# Supplementary material for: Whole genome-based phylogeny of reptile-associated Helicobacter indicates independent niche adaptation followed by diversification in a poikilothermic host
Source: Sci Rep. 2017 Aug 21;7:8387. doi: 10.1038/s41598-017-09091-7 (PMC5566214; doi:10.1038/s41598-017-09091-7)
Supplement: Supplementary file 3 — Supplementary Table S2 [file 41598_2017_9091_MOESM3_ESM.xls]

## Sheet: Table S2
Supplementary Table S2. Orthologous groups (OGs) for all strains used in this study.
					Strains containing OG (%)						Helicobacter chelonian		Helicobacter lizard						H. acinonychis	H. ailurogastricus	H. apodemus	H. bilis	H. bizzozeronii	H. canadensis	H. canis	H. cetorum	H. cinaedi	H. felis	H. fennelliae	H. heilmanii	H. hepaticus	H. macacae	H. magdeburgensis	H. muridarum	H. mustelae	H. pametensis	H. pullorum	H. pylori	H. rodentium	H. saguini	H. suis	H. trogontum	H. typhlonius	H. winghamensis	W. succinogenes
OG	Representative sequence	Function Prokka	Strains containing OG	Strains containing duplicates	Reptile (%)	Non-reptile (%)	Chelonian (%)	Non-chelonian (%)	Lizard (%)	Non-lizard (%)	11S02629-2	13S00401-1	11S02596-1	11S03491-1	12S02232-10	12S02634-8	13S00477-4	13S00482-2	Sheeba	ASB7	MIT 03-7007	ATCC 51630	CIII-1	MIT 98-5491	NCTC 12740	MIT 99-5656	ATCC BAA-847	ATCC 49179	MRY12-0050	ASB1.4	ATCC 51449	MIT 99-5501	MIT 96-1001	ST1	12198	ATCC 51478	MIT 98-5489	J99	ATCC 700285	MIT 97-6194	HS1	ATCC 700114	MIT 97-6810	ATCC BAA-430	DSM 1740
OG00000	ATGCTACCCTCTTCCATATCCCAAGATGTCCAAGAAGACCTAGAGGAGGATTTTGAAACCAAAGGGGAAGAGCAGAGCGTCTATGGAGAGTTTCTCAAACTTGCCCATCAAGCCTATAAAGAACGCCACTATGAGGAGGCTTTAGCCAGCTACCAAAACGCCGCAGAGCTTGGGAGTTCTAGGGCTTTGGTCTATTTGGGTGTGATGTATGCTAATGGGCGAGGGGTAGCCCAAGATAATACGAAAGCGCTTGACTACTTCCAACAGGCCGCTAATTTGGGGGATAGTCAGGGCTTTGTCAATTTGGGAGTGATGTATAATTTGGGTAAGGGGGTGAAAAAAGATTATCAAAAGGCCCTTGATTACTTCAAGCATGCGGCAAGTTTAGATGATGTGAAC…	Putative beta-lactamase HcpC precursor	34	30	100	92.5926	100	93.9394	100	93.1034	3	4	2	2	2	2	2	2	4	5	1	3	4	0	3	5	3	3	2	2	3	3	4	4	2	2	1	5	1	2	2	2	5	0	1
OG00001	ATGCGTTCTTTTTCCTTAGGTAAACAAATTGTGGCTTTGTGGGTGTTGACTACCATTGCAATGGTAACAACTCTGCTTCTTTTTGCGCAGAATAATAGGGCTTCTGTGGAACAGATCAACCAACTTGTCAATGAAGATTTGCAAAAGCTTTTGGCTGAAAAAATCCAACTCGCTACAGATGTGTTAGCGCACACCATCGCCCAAGCTCTCAAAGATAATCAAAGTTCTGAGGAGGCAAAGAAGAAGTATATCGCTATGATATTGCGTGGGTTTCGCTTTGAACAAGATCGATCGGGGTATTTTTTCGCGTGGGATAGACATAAGTCCATTTATTCGGCAAACCCCTCATATAAGGTAGGTCAAGATTTCAGAGATATGAGCGATATTAACGGTGTTCAT…	Methyl-accepting chemotaxis protein 4	28	16	37.5	88.8889	100	75.7576	16.6667	89.6552	1	2	1	0	0	0	0	0	1	1	0	6	2	1	6	0	6	4	2	1	5	6	1	3	0	1	1	1	2	8	1	5	5	3	6
OG00002	GTGGGTGTTTTGATTAGTTTAGAAGAGCATATCCCTTATGTTAAACACCCCCTAGCGCTTTATGCCTCTTTAAAACGCCCCGATACACTTTTATTAGAGAGTGCACAGACAGATAACAAGCGCCACACGAAGTCTTTAATCCTCTCTCATGCTTGCTTAAAACTGACCTGTTTAGATTTATGCGTGCTAGTAGAGGCGCTGAGTGCTAATGGAGCGGTGTTTTTAAAACAACTATCTAATCTTTTTAAAACCCACTTACAAGAGGGGCAACTGCGTTTGCACTATCCCAAGAATACGGCCCTTTATGATGAGTTTTTAAAGCTTAAGATGCCAAGCCCTTTAGATGTTTTGCGCCAAATTTTTCAAGGTGTATCTAATAAACCCAGCCACCCTTTTGGG…	Anthranilate synthase component 1	35	26	100	96.2963	100	96.9697	100	96.5517	2	2	2	2	2	2	2	1	2	1	2	2	1	1	2	2	2	2	2	1	2	2	2	2	2	1	1	2	0	2	1	4	2	1	2
OG00003	ATGCAAGATAGCACACAAGGCGATTTAAAAGTTTTTGATAGTCATAACTTTTTTAACAAGTTAAATGAATTTAAAGGCGGCGTTTTTAACACCCCAAAGGCTAAGGAATATATAGACATAGCTAACGGCTTTCATAAGCTTTTTAAAAATGATTCACAAATAGCTAACAACCTAAAAGCCGCTACTACTAAAAACATTAACCAAGGACTAGCCACCACCCTAAGCGGGGCGGCGAAGTTTTTATGGACTAAGTTTGCTTTAGGGACACTCTATAGAAATGCCCCCGATAGATTTCTAGGGCTAAAGCTACCCAAAGCCCTAAACGAAAGCACCGCAGGAGCCGCTTTAAAATACCACATTAAGCGAGCTTTAGAGAGAAGCTCAAGCGTTGATGAGTTT…	hypothetical protein	29	16	87.5	77.7778	100	78.7879	83.3333	79.3103	4	3	2	1	1	0	1	1	1	2	1	4	3	0	1	3	2	2	5	4	0	1	1	5	0	0	1	2	1	0	2	2	1	1	0
OG00004	GTGCATAGCTTTTCCAGATTGGGTTTTGTGTTGGCCGCTTTAGGAAGCTCGATAGGCTTAGGGCATATTTGGCGCTTTCCTTACATGGCTGGAACTAGCGGAGGGGGCGGATTTGTGATTTTATTTTTAGTTCTTGCGCTCACCGTTGGGCTTACCATGCTCATTGCTGAAATGGTGATTGGGCAAAGCACCCAAAAAGATGTCGCCTCCGCCTTTGATGCACTCGATCCACACCCTAATAAAAGACGCTGGAAATATGCAGGTTTGATGCTCTTTACGGGGCCTATTATCTTGACTTTTTATTCTATTGTCTTAGGCTGGGTGTTTTATTATTTATTTGTCGTGAGTTTTAACTTGCCCACAGATGTTAAAACTTCAGAACAAATTCTTAATAACCTC…	Sodium:neurotransmitter symporter family protein	36	17	100	100	100	100	100	100	1	1	2	2	2	2	2	2	2	2	1	1	2	1	2	1	1	2	2	2	1	2	1	1	1	1	1	2	1	1	2	1	1	1	1
OG00005	ATGAAAAACTTTTTTGGTCTGCGTTCTGTGTGTGTTGCTTTGGCTTTAAGCGGTGTGGTGCATGCCCATGCCCAAAAGAATAATGATCTAGATTTGATTAAAAAAGCCCTAGAAGCTAATTTAGTACCTATGCCAATGGGTAAAGATCTCAATAAATATTTGACACAAAAAGTAAGAGAATTAGATCCAAGCTATAAAGGGCCTGTTTTGACTAAGGGACAAATTGAACTAGGCAAAAAGCTTTACTTAGACCCTAGAATCTCCACCTCTTATCTTGTTTCTTGTAACACTTGTCATAATTTAGGTTTAGCAGGCGTGGATAATGTCTCAAGAGCTGTAGGTGAGGGCTGGAGACCTAACCCTCATTTTTTAAACTCGCCCACCGTGTATAACTCTGTT…	Cytochrome c551 peroxidase precursor	35	13	100	96.2963	100	96.9697	100	96.5517	2	2	2	2	2	2	1	1	1	1	1	3	1	1	1	1	1	1	2	1	1	4	1	1	1	1	0	1	1	3	1	3	2	1	1
OG00006	ATGAAAAAGTTTAGTTCTCTCACATTGAAATTTGGCCACGCTCTAGCACGGCGCATTAAAGCTAACCAAGCTAGGCGTGCGGGTACTTATGTCTTTAAAAAACAACTCCCCCAACCCAAGCGTTCTGAGTTGAAACCTAAATTAATCAAGCAGGGGACTTTTATTTTAGGTGTAATGAGCCAACCGCTTTTAGCGTGGTATCCTTCATGGATTAGTGGCACACACACACTCAACACAACAAATATTAAGCAGTATATGCAAAATAACCATAGAAGCCAAAATTTGTTATGGACTGGTGGCTCTAATGTCTTTTATGAAGCTAGTAATGGAAGTTATTTTTGTACTAACTGGAATTGTAACGGCTCGGTTACATTAATTGGTAATGGCTCTACCGCTTAC…	Vacuolating cytotoxin autotransporter precursor	31	12	100	81.4815	100	84.8485	100	82.7586	1	1	1	1	1	1	1	1	2	1	1	4	2	3	2	3	0	1	1	2	0	2	0	1	2	1	1	3	1	2	1	3	0	1	0
OG00007	ATGTGTCAAAAAAATATTTATTTTCTTCTATTTTTAAGCGTCTTTTCAAATGCTGAAATGCAGGAATACCAATTAAATAAATCCATCGTCTCAACTTCAAAATCCTCTCAAGAACTCAAAGACACTCCTGCCTCAATCTCTGTAATTACCAAAGAACAGCTTGAAGCTAAACCTGTAAATGATATCGGGCAAGCTGTATCTTTAGTGCCAGGCGTCAGTATTGATATGGATAGAGGTCAAAACGGCGCTTACCCTATCTCCATTCGCGGTATGCCTGCAGGATATACGCTTATTTTGATTGATGGAAAAAGGCAAGATGTCTCTGCAGGAGCATTTCCTAATGCTTACAGCGACTGGATATTTTCAGGTTTTCTCCCGCCTGTAGCAATGATTGAACGC…	Colicin I receptor precursor	24	11	100	55.5556	100	63.6364	100	58.6207	1	1	3	2	3	3	3	2	0	0	1	4	0	1	1	0	1	0	1	0	1	2	1	3	1	1	0	0	0	6	0	1	1	0	0
OG00008	GTGAAAAAGTGCTTGCTTTTGGGCTTTGTGTTGGGGTTTAGTTTTTTAGGAGCAGCTGATCCGTCTACGCTTGTTAAAAGATGTGCTGGATGCCATGGACCTGCTATGGATAAAAAAGCATTTGGTAAAGGGCATGTGGTTAACACTCTAGATAGCGCTACAATTAAAGAGGATTTATCAGGTTATAAAGCCGGTACGCTTAATCGGTATGGAGCGGGTGGTGTGATGCATGCACAGGCTCAGAGCTTGAGTGATGAAGATATTGATGCGCTATCAAAATTTATCCCTACTCTTAAAAAATAA	Cytochrome c-553 precursor	35	12	100	96.2963	100	96.9697	100	96.5517	2	2	2	2	2	2	2	2	1	1	1	1	1	1	2	1	1	1	1	1	1	2	1	1	2	1	1	1	1	0	1	1	1	1	1
OG00009	ATGACCGAAAAACTACGCTTTAAAGGCAAAATCAATGGGGCGACCATCACGCAAAGAGGCAATAAATTCTATGTTTCAATCCAAATAGACATTACACAAGAGGAGTTTAACCGCACACATAAACCCATAGCAAACAACCACACTCTAGGCATAGATACAGGAATAAAGGCTTTTGCTAGTCTATCTAATGGCTTACAGATACAAGCACCCAAGCCCTTAAATAGGCTGACAAGACGGCTTAAAAGACTTAGCAGGCAACTTAGCAAAAAACGGCATTCGAAAACCAAGAATGACGGAGTTAAGAAGTCGCGCAATTATCTTAAAGCCAGCTTGCGGCTGAATCGATTACACACCAAAATCGCCAACACCCGTAACGACTTTTTACACAAACTCAGCACC…	Putative transposase DNA-binding domain protein	13	6	0	48.1481	0	39.3939	0	44.8276	0	0	0	0	0	0	0	0	2	1	1	0	3	1	0	20	0	5	1	5	0	0	1	0	0	0	1	1	0	0	4	0	0	0	0
OG00010	GTGATTTCTGCTTTTGCACACACTTATGCTGTTTTTAAGACTCTTTTAAATTATGCTGATGTGGAGAACCGCTCTATTGCTTGGTATGAACAAAAGAGTTTGGGCGATATTTTTAATGCAGCTGGCTACAAAACTTTTTGGATTGATAATCAGGGTCTTCACACTTGGCTTACTTCCGGAAAAAGGTTTGTGATCGGAGATATCTATGATGTTTTATCGCATCGTTTTACTAAGCGCTATTATGCATTAGCCCCTACCGATCAATGGGTTGTTGACACCTTTATAGAGAAGGTTCAACCAGACCTGAGCACAAAAAATTTTGTTTTATTCCATCTAATAGGCAATCATGGCGATTACAACACCCGCTTCCCCAAAAATTTTACCAAATTCACTCCTGCA…	Phosphoethanolamine transferase EptC	28	12	62.5	81.4815	0	81.8182	83.3333	75.8621	0	0	2	2	1	2	2	0	2	1	1	1	2	0	1	1	3	1	0	1	4	0	3	2	0	1	1	1	1	1	2	0	4	1	1
OG00011	ATGCCACATATCAACATAGACGGGTTTAAGGTAGAATACAAAGAAGGGCAAACCATTTTAGAGGCGGCTAGAAGTGCGGGGGTGTATATCCCGGCTATTTGTTATTTAAGCGGGTGCTCGCCTACGGTGGCTTGTAAGATGTGCATGGTAGAGGTGGAGGGTAAACGGGTTTATAGCTGTAATACCAAACCCAAGCCCAATACCAATATACTCACCAACACCCCCGCCCTTAAGACCGAACGCCAGATGATCATGCAAACCTATGATGTCAACCACCCTTTAGAGTGCGGGGTGTGTGATAAAAGTGGGGAGTGTGAATTACAAGACATGACCATGCGCATGCAAGTAGACACCCAGCCCTTTGCCGTGCGCGATGATGCTAAGCCCTTTGCTTTCTGG…	NADP-reducing hydrogenase subunit HndC	33	13	100	88.8889	100	90.9091	100	89.6552	2	2	2	2	2	2	2	2	1	1	1	2	1	0	1	1	1	1	1	1	1	1	1	2	0	0	1	1	1	1	1	2	1	1	2
OG00012	ATGTCTCTTAGTTATTTTTATCGTACCTCTCTGCTGTTTTTCCTACTTCTGGCATTATTGCCCGCTCACACCTTCACCCCTAAAGATAAAGCCAGTTTACAAAATCTACTACAAAACCCGCGCATTGCCCTCTCACAAATCAACACCCATTACATTAAGGACATGAGCTACTTATTCTGTTTGCGCATGCCTCTTATTAGAAAAGGAATTTGTACACCTTACCGAGAAGATTTTAGCGGCATTGGAAAATGGGATGTTAGCCATGTAGAAAATATGGAAGGGTTATTCATGAATCAAGTGCATTTTAATGAGCCCTTAAAGCGGTGGAATCCTGTGCGGGTTAAAAATTTTAGCTACATGTTTGCCAACGCCACCCACTTTAACCAACCCATTAATAAT…	hypothetical protein	19	13	25	62.963	100	51.5152	0	65.5172	1	1	0	0	0	0	0	0	0	2	0	2	1	0	1	0	2	2	0	3	2	4	1	3	0	2	1	0	0	4	2	7	4	0	0
OG00013	ATGTCTCTTTTATTTTTACTGGTGGGGGTTTTTACGGGCGTGTTATCCGGATTTTTTGGCATTGGTGGAGGAATGGTAATTGTACCAACAATGCTCTTTTTAGGCCATTCGTATGCAAGCGCTGTAGGGATTTCTGTTTTACAAATGGCTCTTTCTTCTGTAGTGGGGAGTGTGGCTAATTTTAAAAAAGGGCTTTTAAATATGTCTGTTGGGCTTTATGTAGGGCTTGGTGGACTCGTTGGCTCAAGTTTTAGCGGTTTGATTCTAACCCATGTCCCCCACAAAATCCTTTTAGGCCTTTTTATCCTTGTTACTCTTTATTCACTCCTGCGCTTTATTTTAGGATCATCGCAAAATTCTCAAGAGAGTCAACTACAAGATTTAACCAATAAGGATAAA…	Sulfite exporter TauE/SafE	36	9	100	100	100	100	100	100	1	1	1	1	1	1	1	1	2	2	1	1	2	1	1	2	1	2	1	2	1	1	1	1	2	1	1	2	1	1	2	1	1	1	1
OG00014	ATGGCAAGCACCCTCACCCAGTCTAAAAAGGCAGATCTAACCCAAAGATTAGAAAGCAAACGATTAGATGAAGTGGGCAGTACAGCCCATTTTTTTAATCTCTTTATCCAAAAACTCCAAGATATTATCAAAATCTCTAAAACAATTCTAAGCTCTAATATGGCCACTAGTGGCGCGATTGAAGAGGCCACAAAAACCCTTAAATCCACAGAATCTAATGAAGATCAGATCATTAAAACCATGCGTAGCTTAAGCCATGATGTAGATTTAAATGCCACAACAACTTTACAACTACTCCAACTAGCCACAGATAAGATTAAAAAAGCCGATGCCTCTATGCTCACCTTTAGCCAAAGCATTAGCCAGCATGTCCAACTAGCTTTAGACGCGGCAAAAAAT…	Methyl-accepting chemotaxis protein 4	28	7	50	88.8889	0	84.8485	66.6667	82.7586	0	0	1	1	0	0	1	2	1	4	0	1	3	1	1	2	1	4	1	4	1	0	1	1	1	0	1	1	1	1	4	1	1	1	1
OG00015	ATGAACTCAAAACCTAAACCCATTTTTGTAAGCGAGGATTTTAAATTCACTCTCTACCACAACGATTGTAAAGAAATCTTGGCACATATGCCAGAGTGCTTTGATTTAATCTTTGCCGATCCGCCTTATTTTCTCTCTAATAATGGCCTCACCATTGAAAGCGGTCAGATTGTAAGTGTGAATAAAGGCAGTTGGGATCGATTAGAGGGAATTGATCAAATCCATGCGTTTAATTTAGAATGGCTTAGGCTTGCCAAAGAGGCGCTTAAACCTAGTGGCTCTATTTTAATCAGCGCTACCCAGCATAATCTCTTTTCTTTGGGGCTGGCCTTGCAAACTCTAGGCTTTAAACTCTTAAATACAATCACTTGGCATAAAAGCAACCCCCCGCCTAATTTT…	Modification methylase DpnIIB	28	11	75	81.4815	100	78.7879	66.6667	82.7586	1	1	2	1	0	1	0	1	4	1	2	1	1	1	1	2	2	1	1	2	0	1	1	2	0	1	0	3	0	1	2	1	2	2	0
OG00016	ATGGCTGCTAAAAAAGCTAAACCGGTTGAATGCCCCGCTGGAGAGCGCTGGGCTGTTCCTTATGCTGATTTTCTCTCTTTATTACTAGCGCTTTTTATCGCACTTTATGCGATTTCTGTGGTGAATAAATCTAAAGTTAAGGCATTAAAAAAGGAATTTCTTAAAATCTTTGATTATGCGCCTAGACCTGATTCTATGCAACCGGTTATCACCATTCCACCCGCTCCGGGGGATACACAAACTAGCATGGAAACAGAATCAAGTAAGGCTAATGAAAATTCTAATCGCTCCCAAGTTAGCATTACTAAAATAGGACAAGGCGCGATTTTAGAACAAATAGCCCAAGGTGTGGTTCTTAAACTCCCCTCCTCTCTTCTCTTTGAAAATTCCTATGATGAT…	Motility protein B	36	6	100	100	100	100	100	100	1	1	1	1	1	1	1	1	1	1	2	1	1	2	1	1	1	1	1	1	1	1	1	1	1	1	2	1	2	1	1	1	1	2	2
OG00017	ATGGCGTACCTCATTTTTTATAGTGTCTTCATCGTTTTTTTGGGCCTAACTAACTTGTATGTGTATAAAAAATTGCTCCAAAAAATGGTTTTACTCCAGTATGTGGGCGGGTTAGCGGGGTTTATGGTATTGGGGCTTTTTATTGCGCAGTTGGTGTTTTTATTTGCCAGTACCTCAAGTCGGCTACATTTAGGCACATCTATTTATAAAATTCTTTCTCTTTCCTACGCGCCTACTTATGTTTTATTTGGGATAACTCTACTATTTGAGTGTTTAAACATCGCCCTAGCTTTAATAGGCAAACCCCACAAAAGCCACTCCCCCTATCTCTTTTTTCTTTACACCTATGGCATCGTGTGTATTCTTATCTTTTTGCTTTTTATAGGTATTTACAAGGCT…	putative metallophosphoesterase	36	6	100	100	100	100	100	100	1	1	1	1	1	1	1	1	1	1	1	1	1	1	2	1	2	1	2	1	2	1	2	1	1	1	1	1	1	1	1	1	2	1	1
OG00018	ATGAAAACTTTAAAAAATCGGTTGCGTGCGGATTTTACAAGAGTCCCTCAAGAATTGCAAGTCCCTAATCTCTTGTTTTTACAAAAAGAGAGTTATGAGGCGTTTTTATACGCTAAGGACGGGAAAGAAAGTGGGATTGAACGGGTTTTTAAGTCCGTATTCCCTATACACGATAGCCAAAATCGTATCACCTTAGAATATGGAGGCTATGAATATGGCGAACCCAAATACACCGTGCGCGAGGCTATGGAAAGGGGTATCACCTATTCGGTTTATCTCAAGATTAAGATTCGCTTGATTTTATGGGAAAAAGACCCTAAAACAGGGGAAAAACTAGGGCCCAAAGACATTAAAGAACAAAGTATTTTTATCCGTGAAATCCCTTTAATGACGGATCGT…	Bifunctional DNA-directed RNA polymerase subunit beta-beta'	36	5	100	100	100	100	100	100	1	1	1	1	1	1	1	1	1	1	2	1	3	1	1	1	1	1	1	2	1	1	1	2	1	1	1	1	1	2	1	1	1	1	1
OG00019	ATGAAACTTAACATGTATGAAAAACAATCTTTAAGGCGTTTTTTTGCGCTATTGCTAGGTTTTTCCTTTGTACTCATCACCCTCATCGCGCTTTTATTTTTACACAATGCCAAAAGCCTTATTTTAGAAAATACCCAAGTGCGTTTGCAAGCCCAGAGTAATGAGATCACCCAAGACATTATAGAAGCCCACATGCACCATTGGGACGAACCTTTTAAAACTCTAGCCCGTAGGTATAGTTATCTGCATTTTGTACTGCTAGATGGAGAGCGCCATGTGCTTTATAACCATAATTTTGGTAACGCTACAAGTCTAGCCTTTTTTGGGCATGCCACTTCCTTTCCTTTGTTTTTAGATCAAAAAGATGCTTTTTATTTGGTGGATAATAAAACTTTTGGG…	Adaptive-response sensory-kinase SasA	33	8	87.5	92.5926	100	90.9091	83.3333	93.1034	1	1	2	2	2	2	2	0	1	1	0	1	1	1	1	1	1	1	1	1	1	1	1	0	1	2	1	1	1	1	1	1	1	1	3
OG00020	ATGTTTTTTAACAAGGGTTTAAAGCAATCAGAGGATAAAGACGCTGAGATCAAGTCTTTACAAAAAAAGCTAGATTTTTATAGACAGCTTGTGGATTTGTGTAGCCATATGGGTTTTATTGGGGTTAAAGATCATAAGATCGTATTTAAAACAGGAGAAATTGTTAATATGGAGGGCATTGATAGCAAGGCTAGTGATCTCTCTAGCCCTAATGAGGATTTTAGCCTTAACAACCGTCTATATAAAACCAAGAGCCAAAATATTGATGGGATACTTTATCACTCTGTGATGCAAACCTCTGATCTTCTCATTGAATGTGGTAAAAACCAAATCTTTAATCTCTACCACACCAGCATGCGCGAAGGGCTTGAAGAGTTGCAAGCCACCGTGCAAGATATT…	Methyl-accepting chemotaxis protein McpS	35	6	100	96.2963	100	96.9697	100	96.5517	1	1	1	1	1	1	1	1	1	1	1	1	1	2	1	1	1	1	1	1	1	1	1	1	1	0	2	1	2	2	1	1	2	2	1
OG00021	ATGCAAGTTAGGCAAATCTTTGCATTCTTTTTTGGATCTTTTTGGGTAGCCATTCCCCTTATTGTTGTATACGCCACCGCTTGTGCTATGGCCACCTTTATAGAAAACGACTATGGTACTCCTGCTAGCCGTGCTGTTATTTATGACACTTGGTGGTTTAGCGCTTTGCATGTGTATTTGTTAATTGTCATCATTGGTACGATGATCACTTCTAAAGCATGGCAAAGAAAACGCTATATTAGTCTCTTTTTCCATAGTTCGCTAGTGCTTATTATTTTAGGCGCGGGAGTAACCCGCTTTTTTGGCTTTGAGGCCACCATGCATATCCGTCAAGATCAAAGTAGCGATCGTATCCGCACCACAGATAGCTATTTAAATCTCACCGTGCAAAAAAAAGAC…	Cytochrome c biogenesis protein CcsA	36	4	100	100	100	100	100	100	2	1	1	1	1	1	1	1	1	1	1	1	2	1	1	1	1	1	1	1	1	1	1	1	1	1	1	1	1	1	1	2	1	1	3
OG00022	ATGCCTGTTTTCCCTAAATCTCCACAGATTGAAACGCGTTTTGATAATTCTTCTCAAAATGTAACCCCCCCCACTGCTGGGACAAATGCAATCATTCCAAATAGCCCCATTCTAACCCCTACTAATGTTATTGAGTTAAGCGCTGTAGGCATGGGTGTAGCCCCTGAATCAACCATTTCTCCTTCTCAGGCTTTGGCTTTGGCTAAACGGGCGGCTATTGTTGATGGTTACCGCCAGTTGGGCGAAAAAATGTATGGGATTAGAGTCAATGCTACTGATACGGTTAAAGACATGATCTTACAAAACTCTGTGATTAAAACTAAGGTTAATGCGTTGATTCGTAATGCTGAAATTACAGAAACGATCTATAAAGATGGTTTATGCCAAGTGAGTATGGAA…	hypothetical protein	36	4	100	100	100	100	100	100	1	1	1	1	1	1	1	1	1	1	1	1	1	1	2	1	1	1	2	1	1	2	1	2	1	1	1	1	1	1	1	1	1	1	1
OG00023	ATGGAAAAGTTTGTGAATGAAGATCACTTTTTAGTTACCAAGACGGATTTAAAGGGAGTGATCACCTATGCAAATAAGCCCTTTATAGACATTGTTGGGGGTGGAGAAAAAGACCTTCTGTATAAACCCCATAGCGTGGTGCGCCATCCAGAAATGCCTAAGGTCATTTTTAAACTCCTCTGGGATAACATCAAAGCCCAGCATGAAATTTTTGCCTACATTAAAAATAAAACCTTTGATGGGCATTTTTACTGGGTTTTTGCCAATGTAACCGCCTCTGTAGATGAATCGCAAAATTCTATCGGGTATTATTCTGTAAGAAGAGCCCCCAATAGAAAAGCCCTTAAGGTGATCATTCCTCTTTATACTTCTTTGTTGTCTGCTGAGAAAACACAGGGG…	Aerotaxis receptor	30	8	100	77.7778	100	81.8182	100	79.3103	1	1	1	1	2	1	1	1	0	1	1	2	1	1	1	1	2	1	1	1	0	0	2	1	0	0	1	0	1	1	1	2	2	1	4
OG00024	GTGGTGATCACACATGGTACAGATACAATGGAGGAGACGGCTTATTTTTTAGATTTGGTGATTAAAAGCCATAAACCTATTGTAATGGTTGGTGCGATGCGCAATGCTAGCTCTTTAAGCGCAGATGGCCCTCTTAATCTTTATAACGCTATCGCAGTGGCTAGTAATCCCCAATCTAAAGGCAAGGGGGTTTTAGTGGTGATGAATGGAGATATCCATGCGGCTAGAGAAGTGAGTAAAACACACACGACAGATGTCGCTACTTTTAAATCTCTTAATAGTGGTCCTTTAGGGAAGGTGATTTATGGGCATGTGCGCTTTTATATGCAATCTTTGCGCAAACACACGCTAGAAAGTGCTTTTGATATTGCTAAGATTGTTCATTTGCCTCGTGTAGAT…	L-asparaginase	35	5	100	96.2963	100	96.9697	100	96.5517	1	1	1	1	1	1	1	1	1	2	1	1	2	1	1	1	1	1	1	2	1	1	1	1	1	2	1	1	1	1	2	1	1	0	1
OG00025	ATGGGCGATGTTATTTTTGTTTTAGACTTTGGAAGCCAGTACACCCAGCTTATTGCTAGACGATTACGCGAAATGGGGGTGTATGCAGAAATTTATCCTTATCATTGTCCCCTAGAAACTCTTTTAGCTAAAAACCCCAAAGGTTTTATTTTAAGCGGGGGTCCGGCTAGTGTCTATGATAAAGAGGCTTATTTTTGCGATCTTAAAATTTTTCAAAGTGGCTTACCTATTTTAGGGATTTGTTATGGCTTACAATTAATCGTTAAAGTCTTTGGTGGAGAGGTTAGACTAGCTAAAGAGCAAGAATTTGGCAAGGCCAATTTAGAGCTTTTAGACACGCATGCCTTATTAGAGGGAGTTAGCGGGGGTGTGGTGTGGATGAGTCATGCAGATTATATA…	GMP synthase [glutamine-hydrolyzing]	36	3	100	100	100	100	100	100	1	1	1	1	1	1	1	1	1	1	1	1	1	1	1	1	1	1	1	1	1	1	1	2	1	1	3	1	1	1	1	1	1	1	2
OG00026	ATGCAATCGCTTTATAACCTGACTTTTGAAGAATTACAAACCTACGCCGCTGATCACCATTTTAAACCCTTTGTGGCTAAACAAATTTTTGCTTGGCTTTACCAGCGCTATGCCACCTCTTTTGATCAAATGCACAATCTACCTAAATCTTTAAAAACAACCCTGCAGAGGGATTTTTGTATCCAGAATTTAAAGTTATTGGTTAAAGAATGTAGCCAAGATAAAAGTGAAAAATGTTTATTTGCCACCCACGATCAGCATAGCTTTGAAAGCGTGTTTATGGTGATGAAGGAAAAACAAATAGGGGATAAGGGGCAGATTTTAGCACAGGAAAAACTCACTTTTTGTTTGAGTTCACAGATTGGTTGTAAGGTGGGCTGTGTGTTTTGCGCCACAGCT…	putative dual-specificity RNA methyltransferase RlmN	36	2	100	100	100	100	100	100	1	1	1	1	1	1	1	1	1	1	1	1	1	1	1	1	1	1	1	1	1	1	1	1	1	1	1	1	1	3	1	3	1	1	1
OG00027	ATGTTCCATGTGCTGTGGGATTTTTTATACAATAAAACCCTAGATTTATTAGTAGGTGCTTTGCCAAAAGTACATTGCATGACTGAGGAAAATAATATTCTAGGGCTATATGATGCGCGCTTTTTACTCACTAAGAGCGAACAGTTAGTAGGAATGCTACAAATTGAGGGCTTGAGTGCAAATGCGATGGCCAAAGAGGAGCTACAAGGGTATTTTCAAAGTAAGCAAAATGCTTTAGATCAGTTGCAAGGGGTTGTTTTGCGCGTACACACTAAACGCCGTAAATTACAACTCAAACATGACCACCATTTGAGTAACCCTTATGCCCAATCCATCCTTAATCAATTTGAAAACAAAACTATTTATGAAAACACCTACACTCTTATTTTTGAAACCACT…	Type IV secretion system protein virB4	26	8	50	77.7778	0	75.7576	66.6667	72.4138	0	0	0	1	2	0	1	1	1	1	1	2	1	0	1	2	1	1	1	1	0	0	1	0	0	0	1	2	1	3	4	4	2	1	1
OG00028	ATGGGCGTTGAGCAAGTGTCTGGTCAGTGGTTGCAAAACTACGATCCACTAGGTAATTTATGGCTTAGTGGCTTTGTAGCAATACTTCCTATTATTTTATTTTTCGTAGCTTTAGTCGTATTTAAAGCAAAAGGATGGCTTGCTTCCTTACTTACAGTTATACTCAGTATGCTTATAGCCTTATTTATGTATGAGATGCCTTTTAATATGGTCATCATGTCTTTTATTAGAGGTTTCTTGTATGGTTTATGGCCGATTGCTTGGATTATTGTGGCTGCGATTTTCTTATACAAGCTTTCAGTTAAAACAGGCTATTTTGATGTTTTAAAACAAAGTGTTATGCAAATAACTCCAGACCATAGAATCCAAGTTGTGCTAATAGGCTTTTGTTTTGGGTCT…	L-lactate permease	34	5	100	92.5926	100	93.9394	100	93.1034	2	2	1	1	1	1	1	1	1	1	1	1	1	1	1	2	1	1	1	1	1	1	1	1	1	1	1	2	1	2	1	1	1	0	0
OG00029	ATGATACCAGCCAAAGGTTTTGCCATTTTTTCTAAAGACGGGAAGTTTCAAGAACATCGCTTCAACCGCCACGCTCTGGGTAAAAATGATGTGTTAATTGATATTCACTACTGCGGGATTTGCCATAGCGATATCCATGCGGCTTATAGCGAATGGGGGGAGGGGATTTATCCGATGATCCCCGGGCATGAAATTGTAGGGATTGTAACCGCTGTAGGCTCTCATGTGCATAAATTTAAAGTAGGCGATCGCGCTGGAGTGGGTACTTTTGTCAATTCTTGTAAACAATGTTCTAATTGTTTAAACCACCATGAAGTACTTTGTGAGCATGGAAAGACTGTTCATACTTATAATTGTCCGGATTACTTCCACAACAACGAACCCCACATGGGCGGGTAT…	putative formaldehyde dehydrogenase AdhA	35	4	100	96.2963	100	96.9697	100	96.5517	1	1	1	1	1	1	1	1	1	1	1	1	1	1	1	2	1	1	1	2	1	1	1	1	1	1	1	2	1	2	1	1	1	1	0
OG00030	ATGGTAAAGGTACTTGTTTTAGGTGCGGGATATGCATCGCTGGCATTTATTAAGGCTTTGCCCAAGAGGCTTTTAAAGACTTGTCATTTTACGCTTATTTCTCAAAGCTCCCAGCATTATTTTAGCGTGCTTTTACATGAAGTGCTAGCAGGGATTAAGGGGCAATATACTTTAGAACTTAGCGCCATTCTCCCCCCTGAGGTGGAGTTTATCCAAGATTGTGTACTAGAAATCCAAGAGGGAAAAGTGCTAGGAGAGCGCGCTAGTTATGCCTATGATAAACTGGTTGTTGGGCTAGGTTTTCATAGCGATAGTTTTAAAATACCGGGTGTAGAAACACACGCACACAGTCTAGTTAACTTTGCAGGTGCACAGGCCACACACCAAGCTTTGCTCCAA…	NADH dehydrogenase-like protein	32	6	100	85.1852	100	87.8788	100	86.2069	1	1	1	1	1	1	1	1	0	1	2	1	1	1	2	0	1	1	3	1	1	2	1	1	2	1	1	0	1	2	1	1	1	1	0
OG00031	ATGCATGTAAGAATTATTATTAGTGGACGCGTACAAGGGGTGGGTTTTAGGCCCTTTGTTTATAAATTAGCTAAAGAATTAGGCGCGCATGGTTTTGTACGCAATATAGGCGGACGGGTGGAGGTGGTGCTAGAGGAGGCGCTACTACCTGCCTTTTTACAGGCTTTAAAAACCCAATTACCCCATAAAGCTTATATCAGCCACCTAGAACACCACAGCCACCCCCCCCTAAAAACACAAGATTTTACCATCGCCCCTAGTCTATCCCCACACCTAAGCTTGCAAGATACTTTACCTTTAGATTTAGCCATTTGTGAGGCGTGTTTAAAAGATTTTAATGACCCCTCCAGCCGTTTTTTTAACTATCCCTTTGTTGCCTGTGCGCATTGTGGGCCTAGA…	Carbamoyltransferase HypF	36	3	100	100	100	100	100	100	1	1	1	1	1	1	1	1	1	1	1	2	2	1	1	1	1	1	1	2	1	1	1	1	1	1	1	1	1	1	1	1	1	1	1
OG00032	ATGTTAGAGGTGGTACTTACAGGGGCAAGCAGTGGTATAGGATTAGAGAGTACGCGTCTACTACTTAACAAAGGCTATAAAGTGTATGCTCTCTCCAGAAAAAGTAGCACAATTAAAGAATTAGATCACCCAAACTGTATCCGTGTTGATTGTGATTTACAAGATCAAAAGCAGATAGAACAAGCCGCGCATTTTATCCTCAAGCAAAGCGATGTACTTTTTGCTCTGATTAATAATGCCGGCTATGGCCTTTTTGGTGCATTAGAGGAACAAGAAATACAGCAGGCTAAAGCTCTTTTTCAAACTAATCTTTTTGGGCTAGCTAGACTTACTGCGCTACTGCTGCCAAAACTGCGCGCTAATGCCACCCTTAAGCCTAAAATCATCAATGTAGCCTCT…	NADP-dependent 3-hydroxy acid dehydrogenase YdfG	35	4	100	96.2963	100	96.9697	100	96.5517	1	1	1	1	1	1	1	1	1	1	1	1	1	1	2	2	1	2	1	1	1	1	1	1	1	0	1	2	1	1	1	1	1	1	1
OG00033	ATGGACATTACGGTTTTTGGGGGAGGGGCTTGGGGAAGGGCGTTAGCATTTGCCTTAGGGCATAAAAACCCTACAAAAATTGTCTCACGCCGCGATTTAACAACCCTACTTATGCCTTTAAATAAAGGGCTTGTACTCAAAGGACATGATCCGATTTTGCAGTGTCCAGCACAGGAGGGTTTATTAGCCGATCTCTTTGTAGTGGCCATTAGTGTACAGCATCTGCGCGCTTGGTTTGAGCAGGCAAATTTACCCTATACGGCTAAGGTTTTAATGGCCTCCAAAGGAATAGAAATTGGGGGGTATTTTGTAAGCGATATAGCCACACATTTCATTCCTATAGATCATCTGTGTTTTCTAGCTGGGCCTAGCTTTGCTAGAGAGATCATGGCAAGTTTG…	Glycerol-3-phosphate dehydrogenase [NAD(P)+]	36	1	100	100	100	100	100	100	1	1	1	1	1	1	1	1	1	1	1	1	1	1	1	1	1	1	1	1	1	1	1	1	1	1	1	1	1	4	1	1	1	1	1
OG00034	ATGAAAAAAATAGACTCCATGAATGTGGTGCCTTTTATTGACATCATGTTGGTGCTTTTGGTTATCGTACTCACCACTGCTTCTTTTGTCTCTACCTCTAAACTGCCTATCAATATTCCCAAAGTGGATCAAAGCTCGGATAAAGCCCAAGATGTGCTGGATAAAAAACAAGTTAATATTGCTATTTCACACAAGGGCGAGTTTTATTTGGACAAAAAAAAGGTAAGTTTTGAGGCTCTCAAGCAAGCGGTAACAAGATATGCTAAAGACACGCCTATTATTTTGCAGGGAGATAAAAATAGCAATTTAGATAGCTTTGTTAAGGTGGTGGATTTATTACAAACCCATAATCTCAACCAACTTTATATTTTGGTAGAAGATAAAAACAGCAGCCATTAG	Biopolymer transport protein ExbD	36	2	100	100	100	100	100	100	1	1	1	1	1	1	1	1	1	1	1	1	1	1	2	1	1	1	1	1	1	1	1	1	1	1	1	1	1	1	1	3	1	1	1
OG00035	ATGGGCATGCCAAAAGCTGTAGCACTGGCCTATAATATTGAGCAAGATCACGCGCCAAAGGTTGTAGCTAGTGGTGTGGGCAGTATTGCAGAGGCCATTATGCAAAAGGCCAAAGCCTTTGATATTCCGCTTTTTTGTAATGAGAGTCTGGTAGAATCTTTATTGCATTTACCAGTCGATCATGCAATTCCGCCTGAACTTTACCAAAGTGTGGTTGAGGTCTTTATCTGGTTACAGGATTTAGCAAAAGATCGCCAAATGAGTTAG	Flagellar biosynthetic protein FlhB	36	2	100	100	100	100	100	100	1	1	1	1	1	1	1	1	1	1	1	1	1	1	1	1	1	1	1	1	1	1	1	2	1	1	1	1	1	3	1	1	1	1	1
OG00036	ATGAGTACTAAATGGGCGCGCCTTTTTCATATACACACCAGTATGTTTTTTTTGCCTATGGCTTTGCTATTTGTCATCAGTGGGCTTGCCTTCTTTTTAGGGGTTAAGTCAGAGAGCGGGGCGGAGATTAAAAAATGGCAAGTACCCTTTGTTTCTGCTAAACAAGAATTAGATTTTCTGCTTAATTTTCTTAAACAAAATAAAATCCCCCTGCCCTCTAAAATTGAGCCTAGAAAGCGCAGAGAAGCTTTGATTATTGGCACGGCTGGCTATGAAATCAATTTAAGTTCTCAGGGCAACACTAGCACCATTACAAGCATTAAGCGCAATTTTTTAGGGGTGCTTATGCAAATCCATAAGGGTAGGGCGGGTAAAGCTCTTGTGGTTTTGGGCTTTGCC…	hypothetical protein	34	4	100	92.5926	100	93.9394	100	93.1034	1	1	1	1	1	1	1	1	1	1	2	1	1	1	1	1	1	1	2	3	1	1	1	1	1	0	2	1	1	1	1	1	1	1	0
OG00037	TTGGCTTTAAAAGCCTCTGCTGGCAGTGGTAAGACCTTTGCTCTCACTCTACGCTATATCGCCCTACTCTTTGAAGGAGCTAAGCCAAACACCATTTTAACCCTCACCTTTACCAACAAAGCGGCATCAGAAATGCGCGAGCGCATTTATAATACCCTTGCTAGTCTGCATACAGAAAGCCAGATTTGGGCTAGAAATAAAAAATATATCCCCAGTGATAGCAAAATCCAAGCTATCTTAGAGAGTTTACAGAAAAACTATAATCTTTCTTGGAGTCAAATTGCCCCCAAAAGTGAAGATGTTTATACGCAGTTTTTAAAAGCAGACCCGGCGATTCAAACTATAGATGCCTTTTTTCAAAAAGTGCTACGCAAGTTTAGCTATTTTGTGGGGGTGCGA…	ATP-dependent helicase/nuclease subunit A	36	3	100	100	100	100	100	100	1	1	1	1	1	1	1	1	1	1	1	2	1	1	1	1	1	1	2	1	1	1	1	1	1	1	1	1	1	1	1	2	1	1	1
OG00038	ATGCAAAATTTTACCCACCTCCACTTACATACCGAGTACTCGCTCTTAGACGGGGCCAATAAAATTAAAGTTTTGGCAAAAAAGATTAAAGAGCTTGGCATGGAAAGTGTGAGTATGAGCGATCATGGCAACATGTTTGGGGCGATTGATTTTTATACTTGCATGAAAAAAGAGGGGATCAAGCCCATTATTGGCATGGAGGCTTATATCCACAATTCTACAAACTTAGGCGATAAACAAAGTAAACAGCGCTTCCACCTTTGCCTTTATGCCAAAGATTTAGAGGGCTATCATAACTTGATGTATCTAAGTTCACAGGCTTTTTTGGAGGGCTTTTACTACTTCCCCCGCATCAATAAAAAACTTCTTAAAGAGCGATGCAAGGGGCTAATCTGCTCA…	DNA polymerase III subunit alpha	36	3	100	100	100	100	100	100	1	1	1	1	1	1	1	1	1	1	1	1	1	1	1	1	2	1	2	1	1	1	1	1	1	2	1	1	1	1	1	1	1	1	1
OG00039	TTGGTTTGTATTGGCCAGTTTTTTTTGCCATTAGATGCAGAGGAGAGAATTGACAGCATAGAATATAGAGATCTCTCCTATATGTCTGATATGCTGGCAAGTGAGATTGTTAAAATTAAAGAGAATGACCCTTTAGATCTGAAAAAAATTGATGATGCCGTTTTGGCTTTGTATAATCAGGGCTATTTTGAAGATGTTTATGCCACCTTTAATAAAGGGCATTTGGTTTTCCATTTTAAAGAAAAGCCACGCATCGCTGGGATTGAGATTAAGGGTTATGGTACGGAAAAAGAAAAAGACACTCTTTATACCCAAATGGGGATTAAAAAGGGCGATACCTACGATGAAACAAAACTAGAAAATGCTAAATATATCCTAAGAACGGCTTTAGAACAACAA…	Outer membrane protein assembly factor BamA precursor	36	2	100	100	100	100	100	100	1	1	1	1	1	1	1	1	1	1	1	1	1	1	1	1	1	1	1	1	1	1	1	1	1	1	1	1	1	2	1	3	1	1	1
OG00040	ATGAATGCGTTTGAGTGTATCGCCTATCCTAAGGTGAATATCTTTTTAAAAATTCTAGGATTGGAGGCGTCTTATCACACTCTTTTATCTAGGCTAATGCTTGTAAAAACCCAAATATGCGATTATCTTTTTGTTAAAAGAGCTCCCTTTTTGCTTAAGGGTAATTTTGCTTGCTCTCTTGAGAAAAACACGATTTATAAAATGCTACAGATACTTAAAACTCACCTCCAAGCTAAAAACCACCCCGAAACCCTAGAATTAGCCATTGAAGTAGAAAAACATATCCCTATAGGTGCAGGGCTTGGAGGCGGGAGTGCAGATGCGGGGGTGCTTTTAAGAGAGCTTAATACCCGTTTAGAATTAGGTTTGAGTTTACAAGAATGTTATCAAATTGGCGCA…	4-diphosphocytidyl-2-C-methyl-D-erythritol kinase	36	1	100	100	100	100	100	100	1	1	1	1	1	1	1	1	1	1	1	1	1	1	1	1	1	1	1	1	1	1	1	1	1	1	1	1	1	4	1	1	1	1	1
OG00041	TTGAAATGTGCGCACTGTAAACTCCCTATCTCCTCTAAACCCCTGAGCCTAGAGACACTCCATGAAAAACCCCTACAAACCCCGCTTTATTTTTGTTGCAGTGGCTGTAAACAAGTTTTTTTACTCCTACACTCTTTAGAATTAGAAAGTTTTTATACTAAGTTAGTGGATCGCACCCTAGAGCCCATCACCCCCATAAAAGAGCATGACAGTAATTACTACAACTCTGCTTACTTTCTAAAAAACTTCACCACCCCTTTAAAAAATGGCTATTTAGAAATATCTCTTTTATTAGAAAATATCCATTGTGCGGCCTGTGTGTGGCTTATTGAGCGGGTACTTTTAAAACAAGAGGGGATTAAAAAAGTACAGATCAACTACACAGCCCAGCGCGCCACT…	Copper-exporting P-type ATPase A	36	2	100	100	100	100	100	100	1	1	1	1	1	1	1	1	1	1	1	1	1	1	1	1	1	1	2	1	1	1	1	1	1	1	1	1	1	1	1	3	1	1	1
OG00042	ATGCCACGCAGAACCCCTTTAGAAAAAATCAGAAATATCGGGATTGCCGCCCACATTGATGCGGGCAAAACCACCACCTCCGAGCGGATTTTATTTTATACCGGCGTAAGCCATAAGATTGGCGAGGTGCATGACGGCGCGGCTACTATGGATTGGATGGAGCAAGAAAAAGAGCGCGGGATTACAATCACCTCAGCGGCTACAACTTGCTTTTGGAAAGAACACCAGATCAATTTAATAGACACCCCCGGGCATGTGGATTTTACCATTGAAGTGGAGCGATCCATGCGTGTTTTAGACGGTGCTGTGGGTGTGTTTTGCTCAGTAGGAGGCGTACAACCCCAGAGTGAAACTGTATGGCGTCAGGCAAATAAATATGGCGTACCCCGTATTGTATTT…	Elongation factor G	36	2	100	100	100	100	100	100	1	1	1	1	1	1	1	1	1	1	1	1	1	1	1	1	1	1	1	1	1	1	1	2	1	1	1	1	1	3	1	1	1	1	1
OG00043	GTGGCAAAAGATGATGTGATTGAAGTAGATGGAAAGGTGATTGAAACCTTGCCTAATGCGACTTTTAAGGTGGAACTGGATAATAAGCATGTTGTACTTTGCCGGATTTCTGGCAAGATGCGCATGCATTATATCCGCATTGCCTTAGGGGATAAAGTGCGTTTAGAGCTCACGCCCTATAGTTTAGATAAGGGGCGAATCACTTTCCGTTACAAGTGA	Translation initiation factor IF-1	36	2	100	100	100	100	100	100	1	1	1	1	1	1	1	1	1	1	1	1	1	1	1	1	1	1	1	1	1	1	1	2	1	1	1	1	1	2	1	1	1	1	1
OG00044	ATGTTTAAAGCAAATGCATACAGCATGTACCAGCAAAATGCCGTAACGGTAGAGTCTCCGGCTAAACTCATTGAGATGCTCTATGAAGGTATCTTAAAATTTGCCGCCCAAGCCAAGCGTTACATGGAAGCGGAGGATATTGAGAGAAAAATTACTTACATTAATAAAGTAACGGATATCTTTACAGAACTTCTAAATATCCTAGATTATGAAAGAGGTGGAGAAGTTGCGGTGTATCTAACAGGGCTATACACCCACCAAATTAAAGTACTAACCCAAGCTAATGTAGAAAATGACTGTAGCAAGATCGATCTAGTGATGCGCGTAGCCAAAGGGCTATTAGAAGCTTGGAGAGAGATTCACCAACATGAATTGGGCCGATGA	Flagellar protein FliS	36	2	100	100	100	100	100	100	1	1	1	1	1	1	1	1	1	1	1	1	1	1	1	1	1	1	1	1	1	1	1	2	1	1	1	1	1	2	1	1	1	1	1
OG00045	ATGGATATAGATACGGTTCGTGGACTTGCCTATGCTTTCTTTACTATCTTATTTACGGTCTTTTTATACGCCTACATTGTGAGCATGTATACAAAGGATAAAAAGGGCATCACAGATTATGAACGCTATGGACAACTACCCTTACAAGACGAACTCAGCGACGCGCTGATTGAGCCACGCTCCACCCTATCTAAACCTAAAAGAGACTAG	Cbb3-type cytochrome oxidase component FixQ	36	2	100	100	100	100	100	100	1	1	1	1	1	1	1	1	1	1	1	1	1	1	1	1	1	1	1	2	1	1	1	2	1	1	1	1	1	1	1	1	1	1	1
OG00046	ATGGACTTAGACAAACTCAAAGATTATAGGGCTTTAAGAAACGCTATTTTAAGGCTCTTGCCTTATTTAGATAGCGGTATTACAGAGCTGATTATGAATAAAGAAAAAGAAATTTGGCTCTATAAGCTTGATGGAACTAGAGAAAAAGTCTTTGATGAAAATTTAGACAAAGCTTTTCTACTTGGTTTTGGGGAGCAATTAGCGAGTTTTAGAGATTTATTCTTTAACGCTAATTACCCCACCCTTAATACTTCCATTCCTACTTCTAGATATAGAGTTAGCATGAACCACTTTGCTATTAGTGCGGATAATGAATTGAGCTTGAATATTAGAGTGCCAAGCGAGAAAAAGTTTGATTTAAAAGCTTTCAAGCTCTCTAGTGTGTGTCAATACGACTAT…	Type IV secretion system protein VirB11	26	8	87.5	70.3704	100	72.7273	83.3333	72.4138	1	1	1	2	3	1	0	2	1	1	1	1	2	0	1	2	1	1	0	1	0	0	1	0	0	0	1	2	1	0	3	4	1	1	1
OG00047	ATGATCCAAACTTTTGAGGATTACAAACACTTAGTAGACAAGCTTTGCCAGTACGCCTATCATTACTATGTACTAGCTAGCCCGTTAATTAGCGATGCAATCTACGATCAACTTTATCGCCAAGTACTAGATTATGAAACTAAATACCCCCAAAACATTTTACCCTATTCGCCCACCCAACGCGTGGGTGGAGTGGTGTTAGAAACTCTGCCCAAACACACCCACAAGGTACGCATGTGGAGTTTAGAGAATGTTTTTAATTTAGAAGAATTACAAGTATGGATTAATCGTATTGTAGAATCTGAGCACGCGCTTAAAACTAAGGGACGAATCTCTCAAACATACCCTAGCGCCTCTTTTACCCGTTTTACTTGTTCGCCTAAACTTGATGGGGCTTCG…	DNA ligase	36	1	100	100	100	100	100	100	1	1	1	1	1	1	1	1	1	1	1	1	1	1	1	1	1	1	1	1	1	1	1	1	1	1	1	1	1	1	1	3	1	1	1
OG00048	ATGAAATCTGATTTTGGCAAGTTAGCAAAGCAAATTTTAAATACAGAGGCAGAGGCGCTTTTAAGAGTCAGTTTAGATCACACAACCCTAGAACCCATTATCACATGCCTAGCGCACGCCCCTTTGGTGGTGATCATGGGAGTAGGAAAAAGCGCACACATTGGGCGTAAAATTGCGGCTACTTTGACAAGTACCGGCACTAAGGCGATCTTTTTACACCCCACCGAGAGTTTACATGGCGACATGGGCATTGTAGGGCCTAGAGATGTGATCTTAGCTATTAGCTATGGGGGGGAGAGCATGGAGCTTTTAGAGGCTTTAGGGTCTTTAAAACCTAAAACCCTTATTGCTATGACTAAAGATAACAATAATTCTTTAAGTAAATTAGCTACTTATTTA…	Arabinose 5-phosphate isomerase KdsD	36	2	100	100	100	100	100	100	2	2	1	1	1	1	1	1	1	1	1	1	1	1	1	1	1	1	1	1	1	1	1	1	1	1	1	1	1	1	1	1	1	1	1
OG00049	GTGGTGAGCATTACAGAGAATGATTTTGATGTTATCAAACAACGCAACCCAAATTTTGACTTCAATAAACTTAAACCTGAACAAAAAAAAGCCTTGCTTGAGCAAGCAATTAATAATCTATTGATTGAAAGAGAAGCTAAAAAAGAAAAATTAGACGATACAGCAGAATTTGCTAAAAGAATGGCTGGCTATAAAAAACAGCTCCTTGTAGAAATTTGGGCTAAACATCAGGCAGAAGCAATTGGCAAAGAGGATATTCCAGAAGATCAACTAAGGAAATATTACCAAGACAATAAAACGCAATTTGTCCAACAAGAAGCCAAAGCAAGACATATTCTTGTCAAAACAGAAGCCGATGCTAAACGGGTGATCTCTGAGCTTAATAAAACCCCTAAAACC…	Putative peptidyl-prolyl cis-trans isomerase Cbf2 precursor	36	1	100	100	100	100	100	100	1	1	1	1	1	1	1	1	1	1	1	1	1	1	1	1	1	1	1	1	1	1	1	1	1	1	1	1	1	1	1	3	1	1	1
OG00050	ATGAATGTCAAACTAGGTTTGTTGTATATGCTATTAAGTGGACTGGCTTTAGGAATTATGGGAGCTTTAATGAAAATAGCAAGCGGCTATTTCTCCCCCTCTGAAAATATCTTTTACCGCGCTTTCTTCATGCTTATTTTTTTGATGATCTTTTATTGTTTCAAACCCTTTAGTTTTAAGCCCCGCAAAAAGGGCGCTGCTTTGCTTTTAATATGGCGCATGTCTTTGGGGGCACTTGGCATGTCCTTATTTTCCTATAACATTTACACTATGTCCTTAGCAAATGCCACTGCCTTTAACCAAAGTTCGCCTATCTTTTCTATTGCAATTGCCTTTTTTCTATTTAAAGAACCAGTGGGATTTCGGGTATTTTTAGCAGGCTTATTAGGAATGTTTGGG…	EamA-like transporter family protein	36	2	100	100	100	100	100	100	1	1	1	1	1	1	1	1	1	1	1	1	1	1	1	1	1	2	1	1	1	2	1	1	1	1	1	1	1	1	1	1	1	1	1
OG00051	ATGACTCCACCCTTAAAGAAATTTTTTATTCTTTTGTTTAGCTGTGTTTTTTTAATGCCAAATCTTAATGCCCAATCCATTATCAGTAACACGAGTTTAAAAACCTTAAATGCCTTTGGGGTAGATGTAGCGTTTTTAACAAGTGTGGAAAATACACAAACCCTTGAGAGTGTAGAACAAACCTTTGGTAAGTTGGTACAACGCTACGATGCTAATGGCATTTTTATCCCCACCATTAAAAGCATGCTCATTCAAGCTAATATCCCCGTAGAATTCTTATTTTTAGCTATGGCAGAATCTAAGTTTTCCGCCCGTGCTTATAGCGTGAAAAGGGCTGTAGGGATCTGGCAACTCATGCCAGAGACGGCTAAAATGCTAGGTTTGCATGTGGGGCGTTAT…	Membrane-bound lytic murein transglycosylase D precursor	36	1	100	100	100	100	100	100	1	1	1	1	1	1	1	1	1	1	1	1	1	1	1	1	1	1	1	1	1	1	1	1	1	1	1	1	1	1	1	3	1	1	1
OG00052	ATGCACACCAACACGCTCTTTTTAATGCTCTTTGTTTCACTCACGCTAGGTTTGATAGGCTTGCTCATTTTTTTATGGGGTTTAAAGGGCAAGCAGTTTAGCGATGAGAAAAAGATGTTAGAATCCTTGCTTTATGATGGTCCTGAGGATCTCAACCTTGCTAAAGAAGAAGAGGCCAAAAACTTAGAAAGGATAGTCATGAGTGAGTTGTATGATGTGGTGGTTGTGGGGGCTGGACCTAGTGGGATTGCTGCAGCTGTTGAGTGCCAGATTAATGGGATTGAAAAGGTCTTGCTTTGCGAGAAAGATGAGCAATGTTGTGGAATGATACGCAAATATTACAAAGCGCATAAACGGGTGGATAAGGATTATCGCAAACAGGTGGTAGACATCAAGGGA…	Ferredoxin--NADP reductase	36	2	100	100	100	100	100	100	1	1	1	1	1	1	1	1	1	1	1	1	1	1	1	1	1	1	1	1	1	1	1	2	1	1	1	1	1	2	1	1	1	1	1
OG00053	ATGCAAATTGTTTTAGAATATTTAGAGATTTTATTAAAGGGGCGGTGTTTACTGGGGTTTTCAGGGGGGGGTGATTCAGTGGCGTTATTTTTTTTGCTTAAAAAAGAGGGTGTAAACTTTGACATCGCCATTTTAGATCATGGATTGCGCGCACAGAGTCAAGAAGAGATCGCCTATGCTAAGCATTTAGCAGAAAAATATAGCAAGCGTGTACACATAGGACAAGTGCATTTAAGCGGGAGTAATTTAGAAGCGCGTTATAGAAAAGAGCGCTATAGTTTTTTTGAGCGGATTATTCAAGAGTTTAACTACACCCATTTAATCCTAGCCCACCATCTTAATGATAAATTGGAGTGGTTTTTCATGCAACTAGCTAAAGGAAGCAGTTTACAAACTTTA…	tRNA(Ile)-lysidine synthase	36	2	100	100	100	100	100	100	1	1	1	1	1	1	1	1	1	1	1	1	1	1	1	1	1	1	1	2	1	1	1	2	1	1	1	1	1	1	1	1	1	1	1
OG00054	ATGGATAGACATAATAGCGATGCTGATGTGGCGCAGTTTTTGCAATTTTGCAAAGAAAAAGAAGTGGAATTTGTAGATTTTAGGTTTACTGATGTGAAGGGTACTTGGAATCACCTGGGTTATTCTGTTGGCGGGGTGGATAAGGATTTATTACAAAAAGGAATCCCCTTTGATGCAAGCTCCATTCCAGCATGGCAAAGCATCGATCGCTCAGACATGATTTTAAAACCCGATTTGATCCGCTACTTTTTAGATCCTTTCAGTGCAGACATTACGGCAGTGGTTTTTTGTGATGTGTGGGATGTGTATAAAGAACAAGATTATGAAAAATGCCCAAGAAGCATTGCTAAACGGGCTTTAAAACACCTACAAGATTTAGGCATAGCCGATACCGCCTAC…	Glutamine synthetase	36	1	100	100	100	100	100	100	1	1	1	1	1	1	1	1	1	1	1	1	1	1	1	1	1	1	1	1	1	1	1	1	1	1	1	1	1	1	1	3	1	1	1
OG00055	ATGGGGCGCTATCTTTTCACCTCAGAGTCGGTTACAGAAGGGCATCCAGATAAAATGGCCGATCAAATCAGCGATGCCATTTTAGACTACATCATTGAGCGCGATGAGGGGGCGCGGGTGGCGTGTGAAACTTTGTTGGCTAATGGCTTTTGTGTGATCACAGGTGAGCTTAAAACCCGCGTTTATGCTCCGATGCAAGAAATTGCCCGCGGTGTGATTAAAGACATTGGCTATACCGATGCACTTTATGGATTTGATTATAGAAGTGCAGCCGTACTCAATGGCATAGGTGAGCAAAGCCCGGATATTAATCAGGGGGTGGATAGAGCTGATGGCGAAGTAGGCGCTGGTGATCAGGGTTTGATGTTTGGCTATGCTTGTAGCGAGACACAAAATTTT…	S-adenosylmethionine synthase	36	2	100	100	100	100	100	100	1	1	1	1	1	2	1	1	1	1	1	1	1	1	1	1	1	1	1	1	1	1	1	2	1	1	1	1	1	1	1	1	1	1	1
OG00056	ATGGCAACTAAAGAGATCAAGTTTTCAGACAGCGCACGCAGTAAACTTTTTGAAGGCGTAAAACAACTTAACGACGCTGTTAAAGTTACAATGGGCCCCCGCGGGCGTAATGTGCTCATTCAAAAAAGCTATGGCGCGCCTAGCATCACAAAAGACGGCGTGAGCGTGGCTAAAGAAATTGAGCTATCCTGCCCTGTGGCTAATATGGGCGCACAACTAGTTAAAGAAGTGGCTAGTAAAACCGCCGATGCTGCTGGAGATGGCACCACTACAGCTACCGTGCTAGCTTATAGCATTTTTAAAGAGGGCTTGCGCAATATCACAGCGGGGGCTAATCCTATTGAAGTTAAACGAGGCATGGATAAAGCCAGCGAGGCTATCATTGCTGAACTTAAAAAG…	60 kDa chaperonin	36	2	100	100	100	100	100	100	1	1	1	1	1	1	1	1	1	1	1	1	1	1	1	1	1	1	1	2	1	1	1	2	1	1	1	1	1	1	1	1	1	1	1
OG00057	ATGCCGCGCATTTTAGGGCTTTTAATGCTAGCATGTGCGCTATTGCCTGCACTGAGTCTTACTATCACAAATGGCAGAGAAAAAGGGGAGGATTTTGCAACCCTCACTCTAACCCATGATAAGTCCTTCAAATGCAAAGAAGTCAAGTACCCCTTACAAGAAATTATCTGCACCATTGCCTCAATCCCTTCAATGGGTTTTATGCCTTTCCAAACAGAGTTTTTTAAAGTCTTTTATGAAATGAAAAATTTTATCTTTTATTTGCACATCCAGCCTCAGTATAAACAAAAACTCTTCGCGCTCCCCTATGATTATAAACAAAGTATCCCCATTCAAAGACTATCCTTAGAATCTTCTAAAACATGGCAAATTGTGGGTTTTGTACACACCATTCCCTTT…	hypothetical protein	36	2	100	100	100	100	100	100	1	1	1	1	1	1	1	1	1	1	1	2	1	1	1	1	1	1	1	1	1	2	1	1	1	1	1	1	1	1	1	1	1	1	1
OG00058	ATGGAAACTAAGAAAAGTTATCGGCCTAATGTGGCCGCTGTTGTGCTTTCCTCACATTATCCCAGTGATTGTGAGTTTTTAATCGCACAGCGCATTGATATTCAAGGAGCATGGCAGTTTCCTCAAGGAGGGATTGATCAAGGCGAGACGCCTTTAATGGCACTATACCGCGAGCTTTTAGAGGAAATAGGCACAGATGCGGTGGAAGTGATTGCAGAATATCCCAAATGGATCACCTATGATTTCCCCCCAACCATGACTAAAAAGCTCTACCCCTTTGATGGCCAAAGACAAAAGTACTTTTTAGTACGGCTTAAAAATAACGCTCTGGTTAACATTAAAACCCTTTGTCCAGAATTTGATCGCTATTGTTTTGTCAAAACTAAGGATTTATTCCAT…	RNA pyrophosphohydrolase	36	1	100	100	100	100	100	100	1	1	1	1	1	1	1	1	1	1	1	1	1	1	1	1	1	1	1	1	1	1	1	1	1	1	1	1	1	1	1	3	1	1	1
OG00059	ATGACCAATGACCCGAAAAAGCGGACGCTCAATGCGCAGGGTTATGAGGCTTTTTTACAAAAGCAGTATTTTAGAGCTATTTTTTTGTTTGGGCAGGCGTTATTTTTAGACTCCACAGATGGCCATGCCAAGATTGGGCTACTTCTTAGCGATATTGCTTTAGATTTTCCAAAAGAAGCCCATAGTTTTTACGAGCTTTATAAAAATTTACTAGATTCCCAACCGCGCCGTCACAAAATCAGTATCCAACACCAAATCCTAGACCTTATTTCTTCCTTTGATGAGAGTTTAAGCAGAATGGCTCAGGCTTTTGGGGAGGAAAACCAACTCAAAACAGAAGGTTTAGACGGAATTTTATACGCAGATTTTAAAGCTATGTGTGTGGGTAAGGATTTTAAA…	hypothetical protein	36	1	100	100	100	100	100	100	1	1	1	1	1	1	1	1	1	1	1	1	1	1	1	1	1	1	1	1	1	1	1	1	1	1	1	1	1	1	1	1	3	1	1
OG00060	ATGTACCAATGGTTATACCCTATTTTACAAGAGCAGCCTTCTTTTTTAAAAGATTGGCTACAAAATTGCAACTGGATTGCTTGTATTCAGGCAATCAAACACATTATAGGAGGGGGGAGTGTTTTGATGGATACGGATACAGAGCGCGCATGGTTTAAGCTTTATGTCCTCTCTCATCTAAATAGCCACCCTTTGCGTCCTTTAATCCCTATTTTTGAAATCCCCACAACCCTCCAATCCCGCCTAAACCAGTCAGAAAATGCATTGGTAAGCAGTACTTTAAATCTTGTTTATCAAAGCCATATTCTGTGGTATGTAGGGGCTTTTAGCTCTCCAATAGCTAATTTAGTCTTACAAGAACGCGGGCTTTTATGGGCTTTTGATTCACCCCCTAGAGAG…	DNA replication regulator	36	1	100	100	100	100	100	100	1	1	1	1	1	1	1	1	1	1	1	1	1	1	1	1	1	1	1	1	1	1	1	1	1	1	1	1	1	1	1	3	1	1	1
OG00061	ATGCAAATTCTTAAAGATCATGTTAATTTATTCACTCTAGTGGCGGCGTTAGTGATTTTAATCGCCACACTTAGCATGAGTTCTTCGCTATTTAAGGCCATGCGCGAAAAAACAATAGGTGAGGACGAGAAATACTACAATGATGGGCATAAGTATGATGGGATTGCTGAATTGCTCAACAATGTTCCCTCAGGCTGGATTGTTAGTTTTTTAGTTTTCATTGTATGGGGATTTTGGTATATCTTCATGGGCTATCCTGTGAGTAGCTACTCTCAAATTGGGGAATACAATAGAGAAGTTTCCCAATACAACAGAAACTTTGAAGCCCGCTGGAAAAATTTAAAACAGCAAGATTTAGAGCAAATGGGACAGGGCATTTTTTTAGTGCAGTGCTCACAA…	Cbb3-type cytochrome c oxidase subunit CcoP	36	2	100	100	100	100	100	100	1	1	1	1	1	1	1	1	1	1	1	1	1	1	1	1	1	1	1	2	1	1	1	2	1	1	1	1	1	1	1	1	1	1	1
OG00062	GTGTTAGTGGTCCAAAAGTTTGGGGGCACTAGTATGGGGGGGTGTGCGCGTATTGAGGCTGTAGCCAAACGGGTACTTGAGAGTAAAAAACGCTTTGAAGATCTGGTGGTAGTGGTTTCGGCTATGGGGGATACTACAGATGATTTTTTAGATCTAGCCCGTTATTTTGGAACACGCCCCAATCAAAGAGAATTAGATAGACTATTAAGCAGTGGAGAACAAATTGCTAGTTCTTTATTAGCCATTGCTCTAGAATCTCTAGGGCAAAAGGCTTGTTCTTTAAGCGGGAGAGAAGCAGGGATTCTCACAGATTCACACTATAGTAAAGCCCAAATCTTAGAAATCAACCCCTCTAAAATCCAAGAGCTTTTAGCCCAAAATTTTGTGGTGGTGGTGGCT…	Aspartokinase	36	1	100	100	100	100	100	100	1	1	1	1	1	1	1	1	1	1	1	1	1	1	1	1	1	1	1	1	1	1	1	1	1	1	1	1	1	1	1	3	1	1	1
OG00063	ATGTTTCAACCTCTCTTAGATGCCTACCTTGATTCAATGTGGCTACCACAAACAGAATCCAACCCCCCCCCCCCCTTAACTTTGGCTATCTGCTATCCTTGGAGTGAGAATCAACTTACAGGGTTTAAAGAAAGTTTTTTTTATTATATTTTAAACTCTGCCTACGATATTAATCTTTCTAGGACTCCGCCTTGTGATATTGTTTTTGAGACTATCTTGCACAAGCAAGAGTCTTTAAATTTCCCTCAAAAGCGTATCGGCTTTACAGGGGAAAACATGCGGATTAACTTTGATATTTATGATTTTGGCATGGGTTTTGATGATCTAACCTTTGGTGAGAGGTATTTGCGTGTACCTTTGTATTATTTGCAATTGTACTCCCTTGCTCACATTGCAATA…	Glycosyltransferase family 10 (fucosyltransferase)	25	11	75	70.3704	100	69.697	66.6667	72.4138	2	2	1	1	0	0	1	1	2	2	0	1	1	0	2	1	1	2	2	1	1	0	2	2	0	1	0	2	0	4	1	1	1	0	0
OG00064	ATGACTGCCTATCGCATGCTCATCTTAGCTGGTCCAAGTGGATCGGGTAAGAGTACCCTTGTGAGGCATTTATTAGAGCAATGTGAGGATATTTATTTTTCTATCTCAACCACAACGCGTCCCAAACGAGAAGGAGAGATTGAGGGGAAGCATTATTATTTTGTAAGCCAAGAGGCTTTTTTAGAAGGGATTGACAAACATCAGTTTTTAGAATGGGCTAAAGTACACGGCTATTATTATGGCACTTCTCTTATACCCATTGAGCAGGCTTTGAAAGTGAATAAACTTGTACTACTTGATATTGATGTACAGGGGCATCGTAGCGTTAAAAATATTTATCCTCAAGCGACTTCTATTTTTATCACGACTAAAAATGCACAGGTTTTACGCACCCGTTTA…	Guanylate kinase	36	1	100	100	100	100	100	100	1	1	1	1	1	1	1	1	1	1	1	1	1	1	1	1	1	1	1	1	1	1	1	1	1	1	1	1	1	1	1	3	1	1	1
OG00065	ATGACAAGTAGCCTTATTTATGCAAATGTACCTTGTGAGGAGGCTAAAAGCTACCAAGCAGAGTTAAAACAGTACTTTTTAGAGCAAAACACACCAGTTTTTATAGAATTATTTGTAGAAGAAGAGCTTAAAATTGATCATGCCCATGAAATTAAACGGCGCGCTACTTTAAGCTCTAGGGAGCAAAAAGTTTGCATCATTGCAGCCAATACTTTCAATATCTTTGCCCAAAATGCCTTGCTTAAAATTTTAGAAGAACCCCCTGAAAAGACGCTATTTATTCTATTTGCTAAGCATAAACATGTACTATTGCCCACTATCCGTTCACGCCTGCCATGCATAGATAAACGCGTTAAACCCACGCCTAAGCCTTTTGGATTAGACTTACGCACCTGTAGT…	DNA polymerase III subunit delta'	36	1	100	100	100	100	100	100	1	1	1	1	1	1	1	1	1	1	1	1	1	1	1	1	1	1	1	1	1	1	1	1	1	1	1	1	1	1	1	3	1	1	1
OG00066	TTGAAAAAGGTTGCGTTAATTGTTGAGGGCGTGGTGGCTAAAAAGTTTATGGAGTTGGTGGTCTCCAAATTTTTTAGCAATAATTTTTATCTGGTAATCACCAAAGACCCTAGCTGTTTGCCAAGTACTTTGCCTAGTACCTTTGAGGTACATGTATTTGATCCCACCTCTGCTTATCGTCTTTACCCTTTTATTGATGCCAATGTAAGCGATATATTTATTCTGCTAGAAAATACCCAAGAACAACAGGTTATCTATGAAATTATCCGGCAGAAAAATAAAGAAGCCCGTTTGATTGTGAATCAAGGGTTAGAGGGGGTTAAAGATGAGAGGCTTGTATTAATTGATCACACCCAGATTATTGCTAATAAATTCATCGCTAAAATCCCCAATGTCCCC…	TrkA-C domain protein	36	1	100	100	100	100	100	100	1	1	1	1	1	1	1	1	1	1	1	1	1	1	1	1	1	1	1	1	1	1	1	1	1	1	1	1	1	1	1	3	1	1	1
OG00067	ATGGTGGATTATGGGATTTTGGGATTTTTGGCGTTTTTATCAGTGATCGTGATTGCTATTGGGATTGAGCGGGTGTGGTTTTATGCCACCGTGCGCGTAGATGATTATAAAGATAAACGCAAGCTAGAACTAGATTTACACCGCCGTTTAACCTTAGTGGCCACTATTGGTTCTAACGCGCCTTATGTGGGACTTTTGGGCACGGTAACAGGGATCATGATTACCTTTATTGAACTAGGCAATACCTCAGCGGTGGATACTAAAGCAATCATGGTTGGTTTAGCCCTTGCGCTTAAATCTACTGGTATGGGTCTGATTGTGGCTATTCCTTCTGTTGTGATTTATAACATGTTGGTGCGCAAAAGCGAGATTATCGCGACTAAATGGGATATTTACCAC…	Biopolymer transport protein ExbB	36	1	100	100	100	100	100	100	1	1	1	1	1	1	1	1	1	1	1	1	1	1	1	1	1	1	1	1	1	1	1	1	1	1	1	1	1	1	1	3	1	1	1
OG00068	ATGAAGAAAAAAATTTTAATTATCGGGGGCGGAGCGCGCGAGTATGCTTTGGGGCGCAAATTAAAAGAGGATACGCGCATAAGTGAGCTGTATTTTTGCCCGGGCAATGGTGGCACACAAAGCATTGGCGAGAATATCCCCTTAGAAGAATATACCCAAATTGTAGATTTTGCCCTGCAAAAGGGTGTTGATTTAGTTGTAATTGGACCTGAAGAACCTTTAGTGGGGGGTTTGGCTGACATGCTTAAAGAATCCGGTCTTGCTGTTTTTGGCCCTAGTAAAAAGGCTAGTATCCTAGAGGGTTCTAAAAGTTTTACCAAAAATCTAGCCACACAATATCATATCCCAACAGCCCCTTACTGTATTGTGCGCGATCACACTCTAGCACAAGAACAGGTT…	Phosphoribosylamine--glycine ligase	36	2	100	100	100	100	100	100	1	1	1	1	1	1	1	1	1	1	1	1	2	1	1	1	1	2	1	1	1	1	1	1	1	1	1	1	1	1	1	1	1	1	1
OG00069	ATGAACACCCATTTAGCACAATTAATCCAAATTTCTCAATTAGATAAAGACATGCAAGCCCTAGAACCTTTGATCAAAGCCAAACGCGCTGATCTAGATAAAACCATTGCTCTTAAGCATAAAAAACAAGCCGAGCTAACTTTGCTAGAAGAGGAAAAAGTGGCTTTGAATTTACAAATCCATAAAAACGAACAGATGTTACATGAAACCAATATTAAAGTTGATGGTATCCAAAAAAAGATTTCTCAGGTTAAATCTGAGCGCGAACTGCGCTCTTTAGGGATTGAAGAGGACATCACTAAAGAAAGAGCCAACCAAGCCAATAAAGAAATCGAACGGCTGCAAAATGAAATTGAGCATAAAAATAAACAACAAGAATCAATTAGTACCGCTTTATTA…	Chromosome partition protein Smc	36	1	100	100	100	100	100	100	1	1	1	1	1	1	1	1	1	1	1	1	1	1	1	1	1	1	1	1	1	1	1	1	1	1	1	1	1	3	1	1	1	1	1
OG00070	ATGAACTTGTCAAAGGCTTATCCGTTAGTTTATGAAGCGATGGATTATCGCTCTTTGCGCCAAGATTTGATCGCAAGCAATATTGCTAATGTAGACACTCCCTTTTATCGCCCTAGAGATGTAGATTTTGAGACTATGTTAGCCCACAAAAAAGCGGAAGTTTTTGATCATAAAAAAGATCAGATTTTGCAGTTAGCTAAAACAAATAAGAGGCATTTAAGCCCGGGATTATCTGAAAGCCAAAAAGCCACGCTTTTTTTTAGGGATGGGCACTTGGCAAAGAATGACGGTAATAGCGTAGATCTAGACATTGAAACCTCTGAGATGGGTAAAAATAGCACGATGTATTTAGCGCTAACAACAGCCCTTAAAAAACATAGAGGGATTGTTAACTACGCC…	Flagellar basal body rod protein FlgB	36	2	100	100	100	100	100	100	1	1	1	1	1	1	1	1	1	1	1	1	1	1	1	1	1	1	1	1	1	1	1	2	1	1	1	1	1	2	1	1	1	1	1
OG00071	GTGAAAGAGCCGATACGCAATAAAAAGGCTTTCTTTGATTATGAGATTTTAGAGACTTTGGAGGCGGGTATTGTTTTGGCAGGTTCTGAGGTCAAGGCAATCCGTGTGGGTAGGGTAAATTTAAAGGATAATTTTGTTAGGATTATCAGAGGCGAGGCTTTTTTATTTGGGGTGCATGTTGGGCATCTACCAACGGCCAATGTTTATTATAAACCCGATGAGAGACGGCCTCGTAAATTGCTACTACACAAAAAACAGATTCATAAATGGTCTGTTGAAGTGGGTCAAAAGCGCCTTAGTATCGTGGCATTGCAGTTATATTTTAACGCTAAAAACCGGGTGAAACTCCAGATCGCTTTGGTGAAGGGTAAGAAACTTTATGATAAAAGAGAGAGCATG…	SsrA-binding protein	36	1	100	100	100	100	100	100	1	1	1	1	1	1	1	1	1	1	1	1	1	1	1	1	1	1	1	1	1	1	1	1	1	1	1	1	1	1	1	3	1	1	1
OG00072	ATGTTTTTACGGCGTGTAAATCCTAAAAGTTTTTCTTTAGCCCTGCAAGAGATTAAAGTTCATAAAATCGGCCAAGAAATCATGGCAAAAAAAGGGCGACTCTTTAGTTTTAAAATTGAGGATTTACCCCTAAGCGCTACCTTGATTTTAAAACAAGAAGCCTTGCGCGTAGGGGCTGAACTAGCCACACCTAAAGACTGTATTTTGGCAAAAAAGAAAACCTATAACTGTCTTTTAGTTGGCACTCAAGATCAATTAGAACGACTCAGCCAAAAATGTAAAGAACAAGATTTTGGCCTTAAAGACTTAGCTCAAATTTTAGAAAAACACCTCAAAGTAGCCCAAATTAAACCCGCTTTAATGGGTGTGATTAATCTCACTCCAGATAGCTTTTATCCT…	Dihydropteroate synthase	36	1	100	100	100	100	100	100	1	1	1	1	1	1	1	1	1	1	1	1	1	1	1	1	1	1	1	1	1	1	1	1	1	1	1	1	1	1	1	3	1	1	1
OG00073	ATGGAATTTTTCTACCTTTTTTTAAACGCCTCTTTAATGTCTCTTGGCCATTGTGTGGGCATGTGCGGAGGGATTGTGTTAGCTTACTGCCAAACTAAGTTTACACAAAATACCCCTTTAAAATCACAAATTCTAGGGCATGGACTTTATAGTCTAGGGCGTATCAGTACTTATATTTGTGTGGGGTTATTGGCTTTTATAGGTTTTAGAGGGCTTTTAGAGTTGGCTAGCCGTATTTGGCATCTTAACCGTATGCACTTACAAGCCCTTGTTTTTATTGTAGTGGGTGTGCTTTTAATGATTCTTGCATTCGGGTATGTGTTTAAATTTAAAATAGCAAAAGGGTTGATTTTTACGCGTTATTTTAAAAATCTTTTAACCACCCCCCAGCTTTCTAGC…	hypothetical protein	36	1	100	100	100	100	100	100	1	1	1	1	1	1	1	1	1	1	1	1	1	1	1	1	1	1	1	1	1	1	1	1	1	1	1	1	1	1	1	3	1	1	1
OG00074	ATGAGAATAGAGGATTTATTAGTAGTGGGTGTGATTGGGCGCTGTGTGGGGCTTTTGGGTGGTCTTAAACTTTTTTTAAAAGGGAATTGTTTGGAGTGTTTACAAAAAGGCGCGCAGGTTTATGCCTATCACATTGGCTCACCTCGTTCTCTTAGCATTAAGCAATATATCGCTAAACCCTCACTGATCTTTTTTGAAGGGCTAGAAACTCCAGAGCTTGCCAAAACTTTAACGGGTTATACTTTAGCTATGAGTGAAAAAGAAACCCTAAAGTATTGCCATTTAGCAGAAGGGGAGTTTTTATACTCCCAACTAATTGGATTAGAGATTGAAGAAGAGGGCACTATTTTAGGGCGGGTGGTTAGTGTAGATGATCTAGCCTCTATGGCTTATTTACGC…	Ribosome maturation factor RimM	36	1	100	100	100	100	100	100	1	1	1	1	1	1	1	1	1	1	1	1	1	1	1	1	1	1	1	1	1	1	1	1	1	1	1	1	1	1	1	3	1	1	1
OG00075	ATGGCCATTGCCATTAGAAATAGCAAGGAAATTGCGCTTTTGAAAAAGGCAGGGGAGGTGGTAGGACAAACCCTGCAGTTTCTTACACAAAAAATCCACGCGGGTATGTCTCTTTTAGAAATAGATTCTCTAGCTGAGGAGCACATCTATAAAATGGGCGCAACCCCTGCTTTCAAGGGGCTTTATGGCTTTCCTAACACGGCTTGTATTTCTGTAAATGAGGTCGTTATTCACGGTATCCCAACAGATTATTGTTTGCAAGAGGGCGATATTGTGGGTTTAGATTTAGGCGCGCAGATACAAGGCTATTTTGGCGATGCAGCCATCACTCTTGCTATAGGTGAGCCTAGCGCTAAAGATGCTAAACTCATTGCCTGCGCTAAAGAGAGTTTGTATGAA…	Methionine aminopeptidase 1	36	2	100	100	100	100	100	100	1	1	1	1	1	1	1	1	1	1	1	1	1	1	1	1	1	1	1	1	1	1	1	2	1	1	1	1	1	2	1	1	1	1	1
OG00076	ATGAAAGATAGTTATATTTTAGCGGCGCTGTGTGTGGTGTTGGTTAGTTGTACTAAAGAAAAAAGTACCCAAGTGAGTACACCGGTTACACACTCTGTTTTTAGTAAGCATGAAAGTTTGCGGGCTTATGAGGACGCTAGAGATTTTGGATCGCCCGAGCAACCCCGTCCTCATAAACATTCCTTTTTCTCTTTCTTCCACCGTCATAAAAAGAATAAAGCGCCTCAATCTGTAACTCCCTCTTCTACTAGCTTGACAGCGGGCATGCGCGATTCAGAGGCAATACAACGCGCTACGATGCGTCCTTATAGCGTGGGTGGGAAAATGTATTATCCAACTAGAGTTAATGTCGGACAGACTTTTGATGGTTATGCTAGCTGGTATGGCCCTAATTTCCAT…	RlpA-like protein precursor	36	1	100	100	100	100	100	100	1	1	1	1	1	1	1	1	1	1	1	1	1	1	1	1	1	1	1	1	1	1	1	1	1	1	1	1	1	1	1	3	1	1	1
OG00077	ATGCATTACACGATCAAAACCCTACTAGAACGGGTTTTACAAACAGAGGTGATCTTAGAGCACCCTAAAGATAGAAGTTTAGGGCATTATGCTAGTGTGGTTGCTTTTCCTTTAGCAAAGGTGTATAAAAAGCCACCTAAGATTATCGCGCTAGAGTTGGTGGATCGTCTTTTAGAAGATGAAGAGTGTCAGGCTGTTTTTGCAAAAATAGAAGCACTCAATGGCTATATTAATTTTACCCTCAAAGAAAGTTTTTTAGATCGCTTTTGCAATCAGGCCTTAAAACTGGGGGTAGATTTTGGCAAAGAAGCGGATAAAAACGAGAGCCTTTATTTAGAATTTGTCAGCGCAAATCCTACAGGACCTTTGCATATCGGGCATGCCAGAGGGGCAATTTTT…	Arginine--tRNA ligase	36	1	100	100	100	100	100	100	1	1	1	1	1	1	1	1	1	1	1	1	1	1	1	1	1	1	1	1	1	1	1	1	1	1	1	1	1	1	1	3	1	1	1
OG00078	ATGACGGTTGTTAGGCTTACACGGATTGGGCGGAGGAAAAAACCTTTTTATCGGGTTGTTGTAACAGATTCTAGAAAGCGCCGCGATGGGGGTTGGATTGAATCTATTGGGTATTATAACCCTTTGAGTAATCCCAAAGTGGTACAAATCAATCATGAAAGATTAGATTATTGGAAAGGTGTAGGGGCTAAAATGAGTGAGCGAGTAGAGAAACTCTCTAAAGGATAA	30S ribosomal protein S16	36	1	100	100	100	100	100	100	1	1	1	1	1	1	1	1	1	1	1	1	1	1	1	1	1	1	1	1	1	1	1	1	1	1	1	1	1	1	1	3	1	1	1
OG00079	ATGACAGATAAGTTTCCCAGCGTTGTACCTGTGATCATTGAAGAGGATACTTTCATGTATCCTTTCATGATTGCACCTATTTTTATCCATAGTGAAGCTAATATTAAAGCAGCTAATAAAGCGACTCAAGAAAAAAACGATCTTGTCTTTGTAAGTTGTGTGAAAGCTAATCACGATGGCTTAGATCAAAATAAGTTTTATGATGTGGGGGTGATTGGCTCGATTGTGCGTAAAGTGGTTTTACCAGATAATCGCATGAAAATTTTGTTTCAAGGGATTTGTAAAGGAAAAGTGTTAGCCATTGAGTCTCAAGACCCTTTAGAGGCAATGGTAGATGTGATCACTTATAAAGAATACGACACCGATAAAATTAACGCAATGGTTGATATTTTAAAAGAA…	Lon protease	36	2	100	100	100	100	100	100	1	1	1	1	1	1	1	1	1	1	1	1	1	1	1	1	1	1	1	1	1	1	1	2	1	1	1	1	1	2	1	1	1	1	1
OG00080	ATGCTCCGCTCTTTATGGTCTGGTGTTAACGGAATGCAGGCGCACCAAATCGCCTTAGATATTGAAAGCAACAATATCGCCAATGTCAACACCACCGGCTTTAAATACTCCAGAGCCTCTTTTGTGGACATGTTATCTCAAGTTAAACTCATCGCCACCGCCCCCTATAAAAACGGCTTAGCTGGGCAAAATGACTTTTCTGTGGGTTTGGGTGTGGGCGTAGATGCCACCACTAAAATCTTTTCTCAGGGGAATTTGCAAAATACCGATGTCAAAACAGATTTAGCCATTGAAGGCGATGGTTTTTTTGTCATCAGCCCCGATCGAGGCGTAACACGCAATTTTACCCGTAGCGGGGAATTTCTCTTTGATGCAAATGGAAGCTTAGTAACTACAGGG…	Flagellar hook protein FlgE	35	2	100	96.2963	100	96.9697	100	96.5517	1	1	1	1	1	1	1	1	1	1	0	1	1	1	1	1	1	1	1	1	1	1	1	2	1	1	1	1	1	1	1	3	1	1	1
OG00081	ATGCTTAGAATAATCCTTCTTGTTTTAGCGTTATGTGTTGGCGTGTCTGCCAAAGAAAAGCCCCTGCTTGATCTTCTTAAACTCCCCCAAAAGGCCACTTATTATTTACCCAAACACAGCCTACCCTCTCCATCTAGAAAAAAACTTAAAACTCTTTATCTAAAACAATGGTATTCCCCTTGGGTGGATATGGCCATAATGCAAGATCAAAAAGAAGTTTTTTGGATGCAAGATACTTTGAATACAATAGGATATAAAGAGGGGGGAGAACCTTATGATCTAAAAACCCTGCAAGATCTTTTTAAGAGTATGGATACTGCCCATTATCCTAGTGTTGCAATTAAGGCCATTGTAGTTACTGATAGCTCTGTACGCGCTGTGCCTACAGATATGGCTTAT…	SH3 domain of the SH3b1 type	36	2	100	100	100	100	100	100	1	1	1	1	1	1	1	1	1	1	1	1	1	1	1	1	1	2	1	1	1	1	1	1	1	1	1	1	1	2	1	1	1	1	1
OG00082	TTGATACCCACCCTCCTAGCTATCATTGGCCCTAGTAGCAGTGGTAAGAGTGATTTAGCTTTAGAGTTAGCACAAATTTTAGATGCTGAAATTGTCTCTTTGGATTCTTTAAGTGTGTATCAAGAAATTAACATTGCAGCGGCCAAACCGAGTTTAGAAAATTTGGCCTGTATTAAACACTATGGTATTGATATTTTAAGAATCGATCAAAAGAACAACGCCCAAGTTTTTAAACAAGAGGTACAAAGGGCTATAGCCACTACAACTAAAAAAAAGCTTTTGCTAGTGGGGGGGAGTTCTTTTTATCTAAAAGCACTTATAGACGGGTTAAGCCCCATGCCTATATTAAACAAGCAGCAAGAACAAGAAATTCAAAGACAAATTGCCAAGATAGATCAC…	tRNA dimethylallyltransferase	36	1	100	100	100	100	100	100	1	1	1	1	1	1	1	1	1	1	1	1	1	1	1	1	1	1	1	1	1	1	1	1	1	1	1	1	1	1	1	3	1	1	1
OG00083	GTGGATTATGGGCTGTTGTTTGGCGGGAAGAGTTATGAACATGAAATCAGCATTGTAAGCGCTGTGGCGCTTAAGGAAGTGTTAGACGCACAGATTAGTTCTTTTATCTTTTTAGACGGGGCGCATAAATTTTACTTGATTGATAAAAAAGACATGCGTTCTCACTTTTTCTCCAGTGGGCAGTATAAAAAAAGCCCTGAGTTAGTGTTAAAACACGGAGGGTTCTATACACACGGCCTTTTGGGTGGAAAAGGCATTAGCATGTCTGTTTTGATTAATTTAATCCATGGAGGCGATGGAGAAGATGGCAAGATCGCCTCTTTTTTAGACTTTTTTGGGGTTTCATTTATAGGCCCTAGAGTTGAAGGCTGTGTTTTAAGCTATAGCAAATACTTTACA…	D-alanine--D-alanine ligase	36	1	100	100	100	100	100	100	1	1	1	1	1	1	1	1	1	1	1	1	1	1	1	1	1	1	1	2	1	1	1	1	1	1	1	1	1	1	1	1	1	1	1
OG00084	ATGTTAACACTCAAACTAGAACAGGCTTCTTTGGAGCAAATACAAGCAGATGTAACCATCGTGTTTGTGGTGGATAAGGATTTAAGCGTAGCGGTGGATAAAAACACTTTAGAAACCTTCCATTATGAGGGAGAGGGTGTGTTTTTAGATCAGGCCAATCGGGTGCTTTATGTAGGGCTTGCTAAAAGTGATGTGCACCTATTTAGAGAAGCTGCTTGCGCGGCGGTGCGTACCTTGAAAAAATCCAAGTTTAAAAGTGCAAAAGTAGGACTCTACGCGGCTAAACATTCTGTAGATAAACACGCCCTAGAAGAAACAATGCTGGCTATCTTTACTGGGGCACAGTTTGGGCTATACGAATATGAGGCCTATAAACAAAAAAAAGAACCCGCGCATTTA…	Cytosol aminopeptidase	36	1	100	100	100	100	100	100	1	1	1	1	1	1	1	1	1	1	1	1	1	1	1	1	2	1	1	1	1	1	1	1	1	1	1	1	1	1	1	1	1	1	1
OG00085	ATGCTTAAAAAAATCAAACGGCGCTATATTGTTTTATTAGCCTTATTGGTAGTGGTTCTCGTGGTAATTGGAATATGGAAGGAAAAAAGCATGCAGCAAGAAACTAAGCAGACACAAGCACAGGTGATCAAAAGAGATCAAGTTGGTAAGGGGCTTACCTATTTTGAAGTTAAGGGCATTAAAATTCCAGTTATCTATGAGGATAACCATTTATTACCCATGGGGACAATTAGATTGATGTTCATGGGCGGGGGTAATATCATGGATAAAGATAAATTTGGACTCTCTAAACTTAGCGCCAATTTATTAAATGAGGGTACGAAAGAATTAGGCAGTGTGGCCTTTGCTGAAAAACTTGAACAGCTTGCTATCACTTTAAGCGCGGACATTCGCCTAGAG…	Peptidase M16 inactive domain protein	36	1	100	100	100	100	100	100	1	1	1	1	1	1	1	1	1	1	1	1	2	1	1	1	1	1	1	1	1	1	1	1	1	1	1	1	1	1	1	1	1	1	1
OG00086	ATGTGGCGCTTTATGCTTGTTTTATTGCTGGTAGTGGCGGGATATTTGGGTTATAATTACAGCATCACTAAAAAAAATGCCATTGATATTGCCCTCTCTATGAAAGTGGTGGGCACTAAATACACTATCAATAATCCTACACACTGGAATCTCAAACATAGCATGCAAGTTACGCTACAATCCCCCGTTAAAATCCGCTCCTACCATGTTAAAACCACAACTAGCGATCACTTAGTGGTGTATGAAAAAAACCAAATCGTCTTAGATGAGCCTACAATTTTTAGCTTTGAATTACCCAAACCCACTATCCAACTTAGCGATCAAACTTTATTACACTATGAAATCAGTGTGAGAGATTGGAGTTATGCTAACTTTTTTAATGGCAACACCAGCACTAAA…	Murein DD-endopeptidase MepM	36	1	100	100	100	100	100	100	1	1	2	1	1	1	1	1	1	1	1	1	1	1	1	1	1	1	1	1	1	1	1	1	1	1	1	1	1	1	1	1	1	1	1
OG00087	ATGTTTAGCTTTTTAGAAAAAAACCCTTTCTTTTTTACGCTAGCCTTTGTGGTGGCTTTTGCCGTAGCTGGCATTGTTGAAGTTTTGCCTAATTTCTTTAAATCTGCTAGACCTATTGAGGGGCTTAGACCCTATAATATTTTAGAAACAGCCGGTCGTCAGGTTTATATCCAAGAGGGTTGTTATAACTGCCATTCTCAACTTATCCGCCCTTTCCAAGCAGAAGTACAACGCTACGGGGCTTATAGCTTGAGTGGAGAGTATGCCTACGATCGCCCTTTTTTATGGGGTTCTAGGCGTATTGGACCAGATTTACACCGCGTAGGCGATGTGCGCACCACTGCTTGGCATGAAAAACACATGTTTGAACCCTCAAGTGTTGTGCCCGGTAGTATCATG…	Cytochrome C oxidase, mono-heme subunit/FixO	36	1	100	100	100	100	100	100	1	1	1	1	1	1	1	1	1	1	1	1	1	1	1	1	1	1	1	1	1	1	1	2	1	1	1	1	1	1	1	1	1	1	1
OG00088	ATGATTGTTGGCTTAAGAGGCATTATTTTACAGGTTTTGCCTACTTTTATTGAATTAGAAATTAACGGGGTGGTTTATGGGGTACATGTCAGAGCGGGGGAGAATTTTGAGTCAAAACAAGAAGTGTTTTTACACACCGCCCAGATTATTAAAGAGGACGGGCATAGCCTTTATGGCTTTTTGCAGCGCACAGAAAAAGAACTTTTTGAACGGCTTTTAAAAGTTAATGGGGTGGGGCCCCGCGTGGCTTTGGCTATTTTATCTACCTATAGTTGTGCTGATTTTAGCGTTTGTATTCAAAGTAAAGACCTTAAGGCCTTACAAAGAGTACCGGGCGTGGGGGCTAAGTTAGCCGGAAAAATCATGCTAGATTTAGCTGGTTTGGTGTTGCAAGAGGAA…	Holliday junction ATP-dependent DNA helicase RuvA	36	1	100	100	100	100	100	100	1	1	1	1	1	1	1	1	1	1	1	1	1	1	1	1	1	1	1	2	1	1	1	1	1	1	1	1	1	1	1	1	1	1	1
OG00089	GTGGTAGGGATTGAGGCTAGGGGCTTTATTTTAGGCGCGGCTTTAGCTTATGCTCTTCAAGCGGGTTTTGTACCCATCCGTAAAAAAGGTAAATTACCCTACCATACACTAAGTGCAGAATACAGCTTAGAGTACGGGCAAGATTGTGTAGAAATCCATAGCGATGCGTTTAGAGAGCTTAAAAGTGCCCATGTTATTCTCATAGATGATCTCATCGCTACGGGAGGTACGGCTCTGGCTAGTTTAGAGTTATTAGAAAAACTCCAAGCCAAATGCATAGAAGCCTGTTTTTTGATCGCACTTAGAGATTTAGAGGGTCTGTCTAAAGTTGCTGAAAAGACCAGTGCCTTTAGTGTTTTAGAGTATGAAAGATAA	Adenine phosphoribosyltransferase	36	1	100	100	100	100	100	100	1	1	1	1	1	1	1	1	1	1	1	1	1	2	1	1	1	1	1	1	1	1	1	1	1	1	1	1	1	1	1	1	1	1	1
OG00090	ATGAACGACACCCTCTTACATGCCTACTCCGGGATTAAAACCCACCAGTTTGGAATTGATAGCCTTTCTAATAACCTTGCTAATATCAACACGGTGGGGTATCGCGAGAATGAACCTGAATTTAAATCTCTCTTTGCAGCCCATTTTGATTCGATGAGTAATAATGTTACGGCTGATGATCGCAATTTTGGGGTTGCTAAGGGGAGTAATGCGATTTCAGATAAAGATGGCGAGTATATGCCCAGCGACTCAGATTTTAACATGGCCTATCAAGGGAGTGGGTGGTTTATTGTAGGGCCTAATAAAGATGGGAGTTTTGAAATTGATAAAGATGGCTATAAACAAAGCCAAGAAAACTTTTTTACCCGCGATGGGAATTTTTTACGCGATGCTGATGGT…	Flagellar hook protein FlgE	36	1	100	100	100	100	100	100	1	1	1	1	1	1	1	1	1	1	1	1	1	1	1	1	1	1	1	1	1	1	1	2	1	1	1	1	1	1	1	1	1	1	1
OG00091	ATGGAAGTGATAGACTTTTCCCGGTATTCTAGTGTCAAGATCGGGAGTAAGGTTAAAGTGAGGGTGATTAAGCAATGTGGGGATTATGCGGGCTTATTCATCATAGGTTTAGCCAATAACCTTTTAGTCTCTTCTAGCGCTAAAAATTTGGCTATGTTAGATACTTGTTTTGATTACATTGTAGATTGTGGTTCTTATATAGAAGTGGGCGCACGCACCAGCGCACAAAAACTTTTTGGTTATTTTAGAGATCATAATTTATATGGGCTGGAGTTTTTGGGGGCGTTACCCGGTAGTGTGGGGGGGCTTGTTAAGATGAATGCGGGCATGAAAACTTATGAATTTAAAGATATTTTATTAGAGGCTAATATTAATGGCAAATGGTTAGTGGTAGAGGAT…	UDP-N-acetylenolpyruvoylglucosamine reductase	36	1	100	100	100	100	100	100	1	1	1	1	1	1	1	1	1	1	1	1	1	1	1	1	1	1	1	2	1	1	1	1	1	1	1	1	1	1	1	1	1	1	1
OG00092	ATGGTTGCATTATTTGGTGGACAGGGCTCACAACATGTGGGCATGGGTGAGGAAATCTATAAAAATTTTGATTTGGCTAGGGAAATGTACCAAGAGGCTAGCGATATTTTACAAACAGATATGGTTAAGCTTTTACACAGTGAGAATACGCAGCTAAACAAAAGTACCTATGCACAAAGCGCGATCTTTTTGGTTTCTATGGTGGCCTTTGAGGTGTTTATGCAAGAGTTGGGCGGGTCTGTTAAGCCTTTGCTAGCTTTGGGGCATTCTTTGGGTGAAATTAGCGCTAATGCAGCCAGTGGGGCGCTAGATTTAAAAAGGGGGCTAAAATTAGTCTTTAAACGAGGAGAGCGCATGGAGGAGATCTGTAGCGCTTATAAAGAAGAGCTTGGCATGTTG…	Malonyl CoA-acyl carrier protein transacylase	36	1	100	100	100	100	100	100	1	1	1	1	1	1	1	1	1	1	1	1	1	1	1	1	1	1	1	1	1	1	1	2	1	1	1	1	1	1	1	1	1	1	1
OG00093	TTGCGTACTTGGATTTTGGGATTTTTGATTCTACTAAATGCTTTAAGTGCCCAAGACCTTACTTTGAATTTTTTAAAGAGTAAACCCAAAGGCATTGCGCGCGATTTTTTTATCTGGGTTTTTTTACAAGACCCCACCACCACAGCCGAAGAAGCCCAAGAGGCTTACGCACTTGTGGCTTATAAAAACGCCAAAATTCAGAGTTTGATGTATCAAAAAAAGGCATTAGAACCTGCTAGTAAAAACCCATGCCAAAACCTTACTCTAGCCGATTTAATCTCTAAAGATAGTTCTTGTATTGTTGCTGGCTTGTCTCTTTCTAAAATATTTAGTGATGCCAAACAAGAGGCTAATCTCCCACTCCTTAAAGCTTTGCAACGCAAACTAAGTGCTTATCCT…	Soluble lytic murein transglycosylase precursor	36	1	100	100	100	100	100	100	1	1	1	1	1	1	1	1	1	1	1	1	1	1	1	1	1	1	1	1	1	1	1	2	1	1	1	1	1	1	1	1	1	1	1
OG00094	ATGGAAGCCCAGTTAATGAAACTAGCCATTGAAACCTACAAAATTACCTTGATGACTTCTTTACCCGTCTTGCTAGTAGGCCTAGTGGTGGGGCTACTTGTAAGCATTTTTCAAGCCACTACCCAAATTAATGAAATGACTCTTTCTTTTGTGCCTAAGATTTTAGCCGTGATTGCCGTGATTATTTTAACAATGCCTTGGATGTTAAACATGCTCTTAGACTACACCTCCACCCTTTTTAAACTCATTCCTAAAATTATTTCTTAA	Flagellar biosynthetic protein FliQ	36	1	100	100	100	100	100	100	1	1	1	1	1	1	1	1	1	1	1	1	1	1	1	1	1	1	1	2	1	1	1	1	1	1	1	1	1	1	1	1	1	1	1
OG00095	GTGTTTGGCACGCAAGAGCGTCCCCGCGTGAGTATTTTTAAATCCAATAAACATCTGTATGCGCAGGCTATAGATGATGATAAGCAGATCACGCTTGCCCATGTGGATGGTAAAAAGCTAGGGCTTGGAAAGAGTGTAGAAGATAGCAAAAAAATCGCGCAGGACTTTGCAATCCAGCTTAAAGAAAAAGGCATTGAAAAGGTGGTTTTTGATCGCAATGGGTATTTATACCACGGCGTGGTGGCAGCCTTTGCAGAGACTTTGCGCGAACAAAACATCGCCCTTTAA	50S ribosomal protein L18	36	1	100	100	100	100	100	100	1	1	1	1	1	1	1	1	1	1	1	1	1	1	1	1	1	1	1	1	1	1	1	2	1	1	1	1	1	1	1	1	1	1	1
OG00096	ATGAGTCCAGAGGAGGTAGAAAAAGAGATCGCCCGTTTGTTGCAGTTGCGCCAAGAGGCAGACAAAGCCCGCCGTGCCCAGAAAAAAGAACAAGCCGCTAAAAATCCCCCCTCCCCCCACCCCCCACCTCCTAAAGCCCCTCCAAAAGTTGCCCCTGCTGCTTCTAAGGGCCCTAAAGAAAAATCTGTGGCCATTGGGGTGGAGCAAACGGTACGCGTAGATGTGGGGCGGCTTGATCACCTCATGAATTTAATTGGGGAGTTGGTGCTAGGCAAAAACCGCTTGATTCGCATTTATGGAGATGTGGAGGAACGCTACGACGGGGAAAAATTCTTAGAAGAGCTTAACCAAGTGGTTTCTTCTATTTCAGCCGTTACAACAGATTTACAACTAGCGGTG…	Chemotaxis protein CheA	36	1	100	100	100	100	100	100	1	1	1	1	1	1	1	1	1	1	1	1	1	1	1	1	1	1	1	1	1	1	1	1	1	1	1	1	1	1	2	1	1	1	1
OG00097	ATGTTAAACCTTAAAGTTTTATATGATTTTTTAAACCAACTCTCACCCTTTGATTTGCAAGAATCTTGGGATAATAGCGGTTTAAATTTGGGTAGCTTTGAAAGCGATTATGAAAATATCGCCATTAGTTTAGAAGCCACTTTAGAGATCGCTAGAGAAGTACCAGAAAAAACGATCATTCTAACCCACCACCCTTTATTTTTTAAACCCATTAAAACTTTTAACCCCACCTTTTATCCTGCCAATATCGCCTCTAAACTCTTGGTAAAATCTTGCGCACTCATTGCCATGCACACTAATTTTGATAAAACCCACCTCAACACCCATTTTGCGCGTATGCTAGGTTTTAGCAATCTACATGAGGAGGGTATGGCTTTGATAGGCAATATTGAGCCTATT…	GTP cyclohydrolase 1 type 2	35	1	100	96.2963	100	96.9697	100	96.5517	1	1	1	1	1	1	1	1	1	1	1	1	1	1	1	1	1	1	1	1	1	1	1	1	1	1	1	1	1	3	1	1	1	1	0
OG00098	TTGGGTGATTTTTATTCTAAAGTTGTGGAGAACTGCGCGGATATAGGGCTTGAGTTAGAAAAAGTAGCGCAGGCTTATAATCTTGATGTGGGCGAATTGTGGTTTGATTTACTCAAAGTACACACCCTGATACGCACAGACCCTAAGGGCGAGTTTAAAATTTTAAGTCCTGAGAATGCAAAGCGCATTGATGAGGATGCTTTTTATGAAAACAAAAATTTAGAGGTGATTCAGCGCTATGACATCTGTGTTAAAAAGAGGCTGTTTAAATATTTCTTAGATATAGAATTATCCGCTGATGAGGATAAGCTGTATGTGGTGCTTGAACACCCCTTTATGATCATTAATGATAAATGGCTATTTGATGAGTTATGCGATCATATAGAAGCTTGCATGGCC…	hypothetical protein	36	1	100	100	100	100	100	100	1	1	1	1	1	1	1	1	1	1	1	1	1	1	1	1	1	1	1	1	1	1	1	2	1	1	1	1	1	1	1	1	1	1	1
OG00099	ATGGCTATTGGAAAAGAGGAAGTTTTAGAGTACATCGCAAACCTGAGCGTTTTAGAACTCTCTGAGCTCGTCAAAGAGTTTGAGGAAAAATTTGGTGTGAGTGCAGCGCCTACTATGGTAGCGGGAGCTGTGGCTGGAGCTCCAGCAGAGGCTGTAGAGGAAAAAACCGAATTTAGCGTGTCTCTAGTAGAAACCGGGGCTGAGAAAATTAAGGTTATTAAGGTGGTACGCGAAATCACTGGGCTAGGTCTTAAAGAGGCTAAAGAGGCTACTGAGAAAACCCCGCATGTGCTTAAAGAGGCGGTGAATAAAGAAGAGGCTGAGGCGATTAAAAAGAAATTAGAAGAGGTGGGGGCTAAAGCAGAAATCAAGTAG	50S ribosomal protein L7/L12	36	1	100	100	100	100	100	100	1	1	1	1	1	1	1	1	1	1	1	1	1	1	1	1	1	1	1	1	1	1	1	2	1	1	1	1	1	1	1	1	1	1	1
OG00100	ATGCAGCAAGAGGAAATCATTGAAGGGTATTATGGGGTTAGTACAGAACGCAGAAAAAGCGGAATCTATGCCAAACTAGATTTTTTACAAAGCGCCACCGGGCTTATTTTAGCGCTTTTTATGATCGCGCATATGTTTTTAGTGAGCAGTATTTTAATTAGCGATAAGGCAATGGAAACTGTGACTAAGTTTTTCGAAGGGAGTTTTTTAATCAAGGCAGGGGAGCCAGCAATTGTAAGCGTGGTGGCAGCAGGGGTGATTGTGATTTTAGTTGCCCACGCGTTTTTAGCCATGCGCAAATTCCCCATTAATTATCGCCAATACCAAATTTTTAAAACCCATAAACACCTCATGGCTCATGGTGATACAAGTTTGTGGATGGTGCAAGCAGGAACGGGT…	Fumarate reductase cytochrome b subunit	36	1	100	100	100	100	100	100	1	1	1	1	1	1	1	1	1	1	1	1	1	1	1	1	1	1	1	1	1	1	1	1	1	1	1	1	1	1	1	1	1	1	2
OG00101	ATGAATGAAGAGCAAGCAGAGTTACAAGATCAGATGAGTGCTGAGATTGCGCCTGAAGAACAAGTACAGGAGGCACAAGAACAAGAGCCCCAGATAGATTATCAGGCCAAATTTAAAGAGGTGCAAGACCTCTATCTGCGCACGTATGCAGATTTTGAGAATGTTAAAAAGCGCTTGGAGAAGGATAAAGCGGTGGCGCTAGAGTATGCCTATGAAAAGATCGCAAGCGATCTACTCCCTGTGATAGATACCTTGCATGCGGCCTTAGAGAGTGCTAGAAAGGAGGAAAACAAGGCCATTTCTGATGGGCTAGAGCTCACTTTGCAAAAAATGCATGAAGTGCTGAGCAAGCACGGCATTGAGTGCGTGGAGTGTGGTACTGATTTTGATCCACATCTG…	heat shock protein GrpE	36	1	100	100	100	100	100	100	1	1	1	1	1	1	1	1	1	1	1	1	1	1	1	1	1	1	1	1	1	1	1	1	1	1	1	1	1	2	1	1	1	1	1
OG00102	ATGGCTATTAAAACTTACAAACCCTACACCCCCAGCCGTCGCTCTATGAGCACACTAAGCTCTGCAGACATCAGCGCAAAACCTAGTGTAAGAAAACTTTTAATCAAACTCCCCGTACACGCCGGGCGCAACCACCAAGGCCGTATCACTAGCCGCCACAAAGAGGGCGGGGCTAAACGGCTTTATCGCATCATTGATTTTAAACGCGATAAATTTGGCATTGAGGGCAAAGTTGCTAGTATTGAGTACGATCCTTACCGCAACGCCCGCATCGCTCTTATAATCTATCCTGATGGAGATAAGCGTTACATTTTACAACCCAGCGGTCTAAAAGTAGGCGATACCATCATCGCAGCAGAGGGCGGGTTAGATATTAAGCCGGGCTTTGCGATGAAGCTT…	50S ribosomal protein L2	36	1	100	100	100	100	100	100	1	1	1	1	1	1	1	1	1	1	1	1	1	1	1	1	1	1	1	1	1	1	1	2	1	1	1	1	1	1	1	1	1	1	1
OG00103	ATGCAAAAAACCCTTCTAATTATCACCGATGGAGTCGGGCATAACCCTGAATCTGAGGGCAATGCTTTTTTCCATGCTAAAAAACCCACCTATGATTGGATGTTTGCTAATATCCCTCATAGCTTGCTTAAAACACATGGTTTAAGTGTGGGCTTACCTGAGGGGCAAATGGGTAATTCAGAAGTGGGGCATATGTGTATAGGGGCTGGGCGCGTACTTTATCAAGATTTAGTCAAGATTTCTAAGGCTTTTGCAGAAGATAAAATGGAGGAAAATTTAGCGCTAAAGAGTGTTACAGATCACACCCAAACTGTGCATGTCATCGGTTTAATGAGCGATGGGGGCGTGCATGCCCATATTGATCATCTCATGAGCATGGCTTTACTCTTAGAAAGATTG…	2,3-bisphosphoglycerate-independent phosphoglycerate mutase	36	1	100	100	100	100	100	100	1	1	1	1	1	1	1	1	1	1	1	1	1	1	1	1	1	1	1	2	1	1	1	1	1	1	1	1	1	1	1	1	1	1	1
OG00104	ATGGATTTAGCCAAAACCTGCATGTTTAATGCCATTTCTCAGATTTTCTTTTCCTTCTTTTTAGTACTCTTTTTCATCGCCTCTATGGTGATGCTTATTAGCATTGCTAGCGTTACGCTTGTAGTTAAGCTTAGCTTTTTAGATTTAGCCCAACTTTATATCTATTCTCTCCCGGGCACCATTTTTTTTATCATTCCTATTACCTTTTTTGGGGCTTGTGCTATTGGCCTAGCTAGACTTTCTTACGATCATGAATTACTCGTCTTTTTCTCACTAGGCATTGCGCCTAAACAGATTGTCAAAGCCTTTTTGCCCCTTTGTATTTTTGTCAGTCTCGTGCTTTTGATCTTTTCTCTTATTTTAATCCCGGCCTCTAAAAGCGCTTATTATTCTTTTTTG…	putative permease YjgP/YjgQ family protein	36	1	100	100	100	100	100	100	1	1	1	1	1	1	1	1	1	1	1	1	1	1	1	1	1	1	1	2	1	1	1	1	1	1	1	1	1	1	1	1	1	1	1
OG00105	ATGGCAGACATCACGGATATAAAAGCAATTCTTTATACGGAAAAATCCCTGTCTATGCAGGAAAGTGGGAGGATTGTGATTCAAACTTCTATTGGTGTGAGTAAAAACCAACTCAAGGCAATTTTTAAGGATTACTTTGGTTTTGTGCCTCTTAAGATCAATTCTTTGCGTCAAGAGGGCAAAGCCAAGCGGTTTAAGGGTAGGGCAGGACAGCGCAGTAGCTATAAAAAGTTTTATGTAACCCTCCCCAAAGATGCCAATATTGCGGCTTTAAGCGCTTAA	50S ribosomal protein L23	36	1	100	100	100	100	100	100	1	1	1	1	1	1	1	1	1	1	1	1	1	1	1	1	1	1	1	1	1	1	1	2	1	1	1	1	1	1	1	1	1	1	1
OG00106	ATGGGAAGGTCAATTAAAAAAGGTCCTTTTATTGATAAGCATCTCATGGATAAAACCCTCAAACACAAAGCCAAAAAAGACAACAGACCCATTAAAACTTGGTCGCGGCGCAGTACAATTTTGCCTGAGATGATAGGTTTGACTTATAGCGTGCACAATGGGCGGATTTTTATCCCCGTTTATATCACCGAAAACCATGTAGGCTATAAATTAGGAGAATTTGCTCCCACCCGCACTTTTAAAGGGCATAAGGGCACAGTCCAAAAGAAAATAGGCAAATAA	30S ribosomal protein S19	36	1	100	100	100	100	100	100	1	1	1	1	1	1	1	1	1	1	1	1	1	1	1	1	1	1	1	1	1	1	1	2	1	1	1	1	1	1	1	1	1	1	1
OG00107	ATGCTAAGGCTTTCTTTAAGACGCCGAGAACCTATTTTGCGCGTACATGTTTTACGCAAGCCAGCCCTTTCTTCTGAACTCTTGCTTACTTTAGAACAACTATTAAAAGAAGCCAAAATTACTTATGATTTTAAACTCCCTGAAATGTCCTTGTCTCAAGAAGTTTTATTGTGTTTTGGAGGAGATGGCACGCTTCTAGCGGCTCTGCGCCACCCTTCAAATAGCCTATGTTTTGGAATCCATGTCGGGCATTTGGGGTTTTTAACAGCCACTAATTTAGAAGGCGCTCCCCATTTTTTAGAAGCGCTTACACAAGGGCATTATCAAATCCAAAACCATTTAATGCTAGAGGGAAAGATTGCCAAGCAACATTTTTTATGCGCTAATGATATTGTGGTA…	putative inorganic polyphosphate/ATP-NAD kinase	36	1	100	100	100	100	100	100	1	1	1	1	1	1	1	1	1	1	1	1	1	1	1	1	1	1	1	1	1	1	1	1	1	1	1	1	1	1	1	1	2	1	1
OG00108	ATGAAAGCCTTGTTTTTAGATCGCGACGGGGTGATCAATGTTGATCATGGTTATGTCCATACCCCTAATCAATTTGAATTCATGCCCGGAATTTTTGATCTTTTAAAACATGCCAAACAGAAGGGTTATTTACTCTTGCTAGTTACTAACCAATCAGGGATTGGGCGCGGGTATTATAGTGAGCAGGATTTTTATCATTTAAGTAGCTATATGCAAACTAAGTTACAAGAAGTTTTAGGCTTTAACTTAGATCGCATCTATTTTTGCCCCCACGCCCCAGAAGAACAATGCTTATGCCGCAAACCAAAACTAGGCATGTTAGAACAAGCCCTTAAAGATTTTAGGCTAGATTTAAAACAAAGTATCATGTTAGGGGATAAATATAGCGATATGCAATTT…	D-glycero-alpha-D-manno-heptose-1,7-bisphosphate 7-phosphatase	36	1	100	100	100	100	100	100	1	1	1	1	1	1	1	1	1	1	1	1	1	1	1	1	1	1	1	1	1	1	1	2	1	1	1	1	1	1	1	1	1	1	1
OG00109	ATGAAAGAAAGAACAATTGCAAGAAGTGTAGAATTAGTTGGAATTGGTTTACATAAAGGTGTACCGGTTAAAATGGTTTTAGAACCCATGCAAGCAGGTAGTGGGATTATCTTTAGCCGCTCAGATTTGAAAATAGATATTCCTTTAAACCACAATAATGTAATAGACACCACAATGGCCACAACGCTAGGCTCTGTTTCAAACCCCCAAGTTAGAATTTCTACCGTAGAACATTTGCTTTCAGCGATTAATGCCTACGGGATAGATAATTTAAAAATTTCTGTTGATAATGAGGAAATCCCCATTATGGATGGTTCTGCCCTTGCCCATTGCATGCTATTAGATGAGGCGGGCATTATGGAGCTTGATGTACCTAGGGCATTTATGCGCATCACTCAA…	UDP-3-O-[3-hydroxymyristoyl] N-acetylglucosamine deacetylase	36	1	100	100	100	100	100	100	1	1	1	1	1	1	1	1	1	1	1	1	1	1	1	1	1	1	1	1	1	1	1	2	1	1	1	1	1	1	1	1	1	1	1
OG00110	ATGAATTTAACAGACTATCTAGCCTCTAAAGCACAGGAGTACGCACCCTTTGATCCTAAGCGTTTTAAGCGTATCTACACCACTTTTAATGCGTATTGTCAGGATCAAGTGCCTAAAATCCAAATCATTGGCACTAATGGTAAGGGTAGTACAGGGCGTTTTTTAACTTTGGGGTTAGAACAGGCTGGCTTTAAAGTTTTACACTTCACCTCCCCTCATCTATTAAATTTTAAAGAGCGCTTTTATTCGCAGGGTAGAATCATCACAGACGCTGCTTTAGAAAAAGCACACCAAACTTTACAAACATTGCCCCTAGAACCCATGAGTTACTTTGAATACGCCACTCTTTTAGCCATTGTACTAGCCCAAGATTGTGATTATTTAGTGGCTGAGGCGGGT…	Bifunctional protein FolC	36	1	100	100	100	100	100	100	1	1	1	1	1	1	1	1	1	1	1	1	1	1	1	1	1	1	1	1	1	1	1	2	1	1	1	1	1	1	1	1	1	1	1
OG00111	GTGAATGTAGATGAGGTTTTATCCATCACAAGAGGAACATTACAAAGTAACCCGGTGGTGCACACATTTAGCCATATCACCCATACCATTGAGCGGGTTAAAAAAGGCGCGCTCTTTATTGCTTTAGAGCCTAGCTATCTTGATTTGGCTATTAAACTAGGGGCTTATGGGGTACTAACTAATCAGAAAAACCCCAGTGATTTAGAAATTGCTTGGATTTATGTGCAAAACTTACAAGACGCGCTAAATAGATTGCTTTATTATAAATTTATGGATAGCCAAATCCCAATTATTACTCTTTCCAGAATTGAATGTTTATTACTCTCTAGGTTAGTGCCTAGTGGCCTTTATTTTTTTAAAGGAGAGATTGTAGATTTATTAGATTTAGATTTAACCACT…	hypothetical protein	36	1	100	100	100	100	100	100	1	1	1	1	1	1	1	1	1	1	1	1	1	1	1	1	1	1	1	1	1	1	1	2	1	1	1	1	1	1	1	1	1	1	1
OG00112	ATGGTTTTTAACCAAACTAATTATATTTTAAACTATATTTTAAAAAACGACAAAATACCGGTGAAATCCATGCAAAATTTTTTATCTCTCTTAAGCGATCCAACTACTTTAAGCCTAAGCATTGGCAAATTTGACGGCGTGCATGTCGCACACCAGCATTTATTACAGGCTCTTGGCCCTCAAAGTGCGGTGTTAGTGGTGGATAAAACAAATCTCAAAGAAGCCCTTACCCCTCTTGACTACCGCCAGCATTTATTAAAAAAATGGGTAGATCAAGTGTATTTTTTAGCCCTAGAAGAGGCTTTTTTATTAGAACCGCCGGAGTTTGTCCGTCTTATTGAGTCTAAATTTTCATGCCTACAAAAAATCGTGGTGGGTTATGATTTTAGATTTGGGCAT…	Riboflavin biosynthesis protein RibF	36	1	100	100	100	100	100	100	1	1	1	1	1	1	1	1	1	1	1	1	1	1	1	1	1	1	1	1	1	1	1	1	1	1	1	1	1	1	1	2	1	1	1
OG00113	ATGTTTTTATCTAGTTTTGATATTAGCGGGTATGGGTTATCCGCCCAAAGGGTGCGTGCTAATCTAATCTCTTCTAATATTGCTAATGCTAACACAACCCGTACAGATGAGGGGGGTCCTTATCGCCGCCAAGAGGCCGTTTTTAAATCTTTTGATTTTAATAAAGTCTTGAATGAAAAATTGGCAAAAAATAATGATTTAATGGAATATGAAGATCCACTTGATGAAAGCGATGAAATTGAAAAACCTAACCCTCCCATCATGGGTGTTTACATTGAAAAAATCGTGCGCGATGATAAAGCCCCGCTTTTAAAATACGATCCTAGCCATCCAGATGCCGATGCTAACGGGTATGTTTCCTATCCTAATGTTAATCCTGTTGTAGAAATGGCAGATCTT…	Flagellar basal-body rod protein FlgC	36	1	100	100	100	100	100	100	1	1	1	1	1	1	1	1	1	1	1	1	1	1	1	1	1	1	1	1	1	1	1	2	1	1	1	1	1	1	1	1	1	1	1
OG00114	ATGAAAATTGTCGTTGATATGATGGGAGCAGACCTGGGAGTTTTGCCCATTATTGAGGGGGTTTCTAAGGCACTAAGTACCCAAGTCTTTAAACCGGTGCTAGTTGGAGATGCTAAAAAGGCTAAGGCTTTCATCTCTAAGGATTTAGTTTCTAAGGTAGAAATCATTGACTGCACGGATTATATCCGCATGGACGAGCAAGCCACCGATGCACTCAAGCGCAAAGAGTCTTCTATCTTTGTGGGCATGGAAATTTTAAAGAATAACGGAGCTGATGCGTTAGTTTCTGCCGGGCATAGTGGGGCTACTATGGGGCTAGCCACGCTTAGACTAGGGCGCATTAAGGGCGTGAGCCGTCCGGCACTTTGTACTTTAATGCCCTCAGTTGGTCAGCGTCCT…	Phosphate acyltransferase	36	1	100	100	100	100	100	100	1	1	1	1	1	1	1	1	1	1	1	1	1	1	1	1	1	1	1	1	1	1	1	2	1	1	1	1	1	1	1	1	1	1	1
OG00115	ATGGAAAATAATATCTCAAAAGCCTTGTATGAAGCTAAGAAGGTACTTAAAGATAGGGGGGTGCGTAGCGCTTTAGAGTCTGAACTTCTTTTAAGTCATCTTTTAGGTGTGGACCGGGTGTATTTGCACATCCATGCTCAAGAAGAACTAGATAGTTTTGCCTTTGAACGCTTCATGCGTATGGTGAAAACAAGGGCTAAGGGTTTTCCGATTGAATATATCACCAATGAGGTGAGTTTTTATGGCCGTATCTTTTTTGTAGATGAGCGGGTACTTATCCCCAGACCAGAAACAGAAATTTTAGTCCACCAAGCTTCTGAGTTAATCCAAGATTATGGGATTAAAAATGTTGTGGAAGTGGGGATTGGTAGCGGTGTGATCTCTGTAAGTCTAGCTATG…	Release factor glutamine methyltransferase	36	1	100	100	100	100	100	100	1	1	1	1	1	1	1	1	1	1	1	1	1	1	1	1	1	1	1	2	1	1	1	1	1	1	1	1	1	1	1	1	1	1	1
OG00116	ATGCGCTATAGCATTGATCAAGGGGTTAATATAGAATTAGATCCCCATTTTAGCCTTGATCAACTCCAAACAAAGGCTTGGCAATTAAGACCTTGGCGCAAAGGGCCTTTTTATTTTAAGCAAGGTAAAAAAGAGTTTTGCATTGATAGCGAATGGAAAAGCTATATCAAGTGGGATTTAATTAAAAATGTTAATTTGTGTGGTTTAGATGTAGCTGATGTGGGTTGTAATAATGGCTATTATTTGTTTTGTATGTACAAACAAAACCCACAAAGCCTAACAGGTTTTGATCCAAGTTCACTTTACAAGCAACAGTTTAGTTTTCTAAATCATCTATTACAACTCCCTATCACCTATGAAAGCTTAGGCGTGGAGGATTTGCGCACTTACCTTAGACGC…	tRNA (mo5U34)-methyltransferase	36	1	100	100	100	100	100	100	1	1	1	1	1	1	1	1	1	1	1	1	1	1	1	1	1	1	1	1	1	1	1	2	1	1	1	1	1	1	1	1	1	1	1
OG00117	ATGCATTTTAGTGTAAAATCCCCTATTTTGGGTTTTGAACATGTTCATACAATGGACTTAGAAAAAATTGATGAAATTTTCATGCGCTTGCGTAATACAGATGCACCCACGCCAACTTTTACTTTAGTTAATCCCTTTGCCCTGCGCGCTTATGAATTTGAAATCCCCCTAGCCTTGCAACTTCTACTTAATTTAGATAAAGCTAAAAATATTTTGATCGCTAATATCATGGTCATTAAAACCCCCCTTAAAGAATCTACCATTAATTTCTTAGCGCCTTTAGTCTTTAATTTTGATCACCAACTCATGGCTCAAGTCATTTTAGATAGCACCAAATACCCCCGGTATCAAATTTCTGAAAAAATTTCTAACTTCTACCAAGAAAAGCAACCCGTCCAT…	Flagellar assembly factor FliW 2	36	1	100	100	100	100	100	100	1	1	1	1	1	1	1	1	1	1	1	1	1	1	1	1	1	1	1	1	1	1	1	2	1	1	1	1	1	1	1	1	1	1	1
OG00118	ATGGAAAAGATACGACTCAAGTTGAAAGCCTACGATCACCGCGTATTAGATCGCTCTGTCGTGGCGATTGTGGAGGCGGTGAAACGATCGGGCTCTGAGATTAGAGGGCCTATTCCTCTGCCAACCAAAAACAGGCGCTATACCGTGCTACGCTCCCCTCACATCAACAAAGATTCCAGAGAGCAGTTTGAAATCCGCGTACATAGCCGTTTGATTGATATTATGGCAGCCACTCCAGAGACGGTAGATAGTCTCATGAAACTTGATCTAGCCCCCGAGGTGGAAGTAGAAGTTACTTCTATGGAGGAAAAGTAA	30S ribosomal protein S10	36	1	100	100	100	100	100	100	1	1	1	1	1	1	1	1	1	1	1	1	1	1	1	1	1	1	1	1	1	1	1	2	1	1	1	1	1	1	1	1	1	1	1
OG00119	ATGAGACGGAAAAGAGCACCGGTTCGAGAGGTTTTAGGGGATCCTGTTTACAACAACAAGGTTGTTACAAAGTTTATTAACAAAATGATGTATGCGGGTAAAAGAAGCATTGCAGAAAAAATTATCTACGCTGCTTTGAATAAAATTGAGGAAAAGAGCGGGGAAAAGGGCATTGAGGTTTTTGAAAAGGCCTTAGAAAATGTCAAACCTTTAGTAGAAGTGCGATCTAGGCGCGTGGGCGGGGCGACTTATCAAGTGCCGGTAGAAGTGCGGCCTGTGCGCCAACAATCCCTTTCTATCCGCTGGATTTTGGAAGCCACCCGCAAACGAAATGAGCGCGCGATGATAGACAAGCTGGCTAATGAATTAATGGACGCAGCTAGCGATAAAGGCGCGGCT…	30S ribosomal protein S7	36	1	100	100	100	100	100	100	1	1	1	1	1	1	1	1	1	1	1	1	1	1	1	1	1	1	1	1	1	1	1	2	1	1	1	1	1	1	1	1	1	1	1
OG00120	ATGAGTAAAGCCGGCTTTATCGCACTTATCGGACGGCCAAATGCTGGTAAAAGTACTTTAATTAATGCACTAGTTTATGAGCGTCTTTGTCTAATTTCTCATAAAGCTAATGCCACCCGTAAGATTTTAAAAGCCATCGTGCCCTACATGCAAGGGGATATAGAATGCCAGATGGTTTTTTTAGACACCCCCGGGATTTGTAAGCCCACCAAATTACTCAATCAAGCTATGATAAAACAAATCAGGCATGCACTAGAGTCTTGTGATTTGGCTATATTTCTAGCTAGTATCCATGACAGTCCAGAAAAATACCAAGAATTTTTAAACCTAGCCCCTAATAAACCCCATATTCTAGCTCTTAATAAAACAGATACAGCCACTCCTACTAAAATTCTAGCC…	GTPase Era	36	1	100	100	100	100	100	100	1	1	1	1	1	1	1	1	1	1	1	1	1	1	1	1	1	1	1	2	1	1	1	1	1	1	1	1	1	1	1	1	1	1	1
OG00121	ATGAGCTTTACCGCAGCTATGGTAATAGGGCCTAGTATTGGCATGGCCTTTGGGGTGCAGTGGCTTTTTTTTCTCACCGCGCTTTTGACTCTTTTTTCTATGTTTTTAATGGCTTTTAAAGTCCAAGAACCCCCCAAGATTTTTTATAGCCTCAAAGAAAAACCCCAACTTAAAGATGTATTTAAAAACAAGGATATTTTTATCATCAGTAGTTGCTCTTTCTTTGAAAAGTGTTTAATGACTTTGATTTTTGTGGTTGTACCTTTGGCTATTGTGCATGAATTTAAAATGGATAAAAGTGTGTTATGGAAAATTTATACCTCTGGGGCGGTGCTTGGAATGATAAGCATGGGACCAGCAGCCATCATTGCTGAAAAATTCCACAAAGCTAAGGGTGTG…	Inner membrane transport protein YajR	36	1	100	100	100	100	100	100	1	1	1	1	1	1	1	1	1	1	1	1	1	1	1	1	1	1	1	1	1	1	1	1	1	1	1	1	1	1	2	1	1	1	1
OG00122	ATGAAGACTTTATACACAGATATAGGGTTAAATAAAGCAGGTACTCCTTTAGATTCAAAGGTGCATGAGAATCTAGTGGAGAGAGGAGAGTTCTCTCAGATGCTCAAGCAATCTATTGACGAACTCAACAATACCCAGATGCAATCAGATAAAGCTTTAGCAGATATGGCAACAGGTCAGGTTAAAGATTTGCACCAAGCGGCCATTGCCATTGGTAAGGCTGAAACAAGCATGAAATTAATGCTAGAAGTGCGCAATAAAGCTATCAGTGCCTACAAAGAATTACTAAGAACGCAAATTTAG	flagellar hook-basal body protein FliE	36	1	100	100	100	100	100	100	1	1	1	1	1	1	1	1	1	1	1	1	1	1	1	1	1	1	1	1	1	1	1	2	1	1	1	1	1	1	1	1	1	1	1
OG00123	ATGAATCATCCCTACATTTGGCAAGATAACGCCGTTGTTCCATTTGATAAGGCTACAGTGCATGTGCTGAGTTATAGTCTGCACTATGCAAATGCTGTCTTTGAGGGTATCCGCGCCTATAAAGGTAGCGATGGACTCTATGTTTTTAGATTACACGATCACATGCAAAGACTCTTAGATTCTTGTAAAACTTTGATGCTTGATCAGGTTTATAGTTTAGAGGCCTTAAAACAAGCTACTTTAGATCTTTTGAAAGCCAATGCCTGCAAAGAGGATACTTATATCCGCCCGCTTGTATTCATGGGGCTTGGTAGTTTAGGAATTTGTAGTGGTGATTCTCCTATCCACACTATCATCGCCACAGTAACATGGAAACACAATCCTATAGAGGGCATTAAG…	Branched-chain-amino-acid aminotransferase	36	1	100	100	100	100	100	100	1	1	1	1	1	1	1	1	1	1	1	1	2	1	1	1	1	1	1	1	1	1	1	1	1	1	1	1	1	1	1	1	1	1	1
OG00124	ATGGTTGTTAACACTTTTTTAAATGCTATTGCCACTATTTTACATGCCTTGCTTAATCTTTATCTTTGGATTATTATTATTGCCTCTTTGATTAGTTTTTTAAGACCCGATCCATCTAATGTTTTGGTACAAATCCTTTATCGTCTCACAGAGCCTGTTTTATTGAAGATGCGCCAGATGATGCCCTTCTTGCTTTTTAATGGAATCGATCTCTCCCCTCTAGCCGTGATCATCATCTTGGAGTTTTTAGACATGACATTAGTACGGCTTTTGTTTATGTACGCTCAAGGTTAA	YGGT family protein	36	1	100	100	100	100	100	100	1	1	1	1	1	1	1	1	1	1	1	1	1	1	1	1	1	1	1	1	1	1	1	2	1	1	1	1	1	1	1	1	1	1	1
OG00125	ATGAAAGCAAGAGTCTTAGATCAGCAAGGGCAGGCAACAGGAACGCTAGATCTGCCTGCTAGGTATCAAGAGATCAACGCGCATAATTTATATTTATTTGTCAAGTACTACCGCGCTCTAGCACGCGCCAACACCGCTAAAAGCAAGAATCGCGGTGAAGTCAGTGGCGGGGGGCGCAAACCTTGGAGCCAAAAGGGAGGCGGACGCGCTAGGGCAGGCAGTATCACCTCTCCTGTGTTTGTGGGCGGGGGTGTATCCCACGGGGCCACTAATGAGCGCAACTACCACCTTAAGATTAATAAAAAGCAGAAAAAATTAGCCCTAGAGTATGCTTTAGCTCAAAAGGCTTTAGCGGATAAATTAGTTGTAATGGAGAACATCCAAATCCCTAGTAAAAAA…	50S ribosomal protein L4	36	1	100	100	100	100	100	100	1	1	1	1	1	1	1	1	1	1	1	1	1	1	1	1	1	1	1	1	1	1	1	2	1	1	1	1	1	1	1	1	1	1	1
OG00126	ATGCGTATATTTTGGTGTTCACTGGCTTTTACAATCCTATTTTTAGGGTGTGCTAAAAAGGCTAAAGAATCCATCTATAACCGCCCGGCAATCTTTTGGTATCAGGGTATTTTGCGTGAAATTTTATTCTTAAACTTAGAAACAGCGGATAATTACTACTCGTCTTTACAAAGCGAGCATATTAATTCGCCCCTAGTGCCAGATGCCATGATTGCCTTAGGGCAAGCCCATTTGAAAAAGAAAGAGTTTGTATTGGCTGAGTACTATTTTGATGAATACATCAAGAGATTTGGCAACCAAAGTAATATTGATTATCTGAAGTTTTTAAAGTTGCAGGCGCGCTACTATGCCTTTAAAAACCACAGCAAAGATCAAGAATTCATGTCTAATACACTTGGT…	Outer membrane protein assembly factor BamD	36	1	100	100	100	100	100	100	1	1	1	1	1	1	1	1	1	1	1	1	1	1	1	1	1	1	1	1	1	1	1	2	1	1	1	1	1	1	1	1	1	1	1
OG00127	ATGATTGGGGTTGATATTGTTTGTATAGCGCGCATCACAGACAATATATCCCGCCACAAACACCGCTTTTTAAATAAATTTCTTTCTACCTACGAGCAAACTTTATTTATAAAACCCCATAGCGTTGCTGGGGCTTGGGCGGCTAAAGAAGCTTGCTCTAAGGCTTTGGGTGTGGGGATTTGTGCGCAGTTGAGATTTTTAGATATGTGCTTGTCTAAAAATACATTAGGCGCGCCTGTTTTACAACTCACCCCCGAAAAACAAATCCTCTTTAAAATCCAAAATTTACATGTAAGCATTAGCCACGATCAAGGTTTTGCAATCGCCGTTGTTTTAGCCCAGTTTCTTTCTTGA	Holo-[acyl-carrier-protein] synthase	36	1	100	100	100	100	100	100	1	1	1	1	1	1	1	1	1	1	1	1	1	1	1	1	1	1	1	1	1	1	1	2	1	1	1	1	1	1	1	1	1	1	1
OG00128	TTGGGCGCCATTCAAGAGCAAATGCTCCAGATGAAAACAAAACAAAATACCCCTTCCTTTGATAAAGACCCTTCAAAAAAAGAAGCCATTGCTAGAGAAGCATTAGAGTTATTTAGACAAAAACAATATGCACAGGCTAAGGTGCGCTTTGTCTGGTTAGCGAATTTGCCCTACAGACCAGCATATTATGCCTACTTAGCAGGTGAGGCTGCTTATATGGATAATGCCTACAAAGAGGCTATTGAACTTTTCAAAAAAAGCGCCTTGATTCAAGATAAAACCTCTTACATGCCAATTTTACTCTGGCATACAGCTTTTGCCTTCAGAGCACTTAAAGATTGGACAAACTACCATAAATTCTTGCGCTCTCTTGTTGAGCTCTACCCAGAAAGCCCGCAG…	hypothetical protein	36	1	100	100	100	100	100	100	1	1	1	1	1	1	1	1	1	1	1	1	1	1	1	1	1	1	1	1	1	1	1	1	1	1	1	1	1	1	2	1	1	1	1
OG00129	ATGATAGAAGAGATAGAAATTAAAGGCGGGTTGTTTATGCATGCGCATTTGCGATTAAGCCCGCATTTAAATGTCATTAGCGGGATTAGTGGGAGTGGAAAAAGTGTATTGGTGGATTGTATCTTGGCTAGTGTGGGTTTAAAGCCTATGCCTGCACATTCTATTCAAATGCATTGGCAAACCTCTGAGCACTCTCTTATCCACGCTTTTAAGAGAAAAAAAACCACCTATACCCATAACCACAAACCCACTTCTAAAAAAGCCCTAAAAGAGTTCTTTTCTCCTTTAATCTTACACATTTCTAGCCATAAACATGTCCAAGAATTACATGGAGATTTTCTTATAGAACTTTTAGATAGCAGCACACAAAAAGATCTCCTTAACTCTTTTAAACACACC…	DNA repair protein RecN	36	1	100	100	100	100	100	100	1	1	1	1	1	1	1	1	1	1	1	1	1	1	1	1	1	1	1	1	1	1	1	2	1	1	1	1	1	1	1	1	1	1	1
OG00130	ATGCGCGGGTTTTGTTGTGTGTTGGCGTTGTGTGCTGGATTTGCTGGAGCAAGTGAGGTGGGTAGTAATGTGATTCGCTTGATTGATAAGCAAATCCATAAGAAAGTCAATGTACTAGAGGTTAAACCTTTAAAAGCCAATAAAGATTTTCAAATAGTGGTTGTAGAAGATCCAGACACGCAATATCATATCCCCTTGCTAGTTAATAAAAGTAGCGATCTTGTGATAGGCATTACCAATATTTTCTTTAGCACGAGCAATAAGGATACAGAACTAGTCCAATCAATCTACCACCAAACCCAAAGCCATAACTTTAAACAGCAAAATAGCGAGTCGCTTAATGCCATGTTTGATGCAGTCCCTAAAGATTATGTGATCAATCTGTCTTCTAGTAATAAA…	disulfide isomerase/thiol-disulfide oxidase	36	1	100	100	100	100	100	100	1	1	1	1	1	1	1	1	1	1	1	1	1	1	1	1	1	1	1	1	1	1	1	1	1	1	1	1	1	1	1	1	1	1	2
OG00131	GTGCCAACTATCAACCAGTTGATCCGCAAAGAGCGAAAAAAAATCCTTAAAAAAACCAAATCTCCGGCTTTGGTAGAATGCCCACAAAGGCGCGGGGTTTGTACCCGTGTTTACACCACCACACCTAAAAAACCTAACTCAGCCTTGCGTAAAGTTGCTAAGGTGCGTTTAACTAGTAAGTTTGAAGTCATTAGCTATATTCCGGGCGAGGGGCATAATTTACAAGAACACTCCATTGTGTTAGTACGCGGAGGAAGGGTTAAAGATTTACCCGGAGTTAAATACCATATTGTGCGCGGGGCACTAGATACAGCTGGGGTGAATAAACGATCGGTTTCGCGCAGTAAATACGGGGCTAAAAAAACCAAAGCAGGGGCTGAGAAAACAGCTAAAGGAACA…	30S ribosomal protein S12	36	1	100	100	100	100	100	100	1	1	1	1	1	1	1	1	1	1	1	1	1	1	1	1	1	1	1	1	1	1	1	2	1	1	1	1	1	1	1	1	1	1	1
OG00132	ATGCGTCTTAATCAATTTATAGCCCACAATCTCCCCTGTTCGCGTAGACAAGCCGATAAACTCATCAAAGAGGGCAAGGTTAAAATTAACCGCCAGTTAGCTAGCTTTGCTACTCCCTTTAGCCCCTATGATAAAATCTTTGTAGAGGGGCGTATGCTTAACTCTTATGAAAAAAGAAGTTATACCGTACTGGTTTATCATAAACCTAAAGGCGAACTAGTCAGTAGAATTGATCATCGCGGGCGTAAAACGATCTTTGAGAGTTTGGAGAGCAAATTTAGGCATTTTACCCCTATTGGGCGTTTAGATTTTGCCTCTATGGGGTTATTGCTTTTAAGCGATAGTAAGCAAGTAGTAAATGCGCTGATGCACAGTTCTTTAGAGCGCGTTTATTTAGTC…	Ribosomal large subunit pseudouridine synthase B	36	1	100	100	100	100	100	100	1	1	1	1	1	1	1	1	1	1	1	1	1	1	1	1	1	1	1	1	1	1	1	1	1	2	1	1	1	1	1	1	1	1	1
OG00133	GTGAAAATTGCTGTTTTGATGAGTGGAGGGGTGGATAGCTCTTATAGCGCTTATTTGTTAAAGCAGGCCGGGCATGATTTATTAGGGCTGTATTTAAAATTGCATGGGAAAGAGGAAAAACACGCCTTTTATATTAAAAATTGCCAAGAAGTGGCCTCTTTTTTAAATATCCCGTTTGAAGTGGTGGATTTACAAGAACCTTTTAAAAAACAAGTCTATGAAGTTTTTATTGACACCTACAAAAATGGCCAGACGCCAAACCCTTGTGCTTTATGTAACCCTTTAATGAAATTTGGTTTAGGGCTAGAATTTGCCCTTGATCGTGGGTGTGAAAAGGTAGCTACAGGGCATTATGCTAGATTAATGGATTTAGAGGGTGTGCTACGCATCCAAGAGGCC…	tRNA-specific 2-thiouridylase MnmA	36	1	100	100	100	100	100	100	1	1	1	1	1	1	1	1	1	1	1	1	1	1	1	1	1	1	1	1	1	1	1	1	1	1	1	1	1	2	1	1	1	1	1
OG00134	ATGAAAAAGTGGGTCTTGTCTGGGTCTGTGTTAGCGTTTGTATTGATGGTGGGGTGTTCTGGGCAAGTAGGTTCTACACCAGCAGCGCAGCAGACACCGCCAAGTGCACAACAAGTCGCTTCTCAACCTCCAGAAAATAAGACAGTGCCCAAAGAGCAAGTGCATGAACAACCCGCTCCACAAGAAAAACCAAAACCACAAATAGAAAGCGGGACTGTTGTAGGGCAAGTGTATTTTAGCTTTGATAAATACGATATCCGGGCAGATATGGAAAGTATCATTGATCAAGCAGCCCAAAAGATCAAAGAATCTCAGATGAAAGTACTTTTAGAGGGTAACACAGATGAATTTGGCAGTGGGGAGTATAATTTTGCTTTGGCTAATAAACGCGCCTTAAGT…	Outer membrane protein P6 precursor	36	1	100	100	100	100	100	100	1	1	1	1	1	1	1	1	1	1	1	1	1	1	1	1	1	1	1	1	1	1	1	1	1	1	1	1	1	2	1	1	1	1	1
OG00135	ATGGAATATTTAGTGCAAAAAATCGGGATGAGTCGCATTGTGGGGGCTAGTAGCGTACCTGTAACTTTGCTTAAAGTTTTAGATAGCAAGGTTTGCGAGATTAAAGAGGGGCAGTTATTAGTGGCTTATGCCCTGCATAAAAAACACAATAAAGCCATTGCCGGCCAGCAGAAAAAATACCAGTTAAGCCAAGAATTTAACCATTTTGCTACTTTAAAAGGGCATGTGGAAGCGGTGGGGGATTTGAGTATAGAACCTTTAGAGGGGGTACAATACATCAAGGCCACCTTTTATACTAAAGGGCGAGGCTTTAGTGGGGCGATGAAGCGTTGGAATTTCCAAGGCGGACCAGCAGCCCACGGGAGTCGTTTCCACCGCCGTTTAGGCTCAATTGGGAAT…	50S ribosomal protein L3	36	1	100	100	100	100	100	100	1	1	1	1	1	1	1	1	1	1	1	1	1	1	1	1	1	1	1	1	1	1	1	2	1	1	1	1	1	1	1	1	1	1	1
OG00136	ATGGGACAAAAGGTTAATCCTATTGGCTTGAGACTGGGCATTAATCGCAACTGGACTTCTCGCTGGTTTCCTAGTTCTGGCGTGGCAGTGGCTAATATTGAAGAAGATTACCGTATCCGTAAATTCCTCAAAAAAGAGCTTTACTACGCGGGGGTGAGTGAGATTCTTATTGAAAGGGCGGCTAAGAAGCTGCGTGTCACTGTGGTAGCCGCACGCCCCGGGCTTATCATTGGTAAAAAGGGCGTGGATATTGAGAAAGTTAAAACCTCTTTAAAAGACCTGATTCGTAAAGAAGTCGCGCTTAATATTAAAGAGGTTAAACGGCCTCAAGCTGACGCCCAACTTGCTGCAGAAAATGTTGCAACCCAGCTAGAAAAACGGGTGGCTTTTAGGCGGGCG…	30S ribosomal protein S3	36	1	100	100	100	100	100	100	1	1	1	1	1	1	1	1	1	1	1	1	1	1	1	1	1	1	1	1	1	1	1	2	1	1	1	1	1	1	1	1	1	1	1
OG00137	ATGAATCCCACACTACAACGCTTTGCGACTTTGCTTTTAGAGTGGAATTGTATACACAACTTAAGCGGAGCTAAGAGTTTAGAGGACATAGAAGCACATATTAATGATAGCATTCAGGTTTTAGATTTTATTAAACCCTTTGATACATGTTTAGACATTGGTAGCGGTGCGGGTTTTCCAGCCCTACCCTTAAGTGTATTTTGCCCCCATGCGCGCTTTATTCTAGTAGAGCCCAATATCAAAAAAAGCGCCTTTTTATACCATGTAAAAAACACGCTTGCCCTAGACAATCTGCAGATTAAACGCACCCGGATTCAAACACTCAACCCTTTAGAAATTGAAAAAATGGATTTAATCACCTCTAGAGCCTTAATGCCTACTCAAGATTTACTAGCCTTA…	Ribosomal RNA small subunit methyltransferase G	36	1	100	100	100	100	100	100	1	1	1	1	1	1	1	1	1	1	1	2	1	1	1	1	1	1	1	1	1	1	1	1	1	1	1	1	1	1	1	1	1	1	1
OG00138	ATGAGTGATCTTTTCACTTTAGCCACCATTGCGCCCTTAATTGTACTAGCGCCTTATATGGGTCGTCTGTTTAAAATGCCGGTGGCTGTTTTAGAAATTTTGCTAGGAGCTTTGGGGGTTTATTTTGGATTGATTAAGCCTAACCATAGTTTTAGTATGATGGCTGAGGTGGGGTTTTTATTTTTAATGTTTCTTTGTGGCATGGAAGTAGACTTATACATGTTTAAGCAGATTAAAAAGGCTGTTTTAAAAAGAATTTTTGGCTATTTTGCTATTTTGTATATCACTTCTACTCTCATTGTTTTAGGCTTGCATCTGCCTGCTCTTTATATTATCGCTTTGCCCATTGTGAGTCTAGGTATGATCATGACTTTAGTACGCGACTATGGCAAAGAACCG…	Sodium/hydrogen exchanger family protein	36	1	100	100	100	100	100	100	1	1	1	1	1	1	1	1	1	1	1	1	1	1	1	1	1	1	1	2	1	1	1	1	1	1	1	1	1	1	1	1	1	1	1
OG00139	ATGCACCCACCCATTTATTTATTTGATAGCCACCACAAACAAAAGCGCCCCTTTGTCCCCTTAAAAGCCCCTAAGGTTAAAATTTATATCTGTGGCCCTACTGTCTATGACTATTCGCATCTAGGGCATGCAAGAAGTGCGATTGTTTTTGATTTACTAACACGCATGCTTACCTTGAGCGGGTATTCTGTAGAAATAGTTAAGAATTTCACTGATATAGATGATAAAATCATTTCTAAAGCCCTGCAAGAGGGCGTAAACATTACAGATTTAAGCCGTCGTTTTATTGCTAGCTATTTAGAAGAGATGCAAGCTTTAGGCGTACTACGACCCACCAGTGAGCCTAAAGCCAGCGAACACTTAGAAGCTATAGAGGACATGATTAAACGCCTACTAGAA…	Cysteine--tRNA ligase	36	1	100	100	100	100	100	100	1	1	1	1	1	1	1	1	1	1	1	1	1	1	1	1	1	1	1	1	1	1	1	2	1	1	1	1	1	1	1	1	1	1	1
OG00140	ATGGTTAATGTCTTTGCTAAAAACAATAATTTAGTAGAAGTCCATGTCTTTAGCAGTTTTGCTACCCTTTCTTTAGAGGAGAGCAATATTTTATGGTTTGAACTCATCAACCCCACCCAAGCAGAATTAGAGTGCATTATCCAAAATTACTCCCTACACATCTATAAGCGCGAGGATTTAGAAAAAAGTACCATGACTAAGTACTGGGAAAACAGTACTTCTATTATGATCAACACCTTTTTTATCCACAAAGATAGCCCCCTAGCCTTCCACACAGAGGCCATCACTTATCTATTAACCGAAAATATTTTATTTACGATCTATGAGGGCAGTTTGCCCATTTTTGAAGATGTACAAAAGCGCATTTTAGCTAGCCCTAAAAAGTTTCAAGATGGCTTT…	Magnesium transport protein CorA	36	1	100	100	100	100	100	100	1	1	1	1	1	1	1	1	1	1	1	1	1	1	1	1	1	1	1	2	1	1	1	1	1	1	1	1	1	1	1	1	1	1	1
OG00141	ATGGCAAAAGCAAAATTTGAAAGAAACAAGCCCCATGTCAATGTGGGCACCATCGGGCATGTAGACCATGGCAAAACCACCTTGAGTGCGGCAATTTCAGCTGTGTTGTCTTTAAAAGGTTTGGCAGAACTCAAGGATTATGACAACATTGACAACGCCCCTGAGGAAAAGGAAAGAGGGATTACTATCGCTACTTCTCATATTGAATACGCTACAGAAAACCGCCACTACGCCCATGTAGACTGCCCCGGCCATGCTGACTATGTCAAAAACATGATCACCGGTGCAGCCCAAATGGATGGCGCGATTTTAGTGGTTTCAGCCGCTGATGGCCCTATGCCTCAAACCCGCGAACACATTCTTTTAGCCCGCCAAGTAGGTGTACCCCATATTGTGGTG…	Elongation factor Tu	36	1	100	100	100	100	100	100	1	1	1	1	1	1	1	1	1	1	1	1	1	1	1	1	1	1	1	1	1	1	1	2	1	1	1	1	1	1	1	1	1	1	1
OG00142	ATGGAAATTAATAGAGAAGAATTTCAGGAAGTGGTGGTTAACATCGGGCGGGTTACTAAGGTTGTTAAAGGCGGGCGTCGTTTCCGTTTTAATGCGCTGGTGGTTGTGGGTAATAAAAACGGCCTTGTAGGCTTTGGGCTTGGCAAGGCTAGAGAAGTCCCCGATGCGATTAAAAAAGCTATAGATGATGCTTTTAAAAATATCATAGAGGTTAAAATCAAAGGTACAACTATCGCCCATGATATAGAGCAAAAATATAACGCAAGTAAGATTTTGCTTAAACCAGCTAGTGAGGGTACAGGCATTATTGCCGGGGGCTCTACCCGCCCGATGATAGAATTGGCCGGTATTAAAGATATTTTAACCAAGTCTTTAGGGTCTAATAACCCTTATAATGTA…	30S ribosomal protein S5	36	1	100	100	100	100	100	100	1	1	1	1	1	1	1	1	1	1	1	1	1	1	1	1	1	1	1	1	1	1	1	2	1	1	1	1	1	1	1	1	1	1	1
OG00143	ATGCGCATAGATAAATTTTTAAATGCTGTCAATCTCACTAAAAGGCGCTCTATAGCGCTAGACATGCTCAAAGAGCGGGTGGTTTTTGTTAATGGGGTGGTTGTTAAACCCAGTAAAGAGGTAAAAGTGGGCGATGTGATCGAGCTTAACTATTTAGATCAAAAAAAGCGCTACAAAGTGCTTGCTATCCCCACCCTTAAAACCGTCCCTAAAAGCCAAAGCCATCTGTATTTCCAAATCCTTGATTAA	S4 domain protein	36	1	100	100	100	100	100	100	1	1	1	1	1	1	1	2	1	1	1	1	1	1	1	1	1	1	1	1	1	1	1	1	1	1	1	1	1	1	1	1	1	1	1
OG00144	ATGCCACATAACAAACTCACTAAATCTCAGAGAGAACTCTTTTGTAATCTCAAAGCCTTTTTATACACTAAGGCTAAAAACTTTACGCCCATTCAAGATGTGAAGGATATGGCTTTAATCCTAGACACACAAGATAAAATCTTAAAATGTCATAATATAGAGCAATTAAAACAACTCTGTCATATTCTTTATAATCAAGGCATTAAACACACTATAATGATGCAAGGCTTGTTTTTATTCTTTAACTATTTTAAAGATAATCTCAAATTAAGAAGTTTTAGAATGCTTAGCGAAGAGCAAGTGATTAACTTTCTCTTTGAACTCGCTCAAAATAGAAAACCCAGCTCCATGGCTAAGTATGTGATGTATTTAAGACAATTCTTTGATTATTTGGATAGA…	Tyrosine recombinase XerD	33	3	100	88.8889	100	90.9091	100	89.6552	1	1	1	1	1	1	1	1	1	0	1	1	1	1	1	3	1	0	1	0	1	1	1	1	1	1	1	2	1	1	2	1	1	1	1
OG00145	ATGCGTTTATGTGTACTAGATATTGAAACCGTGCCTAATCTAGCACTGATTGAACAATATTATCCAGGTTTGTGTAAAAACACACAAAACCCTATAGAAATCTGTCAAAATGTTTTTGCATGGCATGAAGAGCATTATAAAAGCACCTTTCTACCCCTGCATTTACATAAAATCGTCTCCATTGCTAGCGTAATTGCTGATGAACATGGCTATTTTAAAAAGGTGGGTAATTTTGGTAAGGGGTGTGATGATGAAAAAACTCTAGTGGCCGATTTTTTTAGCTTTTTTAACAAACACAAACCTAAAATAGTAACTTTTAATGGCCGCCAATTTGACATGCCTCTTTTATTACTCAAGGCTCTAGCCTTTAACCTCAGCGTGCCCTCTTTTTATGAACAA…	putative 3'-5' exonuclease related to the exonuclease domain of PolB	36	1	100	100	100	100	100	100	1	1	1	1	1	1	1	1	1	1	1	1	1	1	1	1	1	1	1	2	1	1	1	1	1	1	1	1	1	1	1	1	1	1	1
OG00146	ATGACAAAAGCCATAGCCACTAAGATTTTTATCACTCTGGGCTATTTATTCCTCTACAGAATGTTAGCCTATGTGCCCATTCCGGGAGTGGATCTGGCAGCCATTAAGTCTTTTTTTGATCATAACTCTAGCAATGCTCTGGGCTTGTTTAACATGTTTAGTGGGAACGCGGTTTCGCGTTTAAGCATTATCTCACTAGGAATCATGCCCTACATCACTTCCTCCATTATTATGGAGCTTTTGAGCGCGACTTTTCCCAATCTAGCTAAGATGAAAAAAGAGCGCGATGGAATGCAAAAATACATGCAAATTGTGCGTTACGCTACCATAGGCATTACCGTCATTCAGGCTATTAGTGTTTCCTTTGGGTTGCGCTCTATCGGGCATGGGAGCAATGGG…	preprotein translocase subunit SecY	36	1	100	100	100	100	100	100	1	1	1	1	1	1	1	1	1	1	1	1	1	1	1	1	1	1	1	1	1	1	1	2	1	1	1	1	1	1	1	1	1	1	1
OG00147	TTGAATAGAGAGCAAAAACAAGAGCTTGTAACGCGCTTAGGGGAGTCTTTTAGCGCGATGCAGGCTTTAGTGGTGTGTGATTATAAGGGTTTGCGTGTAGAGCATTTAGAAAAACTGCGCAATTTAGCCCGCGCGCAGGGTATTTCTGTGCAGGTGATCAAAAACACCCTTGCCTTGTTAGCACTAAAAGAGGCAAATTTGGGCGTTTTAAACCTCAAAGAGAACAATGTTTTTATTTGGGGCGATGATCAGATCGCGCTTTCTAAACTAGTGATGGGTTTTGCTAAAGATCACAAGGATCATTTTGTGATTAAGGCTGGGATTTATGAGCAACAGGCTGTAGATAGCGCGCATGTAGAAGCCATCTCTAAATTGCCAAGTAAGCAAGAGCTCATTGGC…	50S ribosomal protein L10	36	1	100	100	100	100	100	100	1	1	1	1	1	1	1	1	1	1	1	1	1	1	1	1	1	1	1	1	1	1	1	2	1	1	1	1	1	1	1	1	1	1	1
OG00148	TTGTTTGTGTGTGCCGGTAGAGATGAGAGTTTTGATTTTGCAAAAAGTATTGGGATTGGTTTGATAGAGAGTGCTTTAAATTTAAGTCGTCTTTGCTTGCTTGAAAAACCTAATCTTTTAATTTTTATTGGTACAGCCGGATCTTATGATTTAAATATTCCTTTACTTAGTTTGTATAAAAGCACGCGCTCTACTCAGATTGAGCAAAGTTTTACCCTCCAAGATAGCTACACCCCGCTAGAAAATTACCTAGAAGTCCAAGAATGGGAGTTTGATACATGGGATTTGCCTAGCGTGGTGGTTAATTCAAGCAATTATATCCACACTAATCCTATTTTTTCAAAGCACATGCATGCTGCCGGTATTGCCCTAGAAAACATGGAATTTTTTAGCGTTTTA…	Phosphorylase superfamily protein	36	1	100	100	100	100	100	100	1	1	1	1	1	1	1	1	1	1	1	1	1	1	1	1	1	1	1	1	1	1	1	2	1	1	1	1	1	1	1	1	1	1	1
OG00149	ATGGCGGGTGCTGTGTATATTGGGATTGTGGGGCTAGGTTGTGTGGGGCTAAGTGTTGTTAAAATTCTAAACAAACACCAAGACTTACTAGCTAGGCGGTGTGGGCATTCTTTAGTGATTAAAAAGGGGGTTGTTAAAGACTTATCTAAAGCACGGGAGGTTAATTTCCCTCTTAGCAATTCTTTAGAAGACATTTTAGAAGATCCGGATATTCAGATTGTACTAGAACTTACCGGTGCAGTAGAATTAGCCTACCAAATAGCTAAGGAATCTTTAAAACGCAATAAAGGTTTTATCACGGCCAATAAGGCGATGCTAGCCAAATACCCCCATCTTTTGCATGCTAATATTGGTTTTGAGGCAAGTGTAGGAGGGGGAATTCCTATTATTAGGGCATTA…	Homoserine dehydrogenase	35	1	87.5	100	100	96.9697	83.3333	100	1	1	0	1	1	1	1	1	1	1	1	1	1	1	1	1	1	1	1	1	1	1	1	1	1	1	1	1	1	1	1	3	1	1	1
OG00150	GTGCCAAGCAGTGTCAAGGGCTTAAATGCCCCTAATCTTAAAAGCAAACCCACTCAAGGGGCTAGCAAAAAGCACACAGCTACAGAGGACAAGGACGCCTTTAAAAAGCTTGTTGAAACAAAGAAAACTAACCTTAAAGCATCTCCTAGTACGGCTAAAGTACCCCCAGATAAGACAAAGAATTTAAACAAGGAAGAAAAAACCTCTGAGAAAAACACCGATAAAACTAGGCACTCCCATATTTCTCCAAATAGCCCTCTAGCCCAACTGCTTGATAAAAAAGCCCCCCTTAAAAGCACAGAGCCTAAAGAAACACACCCAGCAGGGGCTAAAGGTAAGGATAAAGCCCCGTTAAATTTTGCACAGCAATCTAAAGCCTTTGAAAAGGCAAATGCCCTT…	Flagellar hook-length control protein FliK	36	1	100	100	100	100	100	100	1	1	1	1	1	1	1	1	1	1	1	1	1	1	1	1	1	1	1	1	1	1	1	1	1	1	1	1	1	1	1	2	1	1	1
OG00151	ATGGCAAAACGAGCGGGTGTCAAAAAAAAGGTTGTCAAGAAAAATATCGCTAGGGGAGTGGTCTATATCGCCGCTTCTTTTAACAACACCAATATCACGGTAACAGATGAAATGGGCAATGTGATCTGCTGGTCTACAGCGGGTGGACTGGGCTTTAAGGGGTCTAAAAAATCCACACCCTATGCAGCCCAACAAGCCGTAGAAAATGCGATGATGAAGGCAAAAGATCATGGCATTAAAGAAGTGGGTATTAAGGTGCAGGGTCCGGGGAGTGGGCGAGAAACTGCTATTAAAGGTGTAGGGAGCATTGAGGGCATTAAGGTTTTATGGATTAAAGACATCACACCCCTGCCCCACAATGGTTGTCGCCCCCCTAAACGAAGAAGAGTATAA	30S ribosomal protein S11	36	1	100	100	100	100	100	100	1	1	1	1	1	1	1	1	1	1	1	1	1	1	1	1	1	1	1	1	1	1	1	2	1	1	1	1	1	1	1	1	1	1	1
OG00152	ATGTTTGATACGCTAACCCAATCCTTTAAAAATGCCCTAGCTAAAATCCGTTTTCAAGACGATACAAAAGCTTTAGAAAAAGCTTTAGAGGAACTAAAAAAAGCCCTTTTGCGCAATGATGTCCACCATAAAGTGGTTAAAGAACTGGTTAAAAACATTGAGGCTAAAACTAAAGCTAAGGGCATTGGCAAACAACAATTCTTTGATGCCTTACAAGAGAGTTTATTAGAAATTTTAAGTGTACCGGGTTGTTCTAGCGGGTTTGTTTATGCTCCCACCCCCCCTACTATTGTTTTGATGTGTGGGCTACAAGGAGGGGGTAAAACCACCACCTGTGCCAAACTAGCACACTATCTTAAAACCCGCCATAAAAAGGTTTTATTAGTGGCTTGTGATTTA…	Signal recognition particle protein	36	1	100	100	100	100	100	100	1	1	1	1	1	1	1	1	1	1	1	1	1	1	1	1	1	1	1	1	1	1	1	2	1	1	1	1	1	1	1	1	1	1	1
OG00153	TTGAAACATGCCTTTGTACTCACCGGAGGGATAGCCACAGGCAAGAGCACAGTAGGCAATCTTTTAAGTTTGCATGGGTTTAGTGTGCTAGATGCAGATAAAATTGCGCATGGACTCTTTGAAGCACACAACCAAGAGATTGCAAAAATGTTTATGGACAAGCAAAGTATTAGCCGTCAAGAGCTCGCCCCGCTTATCTTTAATAACCAAGAAGCCCGCGCCAAATTAGAGGCCTTTTTGCACCCCAAAATCCGCGAGCAAATGCTTAAAAGTGCGCAAGAATTAGAGAAACACAATAAGCCTTATTTTTTAGATATTCCGCTTTATTACGAAATTGAGGGGATTAAACATTATGGGATTTCTCAGATCGTGCTTGTTTATGCACCCAGAGCCTTACAA…	Dephospho-CoA kinase	36	1	100	100	100	100	100	100	1	1	1	1	1	1	1	1	1	1	1	1	1	1	1	1	1	1	1	1	1	1	1	2	1	1	1	1	1	1	1	1	1	1	1
OG00154	ATGTTTGAAACCATTATCGGGTTAGAAGTACACGCCCAGCTTAATACTAAGAGTAAAATATTTTGCTCCTGCCCTACTAGTTTTAAAGACGCCCCTAATAGTAACACATGCCCCGTGTGTTTAGGGCTACCCGGAGCCCTGCCTGTGCTCAATATTGAGGCAGTAAGAAAAGCCATTGCCTTTGGCACAGCCATTCATGCAACAATCAATCAAAATAGTGTTTTTGCCCGTAAAAACTATTTTTATCCCGATCTGCCCAAAGCCTATCAAATTTCTCAGTTTGAATTACCCATTGTGAGTCGCGGATATTTAGACATACAAACAGAAGCGGGAGCAAAGCGTATTGCTATTGAGAGGGCGCACTTAGAAGAAGATGCGGGGAAAAATATCCATAGCCCA…	Aspartyl/glutamyl-tRNA(Asn/Gln) amidotransferase subunit B	36	1	100	100	100	100	100	100	1	1	1	1	1	1	1	1	1	1	1	1	1	1	1	1	1	1	1	1	1	1	1	2	1	1	1	1	1	1	1	1	1	1	1
OG00155	ATGCGGATTAAAAAAGAGGATATGGTGAAGGTGATTGCAGGAGATGATAAGGGCAAGGTGGGCAAGGTTTTAGCCGTCTTTCCTAAAAAATCTATGGTTATTGTAGAGGACTGTAAGTTAGTCAAAAAGAGCATTAAACCAACAGATGAAAACCCTAAAGGCGGGCATGTTTTCAAAGAGATGCCCATGCATATTTCCAATGTCAAAAAAGAAGAGGAGTAG	50S ribosomal protein L24	36	1	100	100	100	100	100	100	1	1	1	1	1	1	1	1	1	1	1	1	1	1	1	1	1	1	1	1	1	1	1	2	1	1	1	1	1	1	1	1	1	1	1
OG00156	TTGACCACTAGTTCAGGCATTTTATGTTCTCGTTTAGCCGGATTTATACGCGATCTATTAAGCGCATCTGTACTGGGTAGTGGGCTTTATAGCGATATTTTCTTTGTGGCTTTTAAATTCCCCAATCTCTTTAGGCGCATTTTTGCCGAAGGGGCTTTTAGCCAAAGTTTTTTACCCGCTTTTATTTCAAGCCGTTATAAGGGTGCATTTGCTGCAGGTATTTTAGGTTTTTTTAGTCTCTTGCTCCTAGTTTTAGTCTTATTAGTGGATCATTTCCGCTTTTTTTGCACTAAATTACTTGCCTATGGCTTTAGCCCACATACTGTTGAACTCGCTAAAGACATTGTGGCCATTAATTTTTACTACCTTCTTTTAGTATTTTGGGCGACATTTTTAAGC…	putative peptidoglycan biosynthesis protein MurJ	36	1	100	100	100	100	100	100	1	1	1	1	1	1	1	1	1	1	1	1	1	1	1	1	1	1	1	1	1	1	1	2	1	1	1	1	1	1	1	1	1	1	1
OG00157	ATGCTTTTTCATATTTTAGAGCGCCTACGAAAAAGTGCTTGGTTTGCCTTATTAGAACCTCTTAGCCAAAGCCCTTCTTTCTCTACTCTTAATCAAAATTACATGCAAAGCTTAAAAGAGGCGCATAAAAAGAACACGCGGGTTTTTCCCCTGTTTACCCAAATTTTTAGGGCTTTTGAAGACACCCCTTTAGAAAAATTACACACCATTCTTTTAGGCCAAGACCCCTATCATGGCACTTTTATGCACCAAAACCAAGAATACCCCTTAGCTTGCGGGCTAAGTTTTAGTGTGCCTAAAAATGCCCCTATTCCTCAGAGTTTACAAAATATCTATAAAGAATTGAGCGCTAATTTGCAGATCAAACCTAGTTGTGGCGATCTAGCCCCATGGGCAAAA…	Uracil-DNA glycosylase	36	1	100	100	100	100	100	100	1	1	1	1	1	1	1	1	1	1	1	1	1	1	1	1	1	1	1	1	1	1	1	2	1	1	1	1	1	1	1	1	1	1	1
OG00158	ATGGCATTAGAAAATTTACAACCCGCAAGGGGCAGTGTATCTAGCATTAAAAGAGTGGGTAGAGGGCAGGGCTCTGGAATGGGCAAAACCTCCACTAGAGGCGGAAAGGGTCAAAGTGCGCGTACAGGTTATAAACACAAACGGGGCTTTGAGGGCGGACAACAACCTTTGCAACGCCGTTTGCCTAAGGTAGGTTTTACAAGCCGTACCAAAAACTACAGCTACAGTATCAATGTAGACAAATACCCACAGATTTTTAAGCTTGAGACTCTTAGTTTAGAACTCATCCGTAAAATCCACCCCTTTTCTAGCGCGATTAAAAAGGTAAAACTTATTGGGACAAAGGCTAGAGAACTCAGCGCTAGAATCCAAGATGAAAGAATTAGCACTAGCGGACAA…	50S ribosomal protein L15	36	1	100	100	100	100	100	100	1	1	1	1	1	1	1	1	1	1	1	1	1	1	1	1	1	1	1	1	1	1	1	2	1	1	1	1	1	1	1	1	1	1	1
OG00159	ATGGACATAAGCATGCAACAGGGCTATGCTAGCAGCACTTCTACAACTGCTACGACTAAAGCAGTCGCTGAGTATGACTATTCGATTGCGCGTTTATTTATCATTGCTATGATTGCCTTTGGAGTCATTGGCATGCTTGTTGGGGTGATTCTAGCTTTCCAGTTAGCCTTCCCAAAACTTAACTATATTTTAGGCGAATATGGCATTTTTGGGCGTTTGCGGCCTGTGCACACAAACGGGGTAATCTATGGTTTTAGTTTAGGCGGAATTTGGGCGAGTTGGTATTACATTGGACAAAGGGTTTTAAAAATCACCTACCATGACTACCCTTTTTTAAGGGCGGTGGGTTATTTGCACTTTTGGATCTGGATTCTTGCTTTAATCTTGGGTGTGGTGAGT…	hypothetical protein	36	1	100	100	100	100	100	100	1	1	1	1	1	1	1	1	1	1	1	1	1	1	1	1	1	1	1	1	1	1	1	2	1	1	1	1	1	1	1	1	1	1	1
OG00160	ATGTTAGAAGCCATTTTAGAAACGCTTAAAGCAGATTTAAGCGAGTTTGAATTTAAAACCTATGTAGAAATTTTGCGCTTTGATGAAAAAGCTTCTAGGGCGGATTGTTTTGTGTTTTACGCCCCTAATATTTGGGTGTGTAATTACATCAAAACCCGTTATAGTACGCTTTTAGAAAATGCTATAGGGGCTTATAAAGGTTATCCTGTAAGTGTAGAGGTGCTCCCAAGAGAGCAACAAATAAAAAATTCCCCTTTAAAGCCTTTATGCCAAGCCCACCAAAACCCTTCCCTTAACCCTGCTTTTACCTTTGATACCTTAGTGGTGGGGAGTTGCAACCATTTAGCCATTAAAGTAGCCTCACAGGTGGCACAAAATAGTGGATCGTATAACCCGGTG…	Chromosomal replication initiator protein DnaA	36	1	100	100	100	100	100	100	1	1	1	1	1	1	1	1	1	1	1	1	1	1	1	1	1	1	1	2	1	1	1	1	1	1	1	1	1	1	1	1	1	1	1
OG00161	GTGGTGATTAGGGCAGTTTTAGCGTGGTTGTTTTGCACGGGCTTTATGATAGCAGCGGTAGGGGAGCGTTTAGTGTGGGAGGGGGGCATGACCTTGCTTGGTTTTTTAAATAAAAACCGTATAGATGCCAAAATCTACTACAACCTATCTTATCAAGATAAAGAATTGGGAACAGAAATTAGAGCCGGTACCCCCTATTACACACTTAGAGACGATCAAGGAAAGCTTTTACAAGTTTTAGTACCTGTGGGTGAGTCTGTACAGTTGCGTTTATTTAACGATCATGGCCAATACCGCTTAGATTTTATCCCCATTGTTGTCAATAGCGCACAAAAAGTTTTTTCTATGCGCCTACAACACTCCCCCTATCAGGATATTTTAAAAGCTACCGGTGATATT…	Murein DD-endopeptidase MepM	36	1	100	100	100	100	100	100	1	1	1	1	1	1	1	1	1	1	1	1	1	1	1	1	1	1	1	1	1	1	1	1	1	1	1	1	1	2	1	1	1	1	1
OG00162	ATGGGAAAAAGTTTATACGCGACCTTAGAGGTGAGCGAGCAAGCCAGCAATGAAGAAATTAAAAAATCCTACCGCAGGCTAGCGCGCAAATACCACCCCGATCTCAATAAGGGTAAGGAAGCTGAGGAAAAATTTAAAGAGATCAATGCTGCTTATGAAATTTTAAGCGATCCACAAAAGCGCGCCCAATACGATCAATTTGGCGATAACATGTTTGGAGGGCAGAATTTTAGCGATTTTGCGCGTTCTCAAGGCAAGGGCGCTAATTTTGATGATATTTTAGCCCAAATCTTTGGTCGTGGAGGATTTGGAGGGGGTGGTTTTGGGCATGGAGGTTTTGCAGACTTTGGAGGGTTTAATTTTGCTGAAAATTTAGATGTGCACGCAGAAATCCAAATT…	Curved DNA-binding protein	36	1	100	100	100	100	100	100	1	1	1	1	1	1	1	1	1	1	1	1	1	1	1	1	1	1	1	1	1	1	1	2	1	1	1	1	1	1	1	1	1	1	1
OG00163	ATGTATGGTTTGAAAAGCTTTTATGAGAAGGAAGTGAAGACACAGTTAGCAGCCGATTTAAATATTAAAAATCCCATGTTACTCCCTAAGATTGAAAAAGTTGTACTCAGTGTGGGGGCGGGTAGTTATGCTAAAGACATGAAAATCATGCAAAATATCGCCCAAACCCTTTCACTTATTGCCGGCCAAAAGGCGGTGATCACTACAGCTAAAAAGTCAGTGGCGGGTTTTAAGATCCGTGAAAGAATGGCGGTGGGAGTAAAGGTTACTTTGCGCAATAAAATCATGTATAACTTTTTAGAAAAACTTATTGTGATTGCTTTACCTAGAGTGAAAGATTTTAGGGGGGTTTCTAGAAATGGTTTTGATGGGCGGGGGAATTATAGCTTTGGGCTCAAT…	50S ribosomal protein L5	36	1	100	100	100	100	100	100	1	1	1	1	1	1	1	1	1	1	1	1	1	1	1	1	1	1	1	1	1	1	1	2	1	1	1	1	1	1	1	1	1	1	1
OG00164	ATGCCTCCTGTTACCCTTTTCCAAACCCCTAAAGAGTGGATTTATGCTCTAGGCCTTTTATTAGGTCTATTTGCTATTTCTTTAAGTTTAAAATACCAACAATACAGCCGCTTTTTAGACAAAAAACCTTTAAGCTTGCATGCCCAAGTACTCCTGCAATATAACAAGGGCGCTACACAAGTACTAAAGCTACAGGATAGCCATTACAATGTGTTTTACACCACCAGCAAAGAGGATATTAAAGACCTGAGTTTACAATTTGTACGCGCTTTTGGTAAAATGGCGCCTTGTTCGTTTTGGCAATTTTTAAAATCCTGTTATTTTTACACTTTCTCCCTCTCTTTAGAACAAGGAAGCGATCCTAAAAACCCTTTAAGAAAAGCCATTGACACCCAACAT…	Competence protein	35	1	100	96.2963	100	96.9697	100	96.5517	1	1	1	1	1	1	1	1	1	1	1	1	1	1	1	1	1	1	1	1	1	1	0	1	1	1	1	1	1	3	1	1	1	1	1
OG00165	ATGCAAAATTTTAAATTGATCTCTACTCCTATTTATTATGTCAATGATAAGCCCCATTTAGGGCATGCTTACACAACTTTTATTGCCGACATGCTTAAAAAATACTATAGCTTGCAAGGAGAGGAAGTTTTTCTACTCACCGGCACAGATGAGCATGGCCAAAAGATCGCACAAAGTGCTTTAAAACATAATTTAAGCCCACTTGAATACGCCTCTAATGTTAGCCGTCTTTTTAAGAATCAGTGGGATTATTTTAAGATTGATTATAACCATTTTGTGCGTACTACAGATAGCCAACATAAAGAGGCCGTACAAAAAGCCTTTGAGAAAATGTATCAAAAAGGAGATATTTATAAAGGAATGTATCAGGGGTCTTATTGTGTGAGTTGTGAGAGTTTT…	Methionine--tRNA ligase	36	1	100	100	100	100	100	100	1	1	1	1	1	1	1	1	1	1	1	1	1	1	1	1	1	1	1	1	1	1	1	1	1	1	1	1	1	2	1	1	1	1	1
OG00166	ATGCAGGTTTTTCATTTATCCCACATTGATTTAGATGGTTATGGTTGCCAGTTTGTTAGCCGTTGTTTTTTCAGTGAAATCAAGTTTTATAATGCTAATTATGGGCGCGAGGTAGGGGCTAGATTGCATGAGATCATCACCGATACTAAAAAGGCTATCACTCAAGGAGAGAGAGATATTTTAATTTTAATTACAGATTTAAACTTGACTTTAAGCGAGGCGCAGTTTTTACAAGAACAAAGCGATGCGTTGCGTCTCTCTGATCAAAAAATCCAAGTACTACTCCTTGATCACCACGTCACAGGTTTAGAAGCTTCTAAGGCTTATACATGGTACTTTTTAGACACGGAGCGCAGCGCTTCTAAGATCACTTGGGAAACTCTAAAGGCGCAATATCCA…	3',5'-cyclic-nucleotide phosphodiesterase	36	1	100	100	100	100	100	100	1	1	1	1	1	1	1	1	1	1	1	1	1	1	1	1	1	1	1	1	1	1	1	2	1	1	1	1	1	1	1	1	1	1	1
OG00167	ATGATTAAAAAGTGCCTTTTTCCGGCAGCAGGCTATGGCACGCGTTTTTTACCTGCGACAAAAGCCATGCCTAAAGAAATGCTACCCATTGTCAATAAACCACTGATTCAATACGGTGTAGAGGAGGCTGTAGAAGCCGGGTGTTCTAGCATAGCCATTGTTACAGGGCGCGGTAAACGGGCTATTGAAGATCATTTTGATATTAGCTATGAATTAGAACACCAAATTAATGGTACGAAAAAGGAGCAATATTTACAGAGTATCCGCACACTAATGCAAGAATGCAAGTTTTCCTACACCCGCCAATACGAAATGAAAGGATTAGGGCATGCTATTTACACCGCCCAAACCCTTATTGGTAATGAACCTTTTGGGGTGGTGCTAGCCGATGATTTATGC…	UTP--glucose-1-phosphate uridylyltransferase	36	1	100	100	100	100	100	100	1	1	1	1	1	1	1	1	1	1	1	1	1	1	1	1	1	1	1	1	1	1	1	2	1	1	1	1	1	1	1	1	1	1	1
OG00168	ATGTTAATGCCTAAAAAAACCAAATACCGCAAGCAGATGAAAGGGCGCAACCGGGGCAAGTCTACCCGCGGTGCTAGCCTAGCCTTTGGCGATGTTGGGATTAAAGCCGTTGAGCATGGGCGCATCGATTCGCGCCAAATAGAGGCAGCACGGGTGGCTATGACGCGCCATACAAAAAGAACGGGAAAGGTGTGGATTCGCGTATTTCCAGACAAACCCCTAACTGCCAAGCCTTTAGAAACACGGATGGGGAAAGGGAAGGGTTCTGTAGAAAAGTGGGTGATGAATATCAAGCCCGGGCGCATCATTTATGAAATGCTAGGGATTGAGGAGGAGGTAGCGCGTGAGGCTTTGGCTTTAGCGCAAAGAAAGTTGCCTTTCAAAACCAAGATTGTAACT…	50S ribosomal protein L16	36	1	100	100	100	100	100	100	1	1	1	1	1	1	1	1	1	1	1	1	1	1	1	1	1	1	1	1	1	1	1	2	1	1	1	1	1	1	1	1	1	1	1
OG00169	ATGCAAGAGTTTGCGTCTAAATCCCTTAATTCAAACAAAGACCCCTCCCACCTAAAATACGACTCAGAACACGGACGCACCGAGCGTTTGCTCATGATTTTTGCCGTTGTGGGAGGGTGTTTTGTTCTTTTTGTAGTGGTGATGTTATTTAAAGCCTTGTTGCCTAGGAAAATGCCGGCTTTAATCATCACCAAAACAGACATCGCCACTAGAGGGCGGATTTTTAGCCAAGATGGTTTTAGCCTAGCTAGTAGCCAAAAACTTTTCAAAGTGAGTTTTAACACCCTCTCAGTTGATCCAAATAAAAAAGATTTTTTTATTGATTTATTATCAATCTATACCAATATCCCTAAAAGCGTCATCGCCAGCAAGTTTTCCCAAAATGGATTTGTTACTCTC…	Penicillin-binding protein 2	36	1	100	100	100	100	100	100	1	1	1	1	1	1	1	1	1	1	1	1	1	1	1	1	1	1	1	1	1	1	1	2	1	1	1	1	1	1	1	1	1	1	1
OG00170	GTGCTTAAATCTCTGGCTTCGGCTAAATTTGATGAAAGTGTAGAAGTGGCGTTGCGCTTAGGGGTAGACCCAAGACATGCCGATCAAATGGTGCGCGGGGCGGTGGTTTTACCCCATGGCACAGGGAAAAAAGTACGGGTAGCTGTTTTTGCTAAAGATGTTAAATTAGATGAGGCTAGAGAGGCCGGTGCAGATATTGTAGGGGGCGAGGATTTAGCTGAGGAAATTAAAAATGGCAACACAAACTTTGATATGGTCATTGCCACTCCGGATATGATGGCTGTTGTGGGGAAAGTGGGGCGTATTTTAGGTCCTAAGGGTTTAATGCCAAATCCTAAAACCGGCACAGTAACGATGGATATTAAAAAGGCTGTGAGCAATGCTAAAAGCGGGCAAGTG…	50S ribosomal protein L1	36	1	100	100	100	100	100	100	1	1	1	1	1	1	1	1	1	1	1	1	1	1	1	1	1	1	1	1	1	1	1	2	1	1	1	1	1	1	1	1	1	1	1
OG00171	ATGTTTAAGCCACTTGGCGAAAGAGTGCTAGTTGAAAGACTAGAAGAAGAAAAGAAAACACCCTCTGGCATTATCATTCCAGATAACGCCAAAGAAAAACCCCAAATGGGTGTAGTGAAGGCTGTTAGCCACAAAGTTAGCGAGGAACATAAATACCTCAAAGAGGGCGATGTAGTGGCCTTTGGCAAATACAAAGGTAGCGAAATTGTTTTAGGCGATAAAGAATTTATCGTTTTAGACTTAGAAGATGTCTTAGGCATAGTAGATTCGCATCACCACGGACATGGAGAACATAAGGGCAATAAGCACGAGGGCCATAGCCACCACAACCATTAG	10 kDa chaperonin	36	1	100	100	100	100	100	100	1	1	1	1	1	1	1	1	1	1	1	1	1	1	1	1	1	1	1	1	1	1	1	2	1	1	1	1	1	1	1	1	1	1	1
OG00172	GTGAAAATTTCTAAAGAAATCCAGATTGGGCGGTGTTTTACACATCTTAGCGATGATACAAGAGAATTAGATCAAGATACCTTATTAGTACAAACCCCCACTAATACGCGATTTGTACAGCAATATTTACAAGAGCACCGCGTGCCTTGTATCCATGCTAAAGAGCTTAAAAAATATTTTAATACAGATGTTAGAATCATTGGCATTACGGGTACTAATGGAAAAACCACAACGGCTAGTTTGATTTATTCCTTGCTTTTAGATTTGGGTTATTCATGTGCGCTCTTAGGCACGCGGGGGTTTTTTTTCAACGATTCTTGTTTAAAACAAAAGGGTTTGACCACACCTAGCCTCTTAGAAGTCTATGCCAATATAGAACAAGCCACAAATAGAGGGGCG…	UDP-N-acetylmuramoyl-L-alanyl-D-glutamate--2,6-diaminopimelate ligase	35	1	100	96.2963	100	96.9697	100	96.5517	1	1	1	1	1	1	1	1	1	1	1	1	1	1	1	1	1	1	1	1	1	1	1	1	1	1	0	1	1	1	1	1	3	1	1
OG00173	ATGGGTTTTATTCTAAATGCCCCTTACAAAGCAAGTTTAGAGCAAGAACAAGCCGTACAAAAATTACAAGAGGGAATTAATCTGAATGCAAAATACCAAACTCTAGTAGGGGTTACAGGCAGTGGCAAGACCTTTAGCATGGCTTACTTGATTTCTAAATTACAGATGCCAACTTTGGTGATGTCGCATAATAAAACCCTATGCGCCCAGCTTTATAGCGAATTTAAAAGTTTCTTCCCTAAAAACCATGTGGAATATTTTATCTCTCACTTTGATTATTACCAGCCTGAATCTTATATCCCTAGACGCGATTTATTCATAGAAAAAGACAGCTCCATTAATGAGGATTTGGAGCGTTTGCGTTTGAGTGCGATCACTTCTTTACTAGGCTATGATGAT…	UvrABC system protein B	36	1	100	100	100	100	100	100	1	1	1	1	1	1	1	1	1	1	1	1	1	1	1	1	1	1	1	2	1	1	1	1	1	1	1	1	1	1	1	1	1	1	1
OG00174	GTGTGGCTGAATAAACGCCTCATTTTAATGTTGACTTACAAAGATGGGAGTAAGTCTATTAATGTGCACATTGTCTACAAACAGATCATGTACTACATTCTCTTATTTATACTGGCCGTGTTCATGTTTTTAGGCATCGCGCTTTATGCCTTTGATGTAGAAATCAAAACCACCAAAGCCCAGACTAAAAAACTCAGTGCAGAATATTTCAAGAGTTCACAAGCCCATGCGCATTTGAGTGAAAAGGTTCAAGGCTATTTAGAAGAGCTATTGCTAGCAGGCGATCGCATCAGCGATTTAGAAGATTCAGTAGGGATTGAAGGGGAGGATACTAGCGATGCGCCATTAAGCCAACGCCTAGATGTGGCTAGCATTACAGGGGCTCAAAAAACTTTTATC…	Murein DD-endopeptidase MepM	36	1	100	100	100	100	100	100	1	1	1	1	1	1	1	1	1	1	1	1	1	1	1	1	1	1	1	1	1	1	1	2	1	1	1	1	1	1	1	1	1	1	1
OG00175	ATGCCCAAAGATTACAAAGATACTTTAATTTTGCCCATAACTTCCTTTCCAATGAAAGCTAATTTAGGTGAAAGCGCGCCTAAGATTTATGCTAAATGGCAAGAGCAGCACATCTATGATGCTATGCAAAAAAAACGCGCCCATGCACAAGAAAGTTTTATTTTACACGATGGTCCACCCTATGCTAATGGGCATTTACACATCGGGCATGCTCTCAATAAGATTTTAAAAGATGTGATTTTCAAACACCAGTATTTTTTAGGCAAGTGCGCTAATTATGTACCCGGCTGGGATTGCCATGGCTTGCCTATTGAGCAACAGGTAGAAAAAGATTTTAAAACAGAGCAGCATAAATTGCCCCCAGAAAAGCGCCGCAATTTGAACGCTTTAGAATTTAGG…	Isoleucine--tRNA ligase	36	1	100	100	100	100	100	100	1	1	1	1	1	1	1	1	1	1	1	1	1	1	1	1	1	1	1	1	1	1	1	1	1	1	1	1	1	1	1	2	1	1	1
OG00176	ATGGAGGCAAAGGATTTATACTTTAACCGAGAACTTTCGTGGTTGCGGTTTAACACCCGTGTTTTAGATCAAGTTTGTAATACCGCTTTACCTCCCTTAGAGCGGCTTAAGTTTTTGGCTATTTATGGCACTAATTTAGATGAATTTTATATGATCCGAGTGGCTGGGCTTAAACATCTAGTTGATAATAACACTCTACAAAGTAGTGTAGATGGAATGAGTCATCAAGATCAGCTAGAGTCTATCCGTCTTTATGTACTAGCAGAGCAAAGAATTGTTCAGGGGCAATTTTTATCTTTAAAGGAGGAATTAGCCCAAAAAGATTTATCCATAGCCAGTATAGAAAACCTCCCAAAATCTTGTTTACCCAAATTACAGGAATACTTTTACAAGTATATT…	Polyphosphate kinase	35	1	100	96.2963	100	96.9697	100	96.5517	1	1	1	1	1	1	1	1	1	1	1	1	1	1	1	0	1	1	1	1	1	1	1	1	1	1	1	1	1	1	1	3	1	1	1
OG00177	GTGAAAGAAAATAATTTACGATTTATTTTAGCCATTGTGCTCTCTTTTCTATTTTTAACCATCTATGGTTATTTCTTCCAAACAGAAAAGCCCCACACTGCCCTCCCAACCAGCACAACTAATAATAGCGCCCCCACTACTCTTATCAAGCAGGCAGCACAAACTCCCAAAAGCTCCATAATCCTTACAGTTCTCTCTAAAGATATGGAAATAGAAATAGACTCATTAGGGCGCATTGCACAAGTGTATCTTAAGGATAAAAAATTTACAGCCCACAGACAAGAAGATTTTTTAGAGCATATCAAACAGCTTTTAGGTCTCTCTAAACCTAAAAGTGCCTTAGAAAAATTGCCCCTTTTGGGATCAAATGCATTAAAGCCTTTAGAATTGCGCTTTGTA…	Membrane protein insertase YidC	36	1	100	100	100	100	100	100	1	1	1	1	1	1	1	1	1	1	1	1	1	1	1	1	1	1	1	1	1	1	1	1	1	1	1	1	1	1	1	2	1	1	1
OG00178	ATGTCCTCAAAACATTCGTTTCAAACCGAAATTAACCAGCTTTTAGATTTGATGATTCATTCGCTTTACTCCCATAAAGAAATCTTTTTAAGAGAGCTTATCTCTAATGCCTCTGATGCGCTAGATAAACTCAATTATCTAACCCTGAGCGATGAGAAATATAAATCTCTGGAATTTGTACCCCGCATTGATCTAAGCTTTGATGAAAAGGCTAAAACTTTAACCATTGTAGATAATGGCATTGGCATGGATGAGGCTGATTTGATCTCTAATCTAGGCACGATTGCTAAATCTGGCACTAAAAGCTTTTTATCTAATTTAAGCGGGGATCAAAAGAAAGATAGCGCGTTGATTGGCCAATTTGGGGTGGGATTTTATTCTAGTTTTATGGTGGCTCAT…	Chaperone protein HtpG	36	1	100	100	100	100	100	100	1	1	1	1	1	1	1	1	1	1	1	1	1	1	1	1	1	1	1	1	1	1	1	2	1	1	1	1	1	1	1	1	1	1	1
OG00179	ATGATACAGAGTTTCACAAGATTAGTGGTGGCGGATAATAGCGGGGGGAAGGAAATCATGTGTATTAAGGTTTTAGGGGGAAGCCATCGCCGGTATGCCAGTGTAGGAGATGTGATTGTGGCCTCTGTGAAAAAGGCTATCCCCAATGGCAAGGTGAAAAAAGGGCAGGTTGTCAAGGCGGTTGTGGTGCGCACTAAAAAAGAGGTACAAAGACCCAATGGTTCGCTGATTCGCTTTGATGATAACGCTGCTGTAATTTTAGATGCCAAACGCGATCCTATTGGCACTCGCATCTTTGGACCTGTGAGTCGTGAAGTCCGCTACGCTAATTTTATGAAGATCATTTCTTTAGCCCCGGAGGTACTCTAA	50S ribosomal protein L14	36	1	100	100	100	100	100	100	1	1	1	1	1	1	1	1	1	1	1	1	1	1	1	1	1	1	1	1	1	1	1	2	1	1	1	1	1	1	1	1	1	1	1
OG00180	ATGAAAGCAATGATCATTAAAACCTTACTTTTAGAGCACTTCAAACAGCCCACAACAGAACTTATTTATCAAAACCCTTATGAATTACTAGTAGCTGTACTGCTTTCTGCACAATGCACAGATAAACGAGTCAATGCCACAACCCCTGCTTTTTTTAAGGCCTATCCAGATGTGATGAGTTTAGCTAACGCCTCTTTTGAAGATGTGTATCAATGCATTAAAAGCATTTCTTATCCCAATAGCAAGGCTAAACATTTAATACAAATGGCACAACAGATTTTACAAAATTTCAATGGGCAAATCCCAAGAAGCCAAAAAGAGCTAAAAACCCTAGCAGGTATTGGCCAAAAAAGCGCAAATGTGGTATTATCTGTGGCTTTTAATCAAAATGTACTAGCC…	Endonuclease III	36	1	100	100	100	100	100	100	1	1	1	1	1	1	1	1	1	1	1	1	1	1	1	1	1	1	1	1	1	1	1	1	1	1	1	1	1	2	1	1	1	1	1
OG00181	ATGACAGAAACACCTATGTTAGAGGAAGGATTATTTGTTTGTTCTAAATTAGATCAAACCCTCTGTGCGGATTTAGTCTCTTTTAGCCCTAATAAGGCCACAGTTTGTTTCACCCCTAAGGAGTTTATGCTCTGTGAGGAAGATGTTGTACATGCGGGCTTTATTGTGAGTGCGGCTAGCTTTGCGGCTTTGTGCGCACTTAATAAGAAAAATAGCTTAATTTCTTCTATGAAAATTAATTTACTCGCCCCCATTGAGCTTAAACAAGAAGTCTATTTTAACGCCATAGTGGTACACGCAAGTTCTAAAAAATGCTCAATTCGCGTGGAAGGGGAATTTATGGAAATTAAAGTTTTTGAGGGAGATTTTGAGATTTTAGTCTTTGAAAAACGCCCCTTC…	fatty acid biosynthesis transcriptional regulator	36	1	100	100	100	100	100	100	1	1	1	1	1	1	1	1	1	1	1	2	1	1	1	1	1	1	1	1	1	1	1	1	1	1	1	1	1	1	1	1	1	1	1
OG00182	ATGAGTGAAATTACCTTAAAAGAATTTGCCTCAGAATTGGGCAGAACGGATACAAAGGCGGTGATTGAGGAGGCCAAAGAGATGGGGTTAAATCTCAAGGCTAATTCTAAGCTAGATACAGAGACAGCGGGTAAACTTTATGATTTTATTATCAATAAAAATGCCCCTCGTGTATCCAAAGCCCCTACAAAGCAAGAAAGCGCTGATCAAAAGCCCAAAGCTAAAACTAAGACCAAAGAGATAAAAGAACAGCCTTCTAAAGTCTCTACTAAACCTGCTCCTGCTACCCCTGTTAAAAAGCGTAGTATTGAAATTGTTAGCGCAGAAGAAAAGGAAAAAAAATCCCCTCCAGCTGCTAAGAGTACCCCAAGCAAAATTAACCCAACCCAAACTAAAGAC…	Translation initiation factor IF-2	36	1	100	100	100	100	100	100	1	1	1	1	1	1	1	1	1	1	1	1	1	1	1	1	1	1	1	1	1	1	1	1	1	1	1	1	1	1	1	2	1	1	1
OG00183	ATGCACACGCGTTTTATTTTTATTACAGGTGGGGTATTAAGTTCTTTAGGCAAGGGCGTAGCCAGTAGCTCACTAGCCCATTTGCTTAAGATCTGTCATTTTAAAGTAGATATTTTAAAAATTGATCCTTATATCAACATTGATCCGGGTACGCTTAGCCCCTTTGAACATGGCGAGGTTTTTGTAACCGCTGATGGGAGCGAGACAGATTTAGATATTGGGCATTATGAGCGCTTTTTAAATAAGAACTTTTCTAAAGAGAATAATTTTACTACAGGGCAAATTTATTTAAGTGTGATTGAAAAAGAGAGGCAGGGGAAGTATTTAGGCAAAACAATACAAGTAATCCCCCATATTGTAGATGAAATCAAAGAGCGGATTTTAAAACTAGGGCAGGGG…	CTP synthase	36	1	100	100	100	100	100	100	1	1	1	1	1	1	1	1	1	1	1	1	1	1	1	1	1	1	1	2	1	1	1	1	1	1	1	1	1	1	1	1	1	1	1
OG00184	ATGTCAAGAATTGGTAAAAAAGTCATTGCTATCCCTAGTGGGGTACAGGTAAGTTTAGCAGGATCGTGCCTGCATTTTAAAAACCAAAAGAGCAGTCAGGAATTAGAAACCCATGGGCGGGTTAAAATTCTTTTAGAGGAAAATACATTGCGCTTTGAACCGGTAGGAGAAAGCGCGCAAGATCGCGCCTTTTGGGGAACTTATGGGGCTTTGGCAAATAATATTGTTATGGGTCTGGATAAGGGTTTTAGCAAGGTTTTAGAGGTAAATGGGGTTGGTTATAAAGTGGCTTTAGGGCATAAGGTTTTAGAACTTAATTTAGGTTTTAGCCATCCGATCAAATACCCCATTCCAGAAGGTGTAGAGATTGTTGTGGATAAAAATACCATCACAATCAAG…	50S ribosomal protein L6	36	1	100	100	100	100	100	100	1	1	1	1	1	1	1	1	1	1	1	1	1	1	1	1	1	1	1	1	1	1	1	2	1	1	1	1	1	1	1	1	1	1	1
OG00185	ATGCTCTCTAGTTTAGAAATTCTACGCGCGCTTAAAAACTTAGATTTACTCAAAAATGCGCCTGCTTTGTGGTGGCCCTCTGCTGGTGAGTTTGAAGTGATCTTAGGGGCTATCTTAACCCAGAATACGCGTTTTAAACAGGTGCTTAAATCTTTAGAAAATCTTAAGTTAGCCGGGATTTTAAGCGCTGATTCTAACGCTTCGCTACACGATCTAGCCACAATCTCCATAGAAAAACTAATCCCCCATATTGTCCCTAGCGGGTTTTATCGCCAAAAGGCGCGCTATGTGTGTTTGCTTAGCCAAAATATTTTAAGAGATTTTCAGGATTTTAAAACCTTTCAAAAACAAGTTAACCGTGAGTGGCTTTTAAAACAGTTAGGAATTGGTCCAGAAAGT…	Endonuclease III	36	1	100	100	100	100	100	100	1	1	1	1	1	1	1	1	1	1	1	1	1	1	1	1	1	1	1	1	1	1	1	2	1	1	1	1	1	1	1	1	1	1	1
OG00186	ATGGTAAATGATATTGTGGCAGATTCTTTAACCCGTATCCGCAACGCAAGCATGCGCAGATTGGAAGTAACCGAGCTGTATTATGCCAAAATCGTAGAATCCATTTTAGAAATTTTTAAGGCGCGGGGTTTTATCACTAACTACCGCCTCATTGAAAAAGATGGAAAATCTTTTATTTCTGTGGAACTCAGCTATGATGAAAAGGGTAGGCCGGTGATTAATGAGATCAAGCGCTTAAGCAAGCCGGGGCGACGGGTGTATAAACAATCTCGCGAACTTAAGCGGTTTAAAAATGGCTATGGCGTGGTGGTAGTGAGCACAAATAAGGGTGTGATCACGAATGAGGAAGCCTACAAACAAAATGTAGGCGGCGAAGTGCTTTGTAGTATCTGGTAG	30S ribosomal protein S8	36	1	100	100	100	100	100	100	1	1	1	1	1	1	1	1	1	1	1	1	1	1	1	1	1	1	1	1	1	1	1	2	1	1	1	1	1	1	1	1	1	1	1
OG00187	GTGGATTATTTAGAAATTAAGGGTAGAGAAATTCTAAGCGGGAGCATTGCTATCTCGGGTGCTAAAAATGCCGCTTTACCTATTTTGGCTAGTACTCTTCTAGGTAAGGCTAGCGTGTGCATTAGTGGTTTGCCCCAAGTAAGCGATGTGCGGGCTTTAGTTGATCTTTTAGTGTACTTAGGCGCGCAGGTGGAGTGGCAAAATACGCATGATCTTAAGATCAATACAGAGAAAATCACGCGCTTTAGAGCCCCTTATGATATGGTGCGTAAAATGCGCGCCTCTATTCTAGTTTTAGGGCCCCTACTTGCGCGTTTTAGAACATGTGAGGTGAGTTTACCGGGTGGTTGTGCGATCGGGGCTAGACCTGTGGATTTGCATTTAAAAGCTTTAGCAAAA…	UDP-N-acetylglucosamine 1-carboxyvinyltransferase	36	1	100	100	100	100	100	100	1	1	1	1	1	1	1	1	1	1	1	1	1	1	1	1	1	1	1	1	1	1	1	1	1	2	1	1	1	1	1	1	1	1	1
OG00188	ATGGAGTCTAAACAAGCGCATAAACGAGTCATTCAGGGTAGAGTACTGCGTAGAATCGATGCCCGTACTGTGGTGATCTTGGTGGAAAGAAAAGTGGTACACCAAAAGTACCATAAAATTGTGAAACGCTTTAAAAAGTACACTATAGATGATGTCCAAAACAGCGCGGAAGTAGGAGATGTGGTGAGTGCTATGGAGTGTAAACCTATTTCTAAAACCAAGACTTTTGCGCTTAAAGAAATTGTGAGCAAGGGAGAGTAG	30S ribosomal protein S17	36	1	100	100	100	100	100	100	1	1	1	1	1	1	1	1	1	1	1	1	1	1	1	1	1	1	1	1	1	1	1	2	1	1	1	1	1	1	1	1	1	1	1
OG00189	ATGCGTAATTCTCAAAAACAAGAAAAAATCATCGGCATGTTTGATGCCATTGCTAAAACCTATGATATAGCAAATCGGGTTGTGAGTTTTAGACAAGATCAAAAATGGCGGCGTAAAAGCATTCAAGAAGCTTTGCGCCATGTTTATGCTTTTAGGGGGCATTTAAACGATCTGTATGTTGCTGATGTGGCTTGTGGGACGGCTGATATGTTGCTTTGTATCCTAGAAACCTTAAAGAATTTCAAGGGTAGCATTGCTAGCATACATGGCATTGACCCCTCCTCTGAAATGTTGCGTCTAGCACAAGAAAAAATCACACAAGCCAATTTAGAACGCCCCGAGTGCGTTACTCTAGTTTGCTTAGAGGCTAAAAATTTGCACACATTGCAAGATAATAGC…	Demethylmenaquinone methyltransferase	36	1	100	100	100	100	100	100	1	1	1	1	1	1	1	1	1	1	1	1	1	1	1	1	2	1	1	1	1	1	1	1	1	1	1	1	1	1	1	1	1	1	1
OG00190	ATGGAAATTAAGGACACGCGTAACCAACCCAATCTATCTGCCTTATTGCATGCCTCGCAGTTAGAAAGAGGGCAAACCCCAGCAACCCCTAAAGCAGAAAAACACCCCGAAGTGGCCGTTGAGGTTTCTAAAGTGGAGCGCGAACCAAATGGCCTTAAGCGCGAAACTTATGGATTTTTGGTTTTAGAATTGATGAGTGATAATGAATATCAAGCCTTTTTACGCGCCACCGCTGGAATGAATGAAAATGAAAAACGCTTAGCAGCGCAGTCGCTTTATAGCCTGACAAGTTTTTATGGCGGGCAAATCCAGCAGGATAAACAAGCAGAGCAAAAAATAGATGGATTAAAGGCTTTACAAGAAACCCAGATGAAAAAAGCGCTAGGGTTAGATCAAAAC…	hypothetical protein	36	1	100	100	100	100	100	100	1	1	1	1	1	1	1	1	1	1	1	1	1	1	1	1	2	1	1	1	1	1	1	1	1	1	1	1	1	1	1	1	1	1	1
OG00191	ATGGAATGGTATGCAATCCAGACTTACTCAGGTAGCGAGCAGTCTGTTAAAAAGGCCGTTGAAAACATGGTACGCGAAAATGGCATCGCTAATCGGGTAGAAAAGGTAATTGTGCCTACTGAAGATGTGATTGAACTTTCTAAAAAGGGTAAAAATAAAGTTACGGAGCGCAGTTTGTACCCGGGCTATGTTTTTATTAAGGTAGATTTAGACACAGTACTTTGGCATAAAATCCAGTCTTTACCTAAAGTGAGTCGTTTTATTGGAGAGAGCAAAAAACCCACACCTTTAAGCGATGCAGATATTGGCAATATCTTAGAAAAGATGGCCAATCGCGCCGCGCCTAAGCCTAAAATTTACTACGAAAAGGGTGAGGTGGTGCGCATTGTAGAAGGGCCA…	hypothetical protein	36	1	100	100	100	100	100	100	1	1	1	1	1	1	1	1	1	1	1	1	1	1	1	1	1	1	1	1	1	1	1	2	1	1	1	1	1	1	1	1	1	1	1
OG00192	ATGCACCTTGATCTTTTAAAATACCCCATTGAGATTGGTACGCTACCCCAAATCACTTATACCGGTAAGGTTTTGGTGGTGAGTGATACGGTGGTTGCACCCCTATATTTAGAACAAGTTTTAAACCATATTCAAGCCTCGAGAGTTTTTAAAACAGTCATTCCTACCGGCGAAGTGTATAAAAAATGGGAAACTTTAGAAAAAATCTTAAATGCAGCCTTTGAGGTTAATTTAAGCCGCAAGGATTGTTTAGTGGCTTTAGGTGGGGGAGTGGTGAGTGATATGGTGGGTTTTGCAAGCGCAATTTATAAACGCGGCATTGCCTTTTATAATATCCCAACCACCCTTTTAGCCCAAGTAGATGCTAGTATTGGAGGCAAGACCGGTATTAATAATGCC…	3-dehydroquinate synthase	36	1	100	100	100	100	100	100	1	1	1	1	1	1	1	1	1	1	1	1	1	1	1	1	1	1	1	1	1	1	1	2	1	1	1	1	1	1	1	1	1	1	1
OG00193	ATGAGCGTGGCACTCCTTAAATACACCAGACTTTCCCCTACAAAGGCGCGCTTGCTAGCTAGACAGATTCAAGGCATGAACGCTGAAGTTGCGATCGCTAGATTAGAATTTACCCCCAACAAGGCTGCTAGAATTCTCTCGCGTGTGATTAGCGCAGCGGTCTACAATGGCCAACATGACTCTAAAGATGTAGAAGTTTTGAGTTGCCGCGTGGATGCAGGTCCTGTTCTTAAACGGCATATGCCAAGAGCTAGAGGCCGCGCCTCTTCTATTAGAAAGCCCACCGCACATATTCGGGTGGAAGTGGGCAAAGAAGGGAGCAAGTAA	50S ribosomal protein L22	36	1	100	100	100	100	100	100	1	1	1	1	1	1	1	1	1	1	1	1	1	1	1	1	1	1	1	1	1	1	1	2	1	1	1	1	1	1	1	1	1	1	1
OG00194	ATGGTAGAGAATTTTATAGAATCTTATGTTAAAAAAATCGTAGCAGAACCGGATAGAATCCGTGTGACTAAGCGTGAAGCTGATACGAATTTTTATGAAATTGAGATTCTGACTTCCTTGCAAGACGCTGGGAGATTGATTGGCAAAGATGGAAAAATGATTAGCGCAATCAAGACATTTATCTCTGGTGTTAAGGCAAAAGATGGAAGTTCTTATCGTATTATAGTTAAGCCACACTAA	hypothetical protein	35	1	100	96.2963	100	96.9697	100	96.5517	1	1	1	1	1	1	1	1	1	1	1	1	1	1	1	1	1	1	1	1	1	1	1	1	1	1	1	1	1	1	0	3	1	1	1
OG00195	ATGAGTATTTCAAGAAGAAGTATATTAAAAGCAAGTGCACTTTTTGCACTAGTGCCACTAGCACCAAAACTACTAAGTGCAACTGAAGCAGATAAGTCTACTCACGCCATGAAGATGGGTGAAGTCATGAGTAAAGCGAAAGAGATGAGGTATGTAACTAAGCTAGTAGAAAACGGCGAAGTTCTAACTGGGGCACACTGGGGTATCTTAAAAGTAAAAGTAAAAAATGGCAAAGTAGTAAGCTCAAAAGGTGCTTATAAAGAAAGCCTTCCTAATCCACTCCAAAGCGTCACTAAAGATCTAATTTACACTAAGTCGCGAATCAAGTACCCTATGGTTAGAAAGTCTTTTCTTGAAAATCCACACAACAATAAACCTGAGCTTAGAGGCAAAGATGAG…	Trimethylamine-N-oxide reductase 2 precursor	18	7	100	33.3333	100	45.4545	100	37.931	8	5	2	3	2	1	1	3	0	0	0	0	1	0	0	1	1	0	0	0	1	0	0	0	1	1	0	1	0	0	0	0	1	0	1
OG00196	ATGCCAACAAATAACCCTGAAGAATCCCCCGTTTGTTCTTTTAAAGATTTGGGTTTACACTCTAAAATCTTAAAATCTATTGCTGATGCGGGTTTTACTGGCCCTAGCCCTATCCAAGAAAAGGCCATTCCTGTTATTTTAGAGGGTAAAGATGTGATCGCCCAAGCCCAAACCGGTACCGGCAAAACCGCCGCCTTTGCTTTGCCCATTATCCAAAACTTGCAAAATGATAAAAGTATAGAGGCGCTTATCATCACCCCCACGCGTGAGTTAGCTATGCAAATTAGCGATGAAATTTTTAAGCTAGGTAAAAGTTCACGCACCCGCACTATTTGTGTTTATGGAGGGCAAAGTATTAAAAAGCAATGCGATCTTTTAGAGAGAAACCCACAAGTCATG…	DEAD-box ATP-dependent RNA helicase CshA	36	0	100	100	100	100	100	100	1	1	1	1	1	1	1	1	1	1	1	1	1	1	1	1	1	1	1	1	1	1	1	1	1	1	1	1	1	1	1	1	1	1	1
OG00197	GTGGGGGTGTGGCAATCTCTTAAAGATGCTTTTTATGACAATATACGGGGTTTGTTTTTCTCTGATGTGTTTTTATGCTTTAACTACGATCATGATATTTTTATGAGCCGTGCTGAGCGTTTAAAATGGAAGAAAACCCGCGAAGTTGTGGATAAAATCTACCCGGTAAAAAATGGCCTTGTTACAATTAGAGCCCTCAAAGATGCGAGTGTTTTTTTTACAACCTATCCCTTCACCTATTTATGTGGCATGCCAAAGAGTACAGAACAAGGCATGTGTAAAAAAACAGATTTAGAGCGGCATTTGCCTCCTGAAACTACTTATAAGGATTTAATAATCCTTGAAATTGACGGTTATTGTTTTTTCATCACTAAAAGGGCTTTAGAACAAGAAGTCAAC…	hypothetical protein	36	0	100	100	100	100	100	100	1	1	1	1	1	1	1	1	1	1	1	1	1	1	1	1	1	1	1	1	1	1	1	1	1	1	1	1	1	1	1	1	1	1	1
OG00198	ATGACAGAAAATGCACAAAGAACCCAAAGTCTTAATAATAACCCTAACTTGAGTAAAAAAGATGTACAGGTTGTTGAAAGGATTTTAAGTAAAAACGATCTAAAAGCTTTGGAGATGAAAAAGCGTTACCAAGTTGATGGGCTATATGTACTTAATTTTATGAGTTCACCCGGGAGTGGTAAAACCACACTTTTAGAAAATTTAGCAGAATTTGAGGATTTTAAATTCTGCGTCATTGAGGGGGATTTACAGACTAATAGAGATGCCAATCGCCTATTAAAAAAGAATGTACAAGCCCAGCAAATCACCACCGGCGAAGCCTGCCATTTAGAGGCAAGTATGCTAGAGGGAGCGTATGATATTTTAAAAGAAAAGGGCGCGCTTAAAGAAAGTAATTAT…	Hydrogenase/urease nickel incorporation protein HypB	36	0	100	100	100	100	100	100	1	1	1	1	1	1	1	1	1	1	1	1	1	1	1	1	1	1	1	1	1	1	1	1	1	1	1	1	1	1	1	1	1	1	1
OG00199	ATGGCAAAAGTAATTGGTATTGACTTAGGAACTACAAATTCGGCAATGGCTGTATATGAGGGCAATGAGGCAAAAATCATCGCTAATAAAGAGGGCAAAAACACAACCCCCTCTGTGGTGGCTTTCACGGATAAAGGTGAGATTTTAGTAGGTGAGAGTGCCAAACGACAAGCCGTAACCAACCCAGAAAAAACCATTTATTCTGTTAAACGCATCATGGGCTTGATGAGCAATGAGGATAAGGCACAAGAGGCTAAAAAGCGCTTGCCTTATAAAATCGTGGATCGAAACGGTGCATGTGCGGTAGAAATTGCGGGCAAAATTTATACACCCCAAGAAATTTCGGCTAAGATTTTGCTTAAACTTAAAGAGGACGCAGAGAGCTATTTAGGCGAGGCG…	Chaperone protein DnaK	36	0	100	100	100	100	100	100	1	1	1	1	1	1	1	1	1	1	1	1	1	1	1	1	1	1	1	1	1	1	1	1	1	1	1	1	1	1	1	1	1	1	1
OG00200	ATGGCATACCGGCATTTGTTTACCTGCGCTAGTATTTTGATGATTTTAAGCGTACTTTTGAGTTATTCGCTTTCAACCTACACAACTTTAATTTACCATTATCAAGAATTCCATTTTTTCTTACGCCAATTAGTTGCCACGATCATAGGGATTATTCTGATGTGGGGGATTTCATGGCTTGATCCGAATAAATGGTTTAGTAAATTAGGCTTTACCCTCTTCTTAGGGTCTTTTTTTTTGATGTTTATCATGAACTTCTTACCTGAAAGTTTGTCTAGTAGCGCAGGAGGGGCTAAGCGCTGGATTCGCCTCCCTTTCTTTTCACTAGCCCCTACCGAGTTTTTCAAAGTGGGCTTTATCTTTTTTTTATCTTGGAGTCTTTCGCGTACCTTTTTTAAC…	Lipid II flippase FtsW	36	0	100	100	100	100	100	100	1	1	1	1	1	1	1	1	1	1	1	1	1	1	1	1	1	1	1	1	1	1	1	1	1	1	1	1	1	1	1	1	1	1	1
OG00201	ATGGCATTTCAGGTTAACACGAATATCAATGCGTTAAACGCCCATGCGGTGGGGCTAGTAACACAACGCGATTTAAAAGAATCGCTTGAACGCTTGAGTTCTGGTTTGCGCATTAACAAGGCAGCTGATGACGCTTCGGGTATGACCATTGCGGATTCATTGCGCTCTCAGGCTAAAAGTTTAGGGCAGGCTATTTCTAATACCAATGATGGTATGGGCATTATCCAAATTGCAGATAAGGCAATGGATGAGCAAATCAAGATTTTAGATACCATCAAAACTAAGGCTACACAGGCCGCTCAAGATGGGCAAAATACCCAATCCAGAAAAGCCCTTCAGGCTGATATTGTGCGCTTGATTCAAAGTTTGGATAATATCGGGACCACCACCTCTTATAAT…	Flagellin A	34	2	100	92.5926	100	93.9394	100	93.1034	1	1	1	1	1	1	1	1	1	1	1	0	1	1	1	1	1	1	1	1	2	1	1	1	1	1	1	1	0	2	1	1	1	1	1
OG00202	ATGGATAAGCAAAATTTTAATTTTGATTCAAATGTGATTTTAGCCCAGAGTGATACCACAGTGGGGTTTTTTAGTCACAGCACAGATATGCTTAATCGCGTGAAAAAGAGCCCACCTAATAAGCCACTCTTACAAACACTACCCAGTTTAAAAGCCCTACCTAAACGCGTGCCCTCCCATGCGCGTTCTCTAGTGCGCCGCTTAAAAGCAACCTTTGTTTATCCAAGCGCGCAAGGCTCAAAAGCTTTTAGAGTTGTTTATGATCCACAGGTTTTATTATTTTTAGAGCATTTAGGCCCCCTTTTTAGCACTTCGGCTAATTTAAGCGCACAAGTCTACAATGCAGAAATAGCCAAACAACTAGCAGATATTATTATTGAAGATAATCGGGGGTTAGCC…	hypothetical protein	36	0	100	100	100	100	100	100	1	1	1	1	1	1	1	1	1	1	1	1	1	1	1	1	1	1	1	1	1	1	1	1	1	1	1	1	1	1	1	1	1	1	1
OG00203	ATGGATTTATTACAACAAGCTTTTAATCAGGCAGATTTAAGCCCCACACAACTTGTTAAACTCTATGATTATGATCTGTATTCTCTAGCAGAAGTAGCCCATGCAATCCGCACACAACTACACCAAGATCAAGTTTATTTTAACACCAACCGCCACATCAACCCTAGCAATATTTGCCAAGATAGCTGTAAATTTTGCGCCTTTTCGGCCAGCCGTAAAAATCCTAATCCTTATGAGATGAGCCATGAGCAGATTTTAGAACAAATTGAACAATCTTATAAGCGGGGCATTAAAGAGGTGCATGTAGTGAGTGCGCATAACCCGCATTATAGCTATGAGTGGTATTTTGATCTGTTTAGAAAAATCAAAACTCACTTTGCAGGGTTGCATTTAAAAGCG…	Aminodeoxyfutalosine synthase	36	0	100	100	100	100	100	100	1	1	1	1	1	1	1	1	1	1	1	1	1	1	1	1	1	1	1	1	1	1	1	1	1	1	1	1	1	1	1	1	1	1	1
OG00204	ATGGCAAGGATAGCAGGGGTGGATTTACCCAAGAAAAAACGCATTGAGTACGCGTTAACCTACATTTATGGTATAGGTTTAAAAAGCTCAAGGGATATTTTAGCTAAGGTTAATATTTCCCTAGATAAGCGAGTACATGATTTGAGTGAAGATGATATTTCTAGTATTACAAAAGAAATTCAGGCTAATTATGTTGTGGAGGGGGATTTGCGCAAAAAAGTACAAATGGATATTAAAGCCTTAATGGATTTGGGCAATTACAGGGGAATTCGCCACCGCAAGGGTTTACCTGTGCGTGGACAAACCACAAAAAATAACGCCCGCACCCGTAAAGGTAAGAAAAAAACCGTGGGCAGTAAATAA	30S ribosomal protein S13	36	0	100	100	100	100	100	100	1	1	1	1	1	1	1	1	1	1	1	1	1	1	1	1	1	1	1	1	1	1	1	1	1	1	1	1	1	1	1	1	1	1	1
OG00205	GTGGATTTTAAGAGTCTACTACAGCAGGTTATCAGTTTTTTTTCAAAACTTAATAGAGCACAAAAGATCACAATCGTTACAGCTGTAACTCTCATTGTAGCCTTTTTGGTGTTTCTACTCATTTATCCCACTCATGATAAGGGTGATTTAAGCGGCTATGGAGTCTTGTTTGAGGGCATGGATAATAGCGATAATGCCTTAATTCTCCAGCATCTCCAACAAAAGCACATTCCCTATAAAATCCCCAAAGAAGACACCATTTTAATCCCCAGAGATCGCATCTATGAAGAGCGCATTTCTTTAGCCTCACAGGGCATTCCCAAAACTAGCAAGGTGGGCTATGAAATCTTTGATATTAAAGATTTTGGGGCAACAGATTTTGATCAAAATATCAAATAT…	Flagellar M-ring protein	36	0	100	100	100	100	100	100	1	1	1	1	1	1	1	1	1	1	1	1	1	1	1	1	1	1	1	1	1	1	1	1	1	1	1	1	1	1	1	1	1	1	1
OG00206	ATGGATAAATTAAGAGCGGAAAATCTAAGCAAACAGATTAAGAAAACAAAGATCGTCTTTGATGTTTCTTTGGAAGTAGAAAGCGGGCAGGTGGTGGGTTTACTGGGGCCAAATGGTGCAGGTAAAACCACGACCTTTTACATGATTTGTGGTTTGTTACAGCCCAGCGGAGGCAAGGTGTATTTAAACGATCAAGACCTCTCAAGTTATCCCTTGCACCAGCGATCTAACATGGGCATAGGTTATTTACCCCAAGAGTCAAGTATTTTTAAGGATTTAAGTGTACAGGATAATTTGATGCTAGCAGCCCAAACCACTTTTAAAACCTCTAAAGAGGCTTCTTCTAAAATTGAGGAAATGTTAGAGGCCTTTAATATTCAAGGAATTAAAGATCGAAGG…	Lipopolysaccharide export system ATP-binding protein LptB	36	0	100	100	100	100	100	100	1	1	1	1	1	1	1	1	1	1	1	1	1	1	1	1	1	1	1	1	1	1	1	1	1	1	1	1	1	1	1	1	1	1	1
OG00207	ATGACCTTGCAACATTTGCTTAAAACCTATGGATTAGAAATCACCCTCCCTCTCAATTTTAAAGACTTTGAGGTAGAAGGGGTTGCGCCTTTAGAATCAGCCACGCAGCAGCATATTAGCTATGTAGATCAAAAATCCTATGTCAAAAAGCTTAAAGATACTAAGGCCGGGGCTGTTTTTATCCGCGCCGAGCATGCAAACAAAGTCCCCTCAATGAGCCAAGCCCTTATCGTAGAAAACCCCCACCTTGCCTTTGCCCTTATTTCAGATGCCTTTAAAGTAGAAATGTTTGCAAACCCACAAGCTAAGCACATCCCCAAACTAGGCGAGGGCGTGATCTTAATGCCACATGTTGTAGTGGGCGAAGGCGTAGAAATTGGTGATCACAGCGTGATCATG…	UDP-3-O-acylglucosamine N-acyltransferase	36	0	100	100	100	100	100	100	1	1	1	1	1	1	1	1	1	1	1	1	1	1	1	1	1	1	1	1	1	1	1	1	1	1	1	1	1	1	1	1	1	1	1
OG00208	ATGGCAAAAAAAGAGTTGGAACACCCGCTCTTGCACAGTATCAACGATTTTAATGAGGCTAAGCAGGTGATTGTGGGGGGGGTTAATTCACCTGTGCGGACTTTTAAAAGTGTAGGGGGGACTCCTCCCTTTATTTTTAAAGGCAAAGGCTATACTCTCTTTGATGTAGATGGAAACACTTATGTAGATTTTGTACAAAGTTGGGGACCTTTACTCTTTGGACATGCTGATTCTGATATTGAAGCGCAGGTGATCGCCACTTTACAAAGAGGTTTAAGTTTTGGCGCGCCCACTGAATTAGAAACCACTTTAGCTAAAAAAATCGTGTTGAGTTATGAGGGTGTAGAAAAGGTGCGCTTAGTCAGTAGTGGTACGGAGGCTACTATGAGTGCTATCCGC…	Glutamate-1-semialdehyde 2,1-aminomutase	36	0	100	100	100	100	100	100	1	1	1	1	1	1	1	1	1	1	1	1	1	1	1	1	1	1	1	1	1	1	1	1	1	1	1	1	1	1	1	1	1	1	1
OG00209	ATGAACCCCTATAGCACCCAAAGCATTAGCGCTGAGGATATTTTAGCTGTCAATCAAGCCCTGCAAAGCCCGCATCTCACACAAGGCCCCTTAGTGGAGCAATTTGAACAGGCTTTGGCGGGTTATTTGGGGGTTAAGCATGTTTGTGTGTGCACCTCTGCAACAAGTGCGCTTTTTATGATCTATAGGGCTTTGCATTTAGAAGGACAGATTGTTCTCACCACTCCGCTAAGTTTTGTGGCCACTTCAAGCATGTTACTTGCCAATAATGCCTTGCCTCTTTTTTGCGACATTAAAGAAGATGGAAATATAGATGAGAATCTTTTAGAGCATGTGCAAAATAAAGCGATTAAGGCGGTGGTGAGTGTGGATTATGGGGGCAAAAGTGTAGAGGCAAAC…	UDP-4-amino-4,6-dideoxy-N-acetyl-beta-L-altrosamine transaminase	36	0	100	100	100	100	100	100	1	1	1	1	1	1	1	1	1	1	1	1	1	1	1	1	1	1	1	1	1	1	1	1	1	1	1	1	1	1	1	1	1	1	1
OG00210	ATGAAATTTATTGAGCTAAAAGACAAAAGCCAAGCAGAGCTACAAATCTTGTTGAAGGATAAGAAATTAGAGCTTTTTGAGTTGCGTGTGAAGTTAAAAACCATGCAGTTAAGCAATCCTTGTCAGATCCGCGCTTTGCGTAAGGATATTGCCCGCATCGCAACAGCTATCAGTGCTTTAAAGGATAAACATGGAGTCTAA	50S ribosomal protein L29	36	0	100	100	100	100	100	100	1	1	1	1	1	1	1	1	1	1	1	1	1	1	1	1	1	1	1	1	1	1	1	1	1	1	1	1	1	1	1	1	1	1	1
OG00211	TTGAGGGTTGGGGTTTTTGATAGCGGGGTTGGCGGGCTTAGTGTTCTTGAGAGCCTACTTAAAGCCCGTTTATTTGAACACATTATTTATTATGGCGATACGGCGCGCGTGCCTTATGGCCCTAAAGATCCGGCCACTATCCAAAAATTTTCTTTAGAAGCTTTAGATTTTTTCAAACCCTATCAAATTGATATGCTCATTGTGGCGTGTAATAGTGTGAGTGCATGGGCTTTGCCACAAATGCGCAATCAAAGCAAAATGCCCATTGTAGGAGTAATAGAGGCGGGGGTGCTATCTGTGCTTAAAAAAACTTCTCAAGAGCAGCCCATTTTAATATTAGGGACTAAGGCCACTATTGCCTCTAACCGCTACGCAAAAGAACTAGGCGCACATGGTTAT…	Glutamate racemase	36	0	100	100	100	100	100	100	1	1	1	1	1	1	1	1	1	1	1	1	1	1	1	1	1	1	1	1	1	1	1	1	1	1	1	1	1	1	1	1	1	1	1
OG00212	ATGGCTTTTGTTTTTGAAAAACTCACGCATAATCTCAAAGAAGCCCTCGATCAAGCGCTTTCTTTAGCCTTACACGCTAAAAATCCTGAGATCGAGCCTTTGCATTTATTTTGGGCTTTACTTTCTAATCATAGCTCTTTACTCAACCAAGCCTTAATCAAAATGGGGGTAGATAAAACCCCGCTAGAGCTAGAAGCCCGCAGTTTAGCCGATAAACTGCCCAAAAGTTCGCAGGTAAGCGCGCAGGATCTACGGCTAAGTAAAAATTTAGCCGATGGCTTGCAAACAGCCTTAGGTTTAGCGCTTAAAAAGGGGGATTTATACGCAGCCATTGATACATTTATTGAGGCTAATATAGAAAGTTTTAAAGCATGTTTTGGTCAGTTTTTAGACACAACA…	Chaperone protein ClpB	36	0	100	100	100	100	100	100	1	1	1	1	1	1	1	1	1	1	1	1	1	1	1	1	1	1	1	1	1	1	1	1	1	1	1	1	1	1	1	1	1	1	1
OG00213	ATGCCACCCCCACTTTTAAAAGTCTTAGGGGGGGTGTGCAAAGGTCTTTCTTTACATTTACCCCCCAAACAGATCACCCGTCCCACTAAGGCTATCGTTAGAGAATCCTTTTTTAATGTGTTGCAAACCTCTATTATTCATAGCGTATTTATTGAGGCTTTTGCTGGTAGCGCTAGCATGGGTTTAGAAGCCCTAAGTCGGGGCGCTTTTCAGGCTTACTTTTTTGAGCAAAACCCCCATGTTTTTTTAGTATTAGAGCAAAATATCCAAGCTTTCAAAAATAGATTTAAAGAGGCGCAGATTCAAGCTATTTGTGGAGATGTGTTTAAATTACTCCCTTCTTGTTTAGAAACATTAGAATCTGAAGGGCTAGTGATTTTATACATGGATCCGCCCTTT…	Ribosomal RNA small subunit methyltransferase D	36	0	100	100	100	100	100	100	1	1	1	1	1	1	1	1	1	1	1	1	1	1	1	1	1	1	1	1	1	1	1	1	1	1	1	1	1	1	1	1	1	1	1
OG00214	GTGAGCAACCCGCCCTACTCTAAAAGCTGGATAGGCAAAGATGATCCGCTTTTAATTAATGATACGCGTTTTTCACCTGCTTCAGTGCTAGCCCCTAAAAGCAAGGCCGATCTAGCTTTTACTTTACACATGCTCTCTTGGCTTTCTAATAAAGGAACTGCGGCTATCGTGCAGTATCCGGGGGTGCTTGATAGAGGTGGGGCTGAAGCCAAGATTAGATCATATCTGGTAGATCGTAATTTTATAGATGCCATTATTGCCCTGCCCTCTGATCTTTTCTTTGGAACCAATATTGCCACAGCTATTGTGGTGCTTAAAAAGAGTAGAGGCGATGATAAGGTGCTTTTTATAGATGCTAAAGAGGAATATACAAGAGAGGGGATTAAAAATAAACTAGGT…	putative type I restriction enzymeP M protein	24	6	75	66.6667	50	69.697	83.3333	65.5172	1	0	1	1	0	4	1	1	1	0	0	4	1	1	0	1	1	1	0	0	0	1	1	2	1	1	0	3	0	0	3	1	2	1	1
OG00215	ATGGAATTTAGCGGGCATAATGTGTTAGTTACAGGAGCAACTAGGGGGATTGGGCGCGCGATCGCCCTTTTGCTCTCTGGTTATACAAATAAAAATAAACAACCCCTGAAGGTGTGGATTAATTATCGCAACTATCCTGAGAGTGCGGATAATCTGAAAAAGGAGATTGAGCAGCAAGGGGGCAGGGCTGGCGTGATTAAGTTTGATGTCAGCCAAGAAGAGGCTTTTATAGAGGGGATTAAAACTATCGTAGAATCTGATGGGGGTTTGAGTTATCTAGTCAATAATGCAGGGATTGTACTAGATAAATTAGCCGTGCGCATGAAAACGCAGGAGTTCATGCAAGTGCTAGAAACCAACTTGAAATCTGTTTTTGTGGGGTGTCGCGAAGCTTTAAAG…	3-oxoacyl-[acyl-carrier-protein] reductase FabG	36	0	100	100	100	100	100	100	1	1	1	1	1	1	1	1	1	1	1	1	1	1	1	1	1	1	1	1	1	1	1	1	1	1	1	1	1	1	1	1	1	1	1
OG00216	ATGCGCGCTAAGATTGCCATCTCTATTGGCGATGTGCAAGGAATAGGCCCTGAGATCGCCCTTAAAACACACCACCAGATTAGCCAAATTTGTGATCCGCTTTATTGTGTACATTTAGAAGTACTAGAAAAAGCCAATGTACTGTTAAATCACCGCTACACAGATACACTTAAAAACATGTCTTGTTTAGAAATAAATGCCCCTATTCCAATACTTGAGCCCGGAAAAATACAAGCAGAAAGCGGGTTTTATAGTTATGCCAGTTTTCTACATGCTCTTAATTTAGCGGATACTAAAGAGGTTAAAGGAGTTTGTACCCTGCCTATTCATAAAAAAGCATGGCAATTAGCCGGGATTAATGCCCCCGGGCACACCGCAATTTTAAGAGAACGCTACAAA…	4-hydroxythreonine-4-phosphate dehydrogenase	36	0	100	100	100	100	100	100	1	1	1	1	1	1	1	1	1	1	1	1	1	1	1	1	1	1	1	1	1	1	1	1	1	1	1	1	1	1	1	1	1	1	1
OG00217	ATGTTTAAAATCCCGAGCCCTAGTAGCCTGTATTTGCACATTCCTTTTTGTCAAAGCAAATGTGGCTACTGCGCTTTTAATTCTTTTGTAGGTTTAGATGCGCTAAAAGAAGCCTACACACAGGCTTTAATCTGTGATCTAAAGGCAAGTCTAATAACCTCCCCTGTGCTCTCCTCTATCTTTGTGGGTGGGGGCACGCCTAATAGCCTTAAGCCTAAGTTTTATGAGCAAATTTTTAATGCTATTAGCAAATACGCTTATTTAAAATCAGATATAGAAATCACTTTAGAGGCTAATCCAGACCTAATTAATCAAGAGTGGTGTTGTATATTAAAACAACTAGGGGCTACGCGCCTTTCTATAGGCGTGCAGAGCTTTTTTCCTGATAAATTACACCTC…	Oxygen-independent coproporphyrinogen-III oxidase 1	36	0	100	100	100	100	100	100	1	1	1	1	1	1	1	1	1	1	1	1	1	1	1	1	1	1	1	1	1	1	1	1	1	1	1	1	1	1	1	1	1	1	1
OG00218	ATGATTTTATGCGATATTGGCAACACCTACTTACATTTTTACAATGGTTCTAAGGTGTGGAAAAGCCGGGTAGAGCAACTACAAACTATTTTTACAGATACGCTTTACTACATTAGTGTCAACACAGCACACACACAAGCCCTTTTAAAAGTTTGCCCCCATGCTCAAGATTTAGCCCCCTTTCTTATTTTAAAAAGTAAATATGAGGGTTTGGGGGTGGATAGAAAAGCGGCATGTTTAGGGTTACAAACTAAAAGCGCTGTAGTAATAGATGCTGGAAGTGCCATTAGTGTAGATGTGATGGATTCTGGCATGCACTTAGGCGGTGTTTTATTACCCGGATTAAAGGCCTATCATAAAGCTTATAGCCAGATTTCTAAGGCCCTTAATTATCCAATC…	Type III pantothenate kinase	36	0	100	100	100	100	100	100	1	1	1	1	1	1	1	1	1	1	1	1	1	1	1	1	1	1	1	1	1	1	1	1	1	1	1	1	1	1	1	1	1	1	1
OG00219	ATGCGCATTACTGATAGTAACCGCTATAACCAGATTAATTATTACCAAAACGCGCTCCAAAACAAACTCAACACGGCGAATAATAAAATCGCCTCAGGGTTAAAATCAGAGTATGGTTATCAAAATAGCCAAGTGAATAACCAAAATCTTAAATACGGTTTTGAAACCAACACCCTTGATCAAGCCCATGATGTCGCCAAAAGCGCCTACACCGCTACACTTAATACCGATAAAGCTCTAGGTGAGCTCTCTAGTACAATGCAACAATTTAAAGTTAAGCTTATCCAAGCAGCTAGCGATGTACACTCCACCACATCCAGACAAGCCATTGCCCTAGATTTAGAAAAACTAAAAAATCATATGATCAATGTGGCTAATACTTCTATTGGGGGGGAATAT…	Flagellar hook-associated protein 3	36	0	100	100	100	100	100	100	1	1	1	1	1	1	1	1	1	1	1	1	1	1	1	1	1	1	1	1	1	1	1	1	1	1	1	1	1	1	1	1	1	1	1
OG00220	ATGCATTTTAGTTTACTCACCCTTTTTCCCAAATTGCTTTCTTTTTATTTTGAGGATTCTATTTTAAAACGGGCTTTGGAGCGCGCCATTTTTAGCCTAGAGATTATCAATATGCGCTCTTTTTCTCCTCATAAATTTAAGCGCGCTGATTTTCCTTTAGTGAGCGGGGGTGCGGGGCAGATTTTAGACCCTTACATGGTTGAAAATGCCCTTAAGAGTGTAGATAGTGGGCATGTGATCTTTTTAAGCCCTGTGGGCAAACCTTATAACCAACAAGATGCTAAAAGATTAGCTAATTATGCGCATTTGGTGCTAGTGTGTGGGCGTTATGATGGATTTGATGAGCGCTTGGTTGAAAGACATGCCGATGAGGTGCTCAGTGTGGGCGATTTTGTACTC…	tRNA (guanine-N(1)-)-methyltransferase	36	0	100	100	100	100	100	100	1	1	1	1	1	1	1	1	1	1	1	1	1	1	1	1	1	1	1	1	1	1	1	1	1	1	1	1	1	1	1	1	1	1	1
OG00221	ATGGAAGCGTATATCCTAGAATTGTGGAACAATTACGCGGCCAACTGGGGCTATTTAATTCTCTTTTTCTGGAGTATTTTAGAAGGTGAGATTGGGCTAATCCTAGCGGGCATGGCTTGTTATGCGGGGCATATGAATCTTTTCTTAGCCATTAGTGTAGCTGCTTTGGGGGGCTTTAGCGGGGATCAAACTTATTTTTACATTGGCAGAACGAGCAAACAATTTATCAATAAAAAACTAGAAAAACAAAGGCGCAAGTTAGCCCTAGCGCATTTGCTTTTACAAAAATATGGCTGGTTTATTATTTTTATCCAACGCTACATGTATGGCATGCGCACAATCATTCCTATTAGTATTGGTTTGACTCGTTACAACATGCTTAAATTTGCCCTAATTAAT…	Inner membrane protein YohD	36	0	100	100	100	100	100	100	1	1	1	1	1	1	1	1	1	1	1	1	1	1	1	1	1	1	1	1	1	1	1	1	1	1	1	1	1	1	1	1	1	1	1
OG00222	ATGCGTCTGAAAATGCAAAAAATAGGTTATTCTTCTAGCCCTATTGCCTACGAACATGAGGGAATACGCTTAGAAGGTGGGGTTAAAAGAATTAGTTCCAATCTTTTTTTGCTAGAGGGGCATTTGCAAGGGAGAATACAAGTGGAGTGTGCCAGAAGTGCTAAACCTTTCTTTAAGGAGATTTTACAAGATTTGAAAGTCTTTATCTGTGATGGGATCTTTGATCCTAAAGAGGGGAATGAAGCGGGCATAGATGCCCTAGATGTCATTGAGAGTTTTGATGGCATGATTGATATAGCCGATGTGTTGTACTCAGAAGTGCAGTCCATCCAAGCTGATTACCATTACTTAGATTAA	hypothetical protein	36	0	100	100	100	100	100	100	1	1	1	1	1	1	1	1	1	1	1	1	1	1	1	1	1	1	1	1	1	1	1	1	1	1	1	1	1	1	1	1	1	1	1
OG00223	ATGGATTTATCATCACTCCTAGGTGTGATTTTAGCCATTACGGCTATTTCTGTGGGGGATTTGTTAGAAGGGGGTAATCCTATCCATGTGGTGCATTTAAGCTCTATTATCATCATTGTACCCACTACGCTATGCGCGGCTATGGTGAGTACCCACGCTCGCTATGTCAAAGCCGCTTTTAAAGAAATTAAGATTGTATTTTTAAACCCAAAGGTTGATTTGCAAGAAACAATTAGAAATATCGTAGAATTTTCAACAATGGCTAGAAAAGATGGGGTACTCTCGCTTGAATCTAAAGTTAGCCAGATTGAAGATGATTTTACCCGCAATGGATTTTCTATGATCGTTGATGGTAAGGACATTAAATCCGTGCAAGAAAGCCTAGATGTGGCCATTGAA…	Chemotaxis protein PomA	36	0	100	100	100	100	100	100	1	1	1	1	1	1	1	1	1	1	1	1	1	1	1	1	1	1	1	1	1	1	1	1	1	1	1	1	1	1	1	1	1	1	1
OG00224	ATGGCGTGGACAAAAACAGGTGTAAGCGGGATTAAACCTGATATGGATTTAGGATTAGGCGTTTCTCTAACCTCTTTTTTAGAATTGCTTTTAAACCCTCCAAAGAGCTACACGCCTTATTGTGTTTTAGAAAATTTAGAACCGGGGGCGCTGGGTTGTTTGGAGGTGGATTATATAAACATGCACAAAGGGCATGTTTTAAAGATCAACACCCATGTTAAAACCACAGGGCAGGTTTTAGAATTGGTTTGTTTTAACTACACCCCCTATCATACCAAACACTTTTCCCAAAAAAGCTATTTTGTCTATGGCAAGTTAAGCCTTAATCCGTATACACAAGTTTTACAGATGATTAACCCTAAAATCATCACACAGCCAAACACCATAACATTGCACTTT…	ATP-dependent DNA helicase RecG	36	0	100	100	100	100	100	100	1	1	1	1	1	1	1	1	1	1	1	1	1	1	1	1	1	1	1	1	1	1	1	1	1	1	1	1	1	1	1	1	1	1	1
OG00225	GTGGAGAAAATATTAGATATTGTAGAATTGATTGCCTATGAAAAAGGTTTGAGTTTAGAGACGATTAAAGATGTTGTGAAGAATAGCATTTTAAAAGTTGCACAGAGTTGTTTAGATACAGAGGCTAATTTTGTCATTGATGATTCAAATAAAGATCTAGCCCTCTTGCATGTCGTTGAGGTGTGTGCTGATGGCGATCCTAAATTAGAGCAAGACCCTAAAAATACACTGTCTTTAAAAGAAGCCCATAAAAGCGATCCTTCTTTAAAGCCTAATGATTTGTTGCACTATGAAATCAGTTTAAAAGACATGAAACGCGGCGCGGTCAATACGCTTTTTAAAGACTTAGAATACAATATCCAAAGAAGTTTAGAGGATCAGTATTTTCAGAAGTATAAA…	hypothetical protein	36	0	100	100	100	100	100	100	1	1	1	1	1	1	1	1	1	1	1	1	1	1	1	1	1	1	1	1	1	1	1	1	1	1	1	1	1	1	1	1	1	1	1
OG00226	ATGCTTTATTACCTGTATTCGTGGTTTAATATTAATATTTTCCAATACCTCACTTTCCGTTCAGGCTTGGCTTTTTTTCTCAGTTTTTTTAGCTGTATGTATGCCATGCCAAAGTTTATTATCTGGGCTAAGCGCAAAAAGGCCAACCAGCCTATTTCAACCTATATCCCGCATCAAAACAAGAAAGACACGCCTACTATGGGCGGGGTGGTTTTTATGGCCACAACTTGCATCGCTTCTATTTTAACCGCCCGCTTAGATAATCTGTTTGTATTACTAGGGCTTTTCACCCTTATAGCCTTTGGGGCTCTTGGTATGCAAGATGATTACACCAAAATTAGCCGAAAAAGTAATGCCGGAATCACTTCTTATTACAAATTTGGCATTCTTACTTTGATT…	Phospho-N-acetylmuramoyl-pentapeptide-transferase	36	0	100	100	100	100	100	100	1	1	1	1	1	1	1	1	1	1	1	1	1	1	1	1	1	1	1	1	1	1	1	1	1	1	1	1	1	1	1	1	1	1	1
OG00227	ATGGCAGTTATTGGCAAGTTAGTCTCTTTAGCCTCTTTATTTTCTAAAACCCAAGAGTTAGAATCCCTTTATGCCTATTTAAAGGCAATGTTAGACCCGGCTAGTTCTAAGCACCAAGCTTTTTTACAAAGAAGGCAAGGAGTGATTAAACAAGAATTAGAGCAAGGCATGAGCGCGGCAGAAATCATTTATACACCTTCTCTAGGTTTACTAGAAACCCACCAAGATCATGTAGATTTTTTGCTAATGGTGCAAGGTAGCGAACTTTTATATCTAGGGGATAGTACAGATTTAGAAGTAGAGCAACCTTATGATTCTAGCCTAGATAAACAGACTTATAAAATGAATGAAAGTTGTTATTCTTTGCGTTTAGATGCGGGCATGTTAGCCATTTTATTT…	hypothetical protein	35	1	100	96.2963	100	96.9697	100	96.5517	1	1	1	1	1	1	1	1	1	1	1	1	1	1	1	1	1	1	1	1	1	1	1	1	1	1	2	1	1	0	1	1	1	1	1
OG00228	ATGGCAAGAAGATGTGATTTAAGCCATAAAGGTCCTATGGTGGGTAACCGCGTAAGCCATGCGAATAACAAGACAAAAAGGCGCTTATTACCTAATTTGCACACCATTCATATTACCCTAGAAGATGGTACTAAGCAAAGGATTAAGGTTGCAACTTCTACTTTAAGGACTATGCGCAAGAGTCGCTAG	50S ribosomal protein L28	36	0	100	100	100	100	100	100	1	1	1	1	1	1	1	1	1	1	1	1	1	1	1	1	1	1	1	1	1	1	1	1	1	1	1	1	1	1	1	1	1	1	1
OG00229	GTGCATTTATGCCATTTTTTAAAACATAACTATTATTTTAATCCTCCCATTGATTGCCTTGATGGCGGTACGCTTGCCCAAGCGCTTATCCCTTTTATTGTGGAGTATGAGCGCGTACTTCTTTTAGACTGCGTAGATGTTAAAGACGCGCAAGTAGGCGAGGTGTTTTGTTTTGATTTTAATGATCTCCCTGAAAATATTTCTTGGGCGGGTAGTGCACACGAGGTAGAGATGCTGCAGACCCTTAAACTCACCGCCCTTGTAGGAGATCTGCCCCCCACAACCATTATTGGCCTCATACCTTCTCTAGCCCTAGAAACCACCTTTGAGCTCTCAAATGCCCTTCTTAAAGGAACGCAGATCGCTTTGCAAAAAGCTTTAGAAATTTTAAAAAGCTGG…	Hydrogenase 2 maturation protease	36	0	100	100	100	100	100	100	1	1	1	1	1	1	1	1	1	1	1	1	1	1	1	1	1	1	1	1	1	1	1	1	1	1	1	1	1	1	1	1	1	1	1
OG00230	GTGCTGCTTTTAATTACATATATCACTCTAAGAAATGGAATCTATATCTCCTCCATACATATCGGACAGATCAAGCTAGAGCGATTGTATCTAAAACTAGATAACAAGTTTTTGCTAGACATTGGCATGTTAGATATTGCAGCACTCATTAAGCCTAAAGCCCAAAGAAAAACCCCCAGTGTAGAAGAAATTGTACAAGGCATTAGATACGGGATATGGACACTAGATTATTTTAAGCGTTTATCCATTCAAAAGATTTATATCAACCCCACCACTACCGCCCGTATCTTCTTTGATGGTCACCAATATGAAGTCTCTTTTCCGGGCATTGAGGGTAAATTTTACCTAGAGGAGCGCCAAAAAATCTATTTAAAAATTTTACAACTAGATCTAGCGCCT…	hypothetical protein	36	0	100	100	100	100	100	100	1	1	1	1	1	1	1	1	1	1	1	1	1	1	1	1	1	1	1	1	1	1	1	1	1	1	1	1	1	1	1	1	1	1	1
OG00231	GTGGCTAGCAATAAGCAAAAGAGCATTCTTAAAAGAACCTTTCCCTTCTTAAGACAACTCACCCAGTCTAAAGATTTAACGGTTGTGGCTTTTGTGATTGCTATTTTAGGCATCATCATCGTGCCCCTGCCCCCTTTTTTACTTGATTTTTTACTCACCATTTCTATTGCCCTCTCTGTGCTTATTATCCTAATTGGGCTTTATATCACCAAACCTACCGATTTTAGTGCCTTCCCTACTTTGCTTTTAATTGTAACTTTGTATCGCCTTGCTCTTAATGTCGCCACCACGCGCATGATTTTAACGCAAGGGTATAAAGGCCCTAGTGCGGTGAGTGATATTATTAGCGCCTTTGGGGAATTTACTGTCAGCGGGAATTATGTCATTGGCACGATTATT…	Flagellar biosynthesis protein FlhA	36	0	100	100	100	100	100	100	1	1	1	1	1	1	1	1	1	1	1	1	1	1	1	1	1	1	1	1	1	1	1	1	1	1	1	1	1	1	1	1	1	1	1
OG00232	ATGTTTGAAACCCTCCAAAAACGCTTGGGTTATGTGTTTAAAGACCCTTTATTACTACAACAAGCCCTAACACATAGAAGTACAAAGGCACATAAAAACAACGAGAGATTAGAATTTTTAGGCGATGCCGTGCTGGATTTAGTGGTGGCTGAGATTTTATTTACCCGTTTTACGGATTTACAAGAGGGCGATCTCTCTAAAATGCGCGCTTCTTTAGTTAATGAAAAGGCCTTTTTTAAATTAGCCTTATCTTTAAACTTGCAAGATCACATTTTAATCTCACAGGCTGAGGCTAATAATAATGGCCACACCAAACCCTCCATTCTTTCTAGTGCCTTTGAAGCCTTAATGGGGGCTATTTATTTAGAAAGCGGATTAGAGATCATTAAAAACTTAATC…	Ribonuclease 3	36	0	100	100	100	100	100	100	1	1	1	1	1	1	1	1	1	1	1	1	1	1	1	1	1	1	1	1	1	1	1	1	1	1	1	1	1	1	1	1	1	1	1
OG00233	TTGTCATCTTCTATCTTTAGTAAGATTGTTTTTTTATTTGTTGTCTCAATTGCTAGTTTTGCGGCTTTTTCCTATTACTTTATCCATTCTCAAATTGATCATGAGAACTTCCAAACCCAGATCCGCCACCAGCAATTCATCACCACGATTAACCAAGTACTAGCCGATAGGAGTAATCGCTACTCTGCTGAGGTGTATTTACACGAACTAGGTTTTCAAGAGATCACCCCACAAGAGCTCCATGAAATCTTAGCCAACCAGAAAGATAAAGTTGAAGATAGCAAAAACCCTCTAGCCCAAATCATTAAAGTAGGCAATAAGATATTTATCTCTCTTAAAAGTCAGGGTAATACGGTGCTATATAAAGAGATACATAAAACTTCTTATCGCAATTACTAC…	Sensor protein PfeS	36	0	100	100	100	100	100	100	1	1	1	1	1	1	1	1	1	1	1	1	1	1	1	1	1	1	1	1	1	1	1	1	1	1	1	1	1	1	1	1	1	1	1
OG00234	GTGCAAGAGACCCTCCAGCATTTCCAAGATATGTTTCATACATGGGGTTATTTATTATTATTTGTCTATTCGCTTGGAAGTGGCTATGTGGGGATTGTGCTAGCTGGGATTTTAAGCGCTGGGGGGCACATGGATATTAAAGTGAGCATGCTAGTAGCGGGTTTGGGTAATTTTGTGGGGAGTTGTTTACTGGTGTATGTGGGGCGTACCCAAAAAAAAGAATTGCATGCCTATTTAACCAAACACAGACGCAAATTTGCTTTAATTTATATCTGGATACGCAAATACGGCGCGTGGTTGATCTTTATTAACAAGTACATTTATGGGGTTAAAACTATGGTGCCTTTAGCCATTGGCCTAAGTAAGTTTGATTTTAAACGCTTTATGTGGCTAAATGCT…	Inner membrane protein YohD	36	0	100	100	100	100	100	100	1	1	1	1	1	1	1	1	1	1	1	1	1	1	1	1	1	1	1	1	1	1	1	1	1	1	1	1	1	1	1	1	1	1	1
OG00235	TTGCACTTTAAACCCATTTGCTTAGAGGATAAAAGCGTAGTAGATGCCTTTTTAAAGCAAGATGATTTTTTGATCGCCGATGTGAATTTTACCAATCTTTATTTGTGGCGCTTGGCTCGAGAAATTAGCCTTTGCATGGCGCATGGTTGTTTACTGATTCGCACGCAATATCCCCAAGAAAAACCCTTTTATTTCTACCCCATTGGAGCGGGCGATAAAAGGGCGGTGCTTGAGGAGTTACTCCATACAGAGGAGGCGCTAGAGATACGGGCTTTACAAGAAAAACACAAGCAGGAATTAGAATGCTTTTTCCCCGGGGTTTTTGATTTTCAAGCACAGCGCGATCGTTTTGATTATATCTATAGCGTACCGGAGCTTATTATCCTGCAGGGTAAAAAA…	hypothetical protein	35	1	100	96.2963	100	96.9697	100	96.5517	1	1	1	1	1	1	1	1	1	1	1	1	1	1	1	1	1	1	1	1	1	1	1	1	1	1	0	1	1	1	1	1	1	2	1
OG00236	ATGGTACAGATTGAACGCACTTTTACTGCTATGCAAGAGGAGCGCTTAGACACTTTTTTAACTAAATCCTTAGGGGTGGCAAAAAATCAGATCTTACAGTGCATTAAATCCTCACGGGTACAGGTTAATGATAAAACAATTTTAAAGGGAGGGTTAAAGCTTAAAATAGGTGATGAGGTGGTATTAAAACCCTCTCAAGCGCCCCTAGAAGTTTATAAGCCTACAGATTTAAAAATAGAAATTCTCTATGAAGATGAGGATATTTTAGTGCTTAATAAACCCCCTTATTTGGCAATGCACCCAGCTATAAGTCTACACGAGCCTACTTTAGTGGATTATTTGCAAGCTAAAGGGGTTACTCTTTCTACTCTTAGTGGTGAATCGCGTTGTGGTATTGTG…	Ribosomal large subunit pseudouridine synthase D	36	0	100	100	100	100	100	100	1	1	1	1	1	1	1	1	1	1	1	1	1	1	1	1	1	1	1	1	1	1	1	1	1	1	1	1	1	1	1	1	1	1	1
OG00237	TTGGAAAGGCATGTAAACTACACTCTCATTGGCGGCATTTTCTTAGCTTGCATGGTGTGTATGGTGGTCTTTATTTTATGGCTTGGGCATTTTGATTTAGAAGATAAAGATTATATGGGTTATGTGATGTATACGGATAAAGATTTAAATGGGATAGGGGCTAATACACCCATTAATTATAAAGGGATTCAAATTGGTTCTGTTAGGCATGTGGCTTTTGATAAGGGGCATTTGGGAATGGTGAAGTTAGATTTGCGTATCCAAAGCCGCGTACCCATTCATAAAGACTCTTCATTAAAAGTTGAATCTCAGGGTTTGGTGGGGTTAAAATATTTAAGCCTCATACAAAGCGACTCTAAAGAGTTTTATAGTAAAAATGATAGTGAGCGCGTGCTACGC…	mce related protein	36	0	100	100	100	100	100	100	1	1	1	1	1	1	1	1	1	1	1	1	1	1	1	1	1	1	1	1	1	1	1	1	1	1	1	1	1	1	1	1	1	1	1
OG00238	TTGGCAGAGGTGATAGGTGTTAAAAAGGGGGGACTGGTTTTAGATTTACAAAGTGAGGATTTGGAGGCTGGAGAGGCGATTTATTTTGATAATAGCCCGCCTGCTTTAGAGATTATCCGCCACTCATGCGCGCATTTGCTAGCTCAGGCAATTAAACAGCTTTATCCGGACGCGCAATTTTTTGTAGGGCCTGTGGTGCAAGAGGGGTTTTACTACGATTTTAAAACCGCTTCTAAAATTTCTGAGGACGATTTAGGCGTGGTTGAGGCAAAAATGCAAGAGATCGCCAAAAAAAAGCACCCCATTCTCAAACAAACCATGAGTCGCCAAGAAGCCCTAGAACGGTTTAAAAACGATCCGCTTAAACACGCCGTAATGTCTAAAATTGAAGGCGATCAT…	Threonine--tRNA ligase 2	36	0	100	100	100	100	100	100	1	1	1	1	1	1	1	1	1	1	1	1	1	1	1	1	1	1	1	1	1	1	1	1	1	1	1	1	1	1	1	1	1	1	1
OG00239	ATGTTACTACACACCGCCCACCTAGATTATTTTTTAGATACAAAGACGCTAGATATTTTACAGCTTAGTGAGGATTTAGCCCGTGTGGGGCTAGAGGTGGAGAGTATTTGCAGGTTTAACTGGCCACAAGTTGTGGTTGCAAAGGTGCTGACAAAAGAAAAACACCCCAACGCTGAGAAATTAAGCCTTTGTCAGGTTGATAGCGGATCGCAGGTTTTAGAAATTGTGTGCGGGGCGCATAATGTAGAGGCGGGGCAATTTGTGGCCCTAGCGCTAGAGGGGGCGTATCTGCCAGCTATTAACACACACATTAAACCTAGCATAATTCGCGGGGTAGAGAGTTTTGGCATGATCTGCTCAGCCAAAGAATTAGGTTTGCCTTCCATTTATGAGGGGATT…	Phenylalanine--tRNA ligase beta subunit	36	0	100	100	100	100	100	100	1	1	1	1	1	1	1	1	1	1	1	1	1	1	1	1	1	1	1	1	1	1	1	1	1	1	1	1	1	1	1	1	1	1	1
OG00240	TTGGCGCATTTCACCACCGATGAAAATGCCCAATACTTTGCCTGCGGTTATAGTTGTGATCATGGAATTTTTTTGCAATTGCAAGATCGAGCGTTTTTTATCACCGATGCGCGCTACACTTTAGAGGCACGCCAAAATATCTGCAACGCTGAGGTAATAGAAGCTACAGATTTATGGGGTGAAATGCTTAATTTATCTAAGGGGATCAAAGAATTATACTTTGATTCAAATCAAATTAGCTTGCAGGTTTATCAGCGCCTAGAGGCTAATTTGACCGCTACTAAACTCATCGCTGAGCCGGATTATCATAGAAAACAACGCATTATTAAAAACCCAGATGAAATTGCCCTTATCAAACGCTCCCAAGAACTCAACAAAGAGGCCTTTGATCACTTTGCA…	Aminopeptidase	36	0	100	100	100	100	100	100	1	1	1	1	1	1	1	1	1	1	1	1	1	1	1	1	1	1	1	1	1	1	1	1	1	1	1	1	1	1	1	1	1	1	1
OG00241	ATGAAAATTGCCATCGTAGAGGATGATATTAACATGCGCAAGAGTTTAGAGCTCTTTTTTAGCGATCAAGAGGATTTGGAGGTGGTGGCTTTTAAAGGACCTAAGGAGGCGCTGAAGGCTTTAGATGAGAGTTTTGAGCTCATCATTACAGATATTAACATGCCCCAAATGGACGGATTAGAATTTTTGCGCCATTTAGAGGGGCGTTATGAGGCCATTGTGATTACAGGCAATGCTACCCTTAATAAAGCCATTGAGTCTATCCGTTTGGGGGTGAAAGATTTTTTCCAAAAGCCTTTTAAACCAGAACTACTCTTAGAATCTATTTATCGCAGTAAAAGAGTACTAGAGTTTCATAAAAATAAACCCAAACAAAAGCCTTCTAAAGAATTTTTCATC…	Nitrogen regulation protein NR(I)	36	0	100	100	100	100	100	100	1	1	1	1	1	1	1	1	1	1	1	1	1	1	1	1	1	1	1	1	1	1	1	1	1	1	1	1	1	1	1	1	1	1	1
OG00242	ATGCGCACCGTGGTGTACTCTGCTTTTTTTCCCAGAAAATGCCAACGCACAGAACGCTTAAAAAATATCGTGGTACTAGGGATTGGGAGCAATATGGGCAACTCCCTAAAAATTTTTGAATCGCTATGGCGTTATTTTGCTAAACACAAGGCTTTTTCTTGTTTGCACTCCTCCCCGCTCTATCTTAACCCGCCCTTTGGCTATATAAACCAGCGGGATTTTTATAACGCAACCCTCTCTTTTAGAACTAAATGGGGGGTTAGTCAACTCTTTGGGCTTATCTTTTATTTAGAGCGCCGTTGGGGCAGATTACGACAAAGGGCTTTTAAAAATGCACCCAGAACCCTAGATATTGATCTCATTTTTTATAATGATTTGATCTATAAACAGTCCTATCTT…	2-amino-4-hydroxy-6-hydroxymethyldihydropteridine pyrophosphokinase	36	0	100	100	100	100	100	100	1	1	1	1	1	1	1	1	1	1	1	1	1	1	1	1	1	1	1	1	1	1	1	1	1	1	1	1	1	1	1	1	1	1	1
OG00243	ATGGTTTTAAGCATTGAAAGCAGTTGTGATGATTCTTCTTTGGCTTTAACTTGTCTACAAAGTAGCCAACTTTTATGGCATGCTAAAATCTCTCAAGAGAGCGCGCATAGCCCTTATGGAGGCGTTGTACCTGAACTAGCCTCGCGCTTGCATGCAACCAATTTACCCATACTCTTAGAAAAAGCAAAATCTTTTTTAGATCAAAAAGGGCATTCTTTTAGCGATCTTAAAACTATCGGGGTAAGCACTTGCCCGGGGCTTAGCATCACGCTTTTAGAAGGGCTGATGATGGCTAAAACTTTAGCGCTAGGGTTACAAATCCCCCTTATTAGTGTTGATCACCTCAAAGGGCATTTGTATTCACTCTTTATTAATAACCCCAAAGCGCAGTTTCCTTTA…	tRNA N6-adenosine threonylcarbamoyltransferase	36	0	100	100	100	100	100	100	1	1	1	1	1	1	1	1	1	1	1	1	1	1	1	1	1	1	1	1	1	1	1	1	1	1	1	1	1	1	1	1	1	1	1
OG00244	ATGTTAAAATGGCGCTTTTTATCTCAAATTTTAGGTGGGTTTATGGTTTATGCAGTTTTTAAGAATGGAGGCAAGCAGTATAAAGTACAAGAGGGCGATATTGTGTTGCTGGATAAAATGGGCTTAGAGTCTAAGGCAGAGGTTAAGCTAGAAGAAGTTTTAGCCGTGTGTAAAGAGGGGGGTATGGTTTATGGCGCGCCTTTTATAGAGGGGGCGCACATTGAGGCAGAGGTGATTAATGAAGGGCGGGGTAAAAAGGTGGTGATCTTTAAAAAACGCCGCCGCAAAGATAGTAAAACCAAACGCGGTTTTCGTAGAGACTTTACCCGTCTTAAAATCACTAAAATTTTTGCATAA	50S ribosomal protein L21	36	0	100	100	100	100	100	100	1	1	1	1	1	1	1	1	1	1	1	1	1	1	1	1	1	1	1	1	1	1	1	1	1	1	1	1	1	1	1	1	1	1	1
OG00245	ATGGCAAATAAACAAACACAACCCTCTAAAGAGCTCGAACACCAATGGGATTTGAGTGCCCTATTTGCAAATCAAGAGGCTTTAGATCAACATGTAAGTGAGTGGGATCAAAAAGTAAAGGCTTTTGAGGAAAAACATGCCGGTAGTTTTGCCCAAGTAGAACCGGAGGCTTTTGAAAAGATTTTGGAGGAGTATGAAGTCCTAAGCGAGGGGGTTTCTAGGGCGATGAGTTATGTCTTTTTGATTTTCTGTGTTGATTCAAAACGCAGTGATTTATATTCTAAATACCAGCTATTATGCGCGGACATGGGCCAACACCTGCTTTTTGTAGAGAATGAATTTTGTATTTTAGAAAGTGCTAAACAAGAGGCTATTATTAAATCTAGCCCTAAATACGCT…	Oligoendopeptidase F, plasmid	36	0	100	100	100	100	100	100	1	1	1	1	1	1	1	1	1	1	1	1	1	1	1	1	1	1	1	1	1	1	1	1	1	1	1	1	1	1	1	1	1	1	1
OG00246	ATGGATAGCCAAAACAACAATAATAACAATGGTAATAATAAAGATGGGGTGAATATCCAGTCTAACCCTACGCTGGCAACTTTGACACCGGTTAACCCTAGGCTTAAAAAGCAACCCACTCTCAACCCTAGAGAGTTAGAGCTGACAACTTATTTAGAAGAGTTGATCAATGATTATAAGGGATTATTAGACATGGAAATTACTTTCATGGCCGAACTTGGTTCTACTTTTATTCCTTTAAGGGAAGTGTTGCGTTTTGAAAGAGGATCGGTGATTGATTTGCAAAAACCTGCAGGAGAGAGTGTGGATACTTTTGTTAATGGGCGCGTTATTGGTAAGGGAGAGGTTATGGTGTATGAGAAAAATTTAGCAATCCGCTTAAATGAAGTGTTAGACTCC…	Flagellar motor switch protein FliN	36	0	100	100	100	100	100	100	1	1	1	1	1	1	1	1	1	1	1	1	1	1	1	1	1	1	1	1	1	1	1	1	1	1	1	1	1	1	1	1	1	1	1
OG00247	ATGCCCATCAAGCCTTTATATCTCTTCCCCAATCTTTTTACGGCGGGTAGTATTTTTTTAGGCATGATGGGAGTGTTTTATGCCTCTAAGGGGAGTTTTGTAACCGCATGTTGGTTAGTGGTGGTGTGTTTGGTGCTAGACGGACTAGATGGACGCGTGGCAAGATTAACTAACACCACGAGTAAATTTGGCTTAGAATTTGATTCTTTAGCAGATGTGGTGGCTTTTGGAGCAGCCCCTAGTGTTATCTCTTATTTTTATACGGGCTATACTTATGGGCGCATGGGTATGGCTGCTTGTGCTTTGTTTGTGATCTTTGGGGCTATTCGCCTAGCCCGCTTTAATGTAACCACCCAAACCACCGATCCCTATTCTTTCATCGGTATTCCTATCCCTTCA…	CDP-alcohol phosphatidyltransferase	36	0	100	100	100	100	100	100	1	1	1	1	1	1	1	1	1	1	1	1	1	1	1	1	1	1	1	1	1	1	1	1	1	1	1	1	1	1	1	1	1	1	1
OG00248	GTGATTGGCAAAAATGGTGTGGTTATGGGGGATATTTTTGCGGCAAGATTAGTAGTAAGCGGTAAATTTAACGGGAATGCACAGGCTGATGTGATTGAAATCATGCCCTTAGGGTATGTGGATGGTAAAATTGTGAGTTCAGAATTAATTATTGAACGGAAGGGAATCTTAGCCGGGGAGAGTCGCCCTAGAAATGAAGTGATCAAAGCTTTAGAAGAAAATAAAAATCCTAAAACCTAA	Polymer-forming cytoskeletal	35	1	100	96.2963	100	96.9697	100	96.5517	1	1	1	1	1	1	1	1	1	1	1	1	1	1	1	1	1	1	1	1	1	1	1	2	1	1	1	1	1	0	1	1	1	1	1
OG00249	ATGCCCTATGCGATGTTGCGATCTGTCGCTGCTTATGTGCCAGAAAAATGTATCCCCAATCATGTTTTTGAGAGTTTCTTAGATACCAGCGATGATTGGATTTATAAACGCACAGGGATTAAAACCCGTTATTTTGCCACACCTGATCAAAAGAGTAGCGATCTAGGTTTAAAAGCTGCACAGCTGGCTATTGAGCGTTCCGGTTTAGAGCTAAAAGATATTGATCTAGTTTTGGTAGGCACTCTTAGCCCTGATCATGTGGCAATGCCTTCTACAGCCTGTAGTTTAAGCGCTAAATTAGGGCTAGAGAACACCCCTAGCATGGATATTATCGCTGCTTGTAGCGGGTTTATCTATCTTTTAGCCACAGCTAAAGCCTTTGTAGAAAGCGGCATGTAT…	3-oxoacyl-[acyl-carrier-protein] synthase 3	36	0	100	100	100	100	100	100	1	1	1	1	1	1	1	1	1	1	1	1	1	1	1	1	1	1	1	1	1	1	1	1	1	1	1	1	1	1	1	1	1	1	1
OG00250	ATGGCTAAACTAACTCCTAGACAGAAATCACAATTAGACGAATTTACCATGTCTGAAAAGATCGCTATTTTGCTTATTCAAGTAGGTGAGGAAGCAACGGCAGGAATTTTACGGCATTTAGATGTGGATTCAATTACAGAAATTAGTAAGCAAATTGTTCAGCTTAATGGCACAGATAAAGCCATTGGTGCGGCGGTTTTAGAAGAATTCTTTGCCATTTTACAATCCAACCAATACATTAACACCGGCGGGATTGAGTATGCTAGAGAACTTTTAATTAAAGCCTTAGGCCCTGAGCAAGCTAAGATCATTTTAGAAAAGCTTAGCCGTAGTTTACAAACCCAGAAAAATTTCTCTTATCTAGGGCGTATCAAACCCCAACAACTAGCCGACTTTATC…	Flagellar motor switch protein FliG	36	0	100	100	100	100	100	100	1	1	1	1	1	1	1	1	1	1	1	1	1	1	1	1	1	1	1	1	1	1	1	1	1	1	1	1	1	1	1	1	1	1	1
OG00251	ATGGTTTTTGGTACAGATGGAGTGCGGGGTAAGGCTGGGGTTGAGATCACCCCGATGTTTGTCATGCAATTAGGCATTGCGGCTGGATTGTATTTTAAATCACAGGCAAGGAGCAATAAAATCTTAGTGGGCAAAGACACCCGCAAGAGTGGTTATATGGTTGAAAGCGCGCTCGTGAGTGCTCTTACCTCAGTAGGTTATGATGTGATTCAAATAGGGCCTATGCCCACACCTGCTATTGCCTTTTTAACCGATAACATGCGCTGTGATGCGGGGGTGATGATTAGCGCTAGCCATAACCCTTTTGAGGATAATGGGATTAAATTTTTTGATCGTTTCGGTTATAAATTACAAAGACAAAGCGAAATTGCCATTGAAAAGATCTTTGCTAACACGCAA…	Phosphoglucosamine mutase	36	0	100	100	100	100	100	100	1	1	1	1	1	1	1	1	1	1	1	1	1	1	1	1	1	1	1	1	1	1	1	1	1	1	1	1	1	1	1	1	1	1	1
OG00252	ATGTTTGTAGATTGGGTAGAAATTAGTGTCTCCTCAGGCAAGGGAGGGGCGGGTTGCGTGAGCTTTAGGCGGGAAAAATTTGTCATGCAAGGAGGACCAGATGGAGGCGATGGAGGCGATGGAGGCGATGTAATCTTTAGTATAGATTCTAATAGCGATACTCTTAGCGCCTTTAGAGGCAAAAAACATTACAAAGCACAAAATGGCGCTCCCGGTGGGCCTAAAAATTGTAGTGGCAAAAGGGGGGAGGATTTGATTTTGCGTGTACCTCCGGGGACGCAAATTTTTGAAGGGGAAAAACTTCTTTGTGATTTAATAGAGGCGGGAAATGTTGTTTTACTTAAAGGGGGCAAGGGCGGGCTTGGCAATATGCGCTTTAAAAATGCGATCAAACAACGG…	GTPase Obg	36	0	100	100	100	100	100	100	1	1	1	1	1	1	1	1	1	1	1	1	1	1	1	1	1	1	1	1	1	1	1	1	1	1	1	1	1	1	1	1	1	1	1
OG00253	ATGTTTAAGCCCTCCTCTCTAGCGGTCTTTTTAGTCCGCCGTTATTTGCGTTTTGATAAGACTCAGCCCTTTATTAGTATTACCGCGCTTTTAGCGTTTTTAGGGGTAGGAGTTGGGGTGATGGTTTTAATTGTGGCTATGGCTATTATGAATGGCATGGGTAAAGAATTTGAAAATAAGCTCTTTGTTATGAATTATCCCCTTACCCTTTATGCCACTAGCTACTATGGAATTGATCAAAAAACCGTGATTGCTTTAGAACAACGCTTCCCTCATCTCATCTTTAGCCCCTTTTTACAAGCCCAAGTCATGGCGCGTTTTAATGGCATGTTAAGCGGAGGCATGCTCTTTGGGGTCAATATCAAACAAGAGGTGCGGATTAATCATATCCTTAAAAAG…	Lipoprotein-releasing system transmembrane protein LolE	36	0	100	100	100	100	100	100	1	1	1	1	1	1	1	1	1	1	1	1	1	1	1	1	1	1	1	1	1	1	1	1	1	1	1	1	1	1	1	1	1	1	1
OG00254	ATGGCCATTGGAATGGGTGAACTTAAAAAAAATCTAAAAATTGAGATACAAGGCGTTCCTTATCGCATTGTAGAGTACCAACATGTCAAACCGGGCAAGGGAGCGGCCTTTGTACGGGCTAAAATTAAATCTTTTTTAGATGGCAAAGTGATAGAAAAGACTTTCCATGCGGGGGATAAGTGCGAAGAGCCTAATTTATTGCAAAAACCCATGCAGTTTCTCTATTTTGACGGATCGGCTTATCAGTTCATGGATACAGAAAGTTATGAGCAGATTGCATTAAGTAGCGATCAAGTGGGCGAAGCGCCCAAATGGATGTTAGAAGGTTCGCAGGTAGATGTACTCTTTCATAATGAAAAGGCTATTTCGGTAGAGGTAGCTCAGGTGGTGGCATTGAAA…	Elongation factor P	36	0	100	100	100	100	100	100	1	1	1	1	1	1	1	1	1	1	1	1	1	1	1	1	1	1	1	1	1	1	1	1	1	1	1	1	1	1	1	1	1	1	1
OG00255	ATGGTTTTTATTGATGCCTGTTTAGGTAAACAAACCCCCTATACCCCTATTTGGATGATGCGCCAAGCCGGTCGTTATTTAAGTGAATACCAAGAGATTAGAAAACAGGCTAAGAACTTTTTAGATTTATGTGCTAATGTTGATCTAGCAAGTACTATTACTCTTCAACCGGTAGAAATCTTAGATGTAGATGCGGCCATTCTTTTTAGCGATATTCTGATATTGCCCCATACTATGGGTTTGCCTTTAGAATTTGTCCCCGGTTTTGGACCTAAATTTTTACGAGGTATAGAAAGTTTAGAAGACATTCAAGTTTTACACACCGCCTATCAAAAATTAGAATTTGTCTATGATACTTTATCTAGTGTACGCGCTAAGCTAGAGCCTAGCAAAGCCCTC…	Uroporphyrinogen decarboxylase	36	0	100	100	100	100	100	100	1	1	1	1	1	1	1	1	1	1	1	1	1	1	1	1	1	1	1	1	1	1	1	1	1	1	1	1	1	1	1	1	1	1	1
OG00256	GTGCTTATCAAATTCATTTCCCCAAAAAGCTTGCTAATCCATGCACTTTTTCTTTCTATAGCTCTAAGTGTAGAACCCGGGATTAAATTTGATCCACCCGACTATGTAGAGGACATGCCCTCTAAAGAATTTATCCCCCAAATTGCCAAACCCGGTAGTTTATTTGGGCAAGGAGAACGCCCCTTATTTGCCGATAGACGGGCTATGAAACCTAATGATTTGGTTACTGTGATGATTAATGAAAACGCCAGTGCCAACTATAGCGCCTCTAAAAATTACACCAACACCTCCAATGGCAACTCCACAGCCCCCAGACTTACCTACAATGGCACTAATCCTAATAAAAGAAACCAAGCCCAGTTTTTAGACGATCAAAGCAATTATAACCTCACCCAATCA…	Flagellar L-ring protein precursor	36	0	100	100	100	100	100	100	1	1	1	1	1	1	1	1	1	1	1	1	1	1	1	1	1	1	1	1	1	1	1	1	1	1	1	1	1	1	1	1	1	1	1
OG00257	ATGAGTTTTCGAATCAACACCAATGTCGCGGCTTTAAACGCCCACACAATAGGCGTACGCAACAATAGAGACCTTGCTAGCTCTTTAGAAAAATTAAGCTCGGGTTTGCGCATTAATAAGGCAGCAGATGACGCTTCAGGGATGGCCATTGCGGATAGTTTGCGTAGCCAAAGCGCAAGCTTAGGGCAGGCCATTAAAAACGCCAACGATGCTATTGGGATAGTCCAAACAGCAGATAAGGCAATGGATGAGCAAATTAAGATTTTAGATACGGTTAAAACAAAAGCCGTCCAAGCCGCCCAAGATGGCCAAACAGCTGAAACTAGAAAAGCGTTGCAGAGTGATATTTTACGGCTTTTAGAGGAACTAGATAATATCGCTAATACCACTAGCTTTAAT…	Flagellin B	36	0	100	100	100	100	100	100	1	1	1	1	1	1	1	1	1	1	1	1	1	1	1	1	1	1	1	1	1	1	1	1	1	1	1	1	1	1	1	1	1	1	1
OG00258	ATGCGCTTTTTGCTGTTTTTTATCTGTCTAACCGGGCTTTTTGCTAAGCCTTCCCTTTTTCTTTTAGAACAAGCTATTTCTAAAGCCTACACCCGGTTTTATGCCAAATACCCTTTTAAAATCCAAGCCATTAAAGTAGAGTTAGCTAGCGGTAATTTATCAATGCTAGATCAGATTTTAAAGGTAGCTAGCCCTCAAGATTTACAATGGCGCACGCAACAATTTCTCAATAAAGAGGGCGTGTTAAGCTTAGATCAAAAAATCTGGATTAAATATAGCCTAAATGCCTCCATTGGTATTTATAAAAGTAAAACTATGCTTAGAAAAGATCAAAATTTAGATGCAAGCAATACTTATTCTGAAAATATCCCCTTTACCCATTTTAATACATTACCCATT…	flagellar basal body P-ring biosynthesis protein FlgA	36	0	100	100	100	100	100	100	1	1	1	1	1	1	1	1	1	1	1	1	1	1	1	1	1	1	1	1	1	1	1	1	1	1	1	1	1	1	1	1	1	1	1
OG00259	ATGGCAACTAGAAAAGAGCATGATTTTATCGGCGAGATGGAGATTGAAGACGATCTGTACTATGGAATCCAGACAATGCGCGCGGTGGAGAATTTTAACATCACCCATGATAGGCTGTTTAACTACCCTGTTTTTATCCGTTCTTATGCTCAAGTAAAGAAGGCTGCGGCTTTAGCTAATGCTGAACTCGGGCTTGTAGATATTAAAATTTCTGATGCCATTTGTAAGGCCTGCGATCGCATCATTCAAGGAGAACACCACGATCAATTTGTAGTGGATATGATTCAAGGCGGAGCGGGCACAAGTACAAATATGAATGTGAATGAAGTGGTTACCAATTTGGCTTTAGAGATTTTAGGGCATAAAAAGGGAGAATACCAATACTGCCACCCAAATGAT…	Aspartate ammonia-lyase	36	0	100	100	100	100	100	100	1	1	1	1	1	1	1	1	1	1	1	1	1	1	1	1	1	1	1	1	1	1	1	1	1	1	1	1	1	1	1	1	1	1	1
OG00260	ATGTGGAGTAAGATACGCGGGATTTATGCGCTTTTGGTGGTAGGATTGGGGCTTGGCTTTATTATCTTGATGAATTTTCTTACCCGCAAACATAACAATTCGCGCCAGACTCGCAAATGGTGTCGCTCTTTCTTCTTTTTAATGGGTTCTCCCCTAGAAATAATAGGCGAATTTGATACTAGCGCTAGTTTAATTGTACTCAACCACCAAAGCATCATTGATATTATCTGTTTAGAGGCCTATCACCCTAGTAATATTTGCTGGATTGCTAAAAAAGAGCTAGGCGACATTCCTTATTATGGCTATGCGCTTAAAACCCCTGGAATGATTTTAATTGATCGAGACGATAGAAGAGGTTTAGCCTCCTTGATCAAAGTTGCTAAAGAAAAATTAGATCAA…	1-acyl-sn-glycerol-3-phosphate acyltransferase	36	0	100	100	100	100	100	100	1	1	1	1	1	1	1	1	1	1	1	1	1	1	1	1	1	1	1	1	1	1	1	1	1	1	1	1	1	1	1	1	1	1	1
OG00261	ATGTTAAACCCTATTAGCGCCTTACAAAATCTTTCGCTGCTCCAAGAGTTTTTAAAAGACACGCAAAATACCCATAATTTCAACGCCACTTTACCGCTTTTATTAAAAGTCTTAGAGAAAAAGGGGGATCAGAAATATTTATTACAACTTGGTAATCAAATTTTAGAAACCAAAAGCCAGAGAGAATTAGCGTTAGGAAAAACTTACTGGGCTTTGATGCATAAAAGTTCAGTGGGGGCAACTATGCTTTCTAATCTTATAGCCCAGCCCCCCATTAGCGAACAACTCAAAGACGCGCCGCTTAAATTTGAATTAAAAGATTTGCCTAAATTATTAAGCCAAGAGCATTTTCAAGATTATAAAGAAACCTTGATTCATCATTTTACCCACGCCCACACC…	hypothetical protein	36	0	100	100	100	100	100	100	1	1	1	1	1	1	1	1	1	1	1	1	1	1	1	1	1	1	1	1	1	1	1	1	1	1	1	1	1	1	1	1	1	1	1
OG00262	ATGGCTAAAAAAATCATTGTTGATCCAATCACCCGTATTGAGGGGCATTTGCGTATTGAGGTGGTGGTAGACGATCATAATGTAATCACCGATGCCTTCTCTTCCTCCACGCTTTTTAGAGGCCTTGAAACCATCATTAAAAACCGCGATCCACGCGATGCGGGTTTCATTGCCCAGCGTATTTGTGGGGTTTGTACTTACTCACACTATAAGGCTGGGGTGAGTGCGGTAGAAGACGCTCTGGGCATTGTGCCCCCTTTGAATGCACAACTAGTTAGAAGCATGATGAATATCGCGCTACTACTCCATGACCATGTGGTACATTTCTATACCCTGCATGGCCTAGATTGGTGCGATCTACTCAGCGCTCTAAAGGCCGATCCTAAAAAAGCCAGCCAA…	Quinone-reactive Ni/Fe-hydrogenase large chain	36	0	100	100	100	100	100	100	1	1	1	1	1	1	1	1	1	1	1	1	1	1	1	1	1	1	1	1	1	1	1	1	1	1	1	1	1	1	1	1	1	1	1
OG00263	ATGCTAGCACGCGTTGCCTTAAGTTGCGGGAATGGGGGTAAGCAGAGTTTAGAACTCATTGAACAGGTCTTTAAACCTTATTTAGGGGAGTTTTTATGCGCTGATGGAGAAGATGGGGGTGTGTTTAAGGCAGAGGGTGCATGGGCAATGAGTACAGATAGCTTTGTAGTTGATCCACTTATCTTTGCTGGGGGCGATATAGGTAAACTTAGTGTGTGTGGGAGTGTGAATGATGTATGCATGGTAGGATCAAAGCCTACTTATTTGAGTGTGGGTTTTATGTTAGAAGAGGGGCTTGAAATTACACTGTTAGAGCAAATTTTAGCCTCTATGCGCACAGAATTAACATTAGGCAAACTCAAGCTTTTATCCTTAGATACAAAGGTACTACCCAAAAAT…	Hydrogenase isoenzymes formation protein HypE	36	0	100	100	100	100	100	100	1	1	1	1	1	1	1	1	1	1	1	1	1	1	1	1	1	1	1	1	1	1	1	1	1	1	1	1	1	1	1	1	1	1	1
OG00264	ATGGCTAAAAAATCCCGTGTTTTTGAGTGCCAACATTGCGGGTTTATTAGCCCTAAATGGCTGGGTAAATGCAATAATTGTAACCAATGGGAAAGTTTTGTAGAACACAGCACAGAGAAAATTAAAAGCTCTTCTTCTAAAGATGTATCTATGCCTGTTTCTATTGCTAGTATAGAACATGAAAGAATTAGCGCCTTTAGCTCTACCCAACTAGAATTAGACATTGTTTTAGGTGGGGGAATTGTACCCGGTGGGTTATATTTAATTGGAGGTAGTCCGGGGGTGGGTAAATCTACCTTATTATTAAAAGTAGCTGGCGGGTTAGCTAAAGAGGGTTATTCAGTCTTATATGTGAGTGGGGAGGAGAGTGCAGGACAGATTCGTTTAAGAGCGGAGCGC…	hypothetical protein	36	0	100	100	100	100	100	100	1	1	1	1	1	1	1	1	1	1	1	1	1	1	1	1	1	1	1	1	1	1	1	1	1	1	1	1	1	1	1	1	1	1	1
OG00265	ATGAGCCTAGCTAGTATCAACACACATGCAAATCATCTTAGCCATGCTAAGCAAGCCCCACAAGTACAAGAAAAACCTAAGGATAAACCTAAAGAACAACCTAAACCAAAGCCAAAACCCAAACCAAAACCTAAGCCCAAGCCTAAACCACAGGAAAAACCCAAACCTGAGCCTAAACCTAAGGTAGAGGAAAAACCTCAGCCTAAGCAGGAAACTAAACCAAAAGAAGCGCCCCCTCAAAAAGCGCCACCCGCTAAAGAGCCGCCTAAAGAGAAGCCCAAAAAGGTAGAGCAGTCTAACCAGACAGCAGAAGGGGCTAAGGCAAGCCTAGCCTATAATCAAGGGGTTAGCGATGCCTTTTTAATGCAGATTCAACAGGCTATCTCATCTAAAAACCGC…	transport protein TonB	35	1	100	96.2963	100	96.9697	100	96.5517	1	1	1	1	1	1	1	1	1	1	1	1	1	1	1	1	1	1	1	1	1	1	1	1	1	1	1	1	0	1	1	1	1	1	2
OG00266	GTGTCCAGTGAAATTGGGAATGTCTCTGCTGTCTTAACAACCCACCTAGATACACACCACTCCGATCAGGTTGTCCATGCTGATCAAGCCTCTTTGTCTAAACAAGTTAAGCCAGAGATCAAGCAAGAAGTCTCGCCTCCAAAGGAACAGGATTTGCAAAAGCTAAGTAAAGAGCTCAACGAGGAAATGAGACAGATTCGATCTGATTTGACCTTTAGCTACAATGAGGAGATTCGCAGTTTAGTGGTTACTATCAAGGATTCAAATGGAGATAAGATCATCCGTCAAATTCCTTCGCAAGAGGTGATTAAGTTGGCAGAGAAAATGCACGATATTGTAGGGATTATCTTTGATAAAAAAGGTTAA	flagellar protein FlaG	36	0	100	100	100	100	100	100	1	1	1	1	1	1	1	1	1	1	1	1	1	1	1	1	1	1	1	1	1	1	1	1	1	1	1	1	1	1	1	1	1	1	1
OG00267	ATGCGTTGGTGTATTTTTCTATTTTCTTTGCATTTTTTAGTGGCCGCGCCCTTACAATTTACAACTTTAAGCGCGCATTTTAAACAAGAGGTCTTAGGCAAAAAGCCCTCCCCTATCAACCCTGTTTATGAAGGTGAGGTTTTAGCTAAAGCCCCTTTTTATGCTAAATGGGTTTATAACAAGCCTACTCCTAAAGAGGTGTATATGCAAAATAAGCAGGTGATTATTTATGAACCTAAGCTATTGCAAGCCACTTTTACTAAGCTTACCAAAGACCTTAATTTTTTTACTATCTTACAAAAAGCTAAGTTACAAAAAGATGGCCACTATAAAGCTAAGATCAACCAAACCACTTATTACCTCACTTTAGAAAAAGGGTTACCCATTCAGTTAGATTTT…	Outer-membrane lipoprotein carrier protein precursor	36	0	100	100	100	100	100	100	1	1	1	1	1	1	1	1	1	1	1	1	1	1	1	1	1	1	1	1	1	1	1	1	1	1	1	1	1	1	1	1	1	1	1
OG00268	TTGCTACCCACTCCTATTGGCAATCTCAAAGATATGACTATGCGCGCGCTGGAGGCTTTGGCTAGTTGTGATGTGTGTTTGTGTGAAGATGTGCGTATCGCTAAGCGGCTAGTGTTTTTACTTAAACAACAGAATTGGGCAGCCCCATTAAAAAGTACACAACCTAAACGCTTTTTACCTTTTCATTCTCACAACCAAGAGGCGTTTTTAAACCAAGTAGAGCCTTCTTTTTTCACTAGCCAACATGTGGTATTTGCTAGCGATGCGGGGTGTCCTTGTGTGAGCGATCCGGGGGCTAAATTAGTGGCATTTGCCCAAGAACATGGGATTACCTATGATGTTTTACCCGGGGCAAGCGCGTGTATTAATGCTTATAGTGCCAGTGGGTTTCAATCTTCC…	Ribosomal RNA small subunit methyltransferase I	36	0	100	100	100	100	100	100	1	1	1	1	1	1	1	1	1	1	1	1	1	1	1	1	1	1	1	1	1	1	1	1	1	1	1	1	1	1	1	1	1	1	1
OG00269	ATGAACATTTCAATTAATATTTACTTAATGGCTGTGGTCTTTGTAACCTTTTTGGTTTTGCTATTCTTGCTAAACATTTGGGTATACCGCCCTATTTTGGCCAATATAGACGCGCGCAAAGAGGCAGTAGCTAAAGATCAAAGAAGCATTGAGCAAATCCAAAGGGAAGTGGTTGCTTACAAAAAAGAAGCACAAGACCTTCTTAAGGACGCGCGGATTCAAGCGGATAAAATTTTACAAGATGCGCTCTCTAGCGCCCATGCCAATTATGAGTCTGTAGTGGCCCAAAAAGAGGAGGAACTTAATAAGGAGTACCGCCAGTTTTGTGCCACATTAAAGGAAACTAAAAGTAATTTAAAATTACAATTATCGCAGGATTTGCCAGCTTTAGAGGCTTCT…	F0F1 ATP synthase subunit B'	36	0	100	100	100	100	100	100	1	1	1	1	1	1	1	1	1	1	1	1	1	1	1	1	1	1	1	1	1	1	1	1	1	1	1	1	1	1	1	1	1	1	1
OG00270	ATGCGTTTAGGTTTAAATATTGATCACATCGCTACACTCAGAGAAGCGCGCAAAATCCACGAACCCGATGTATTAGAGGCCATTTTTATTGCTAAAAACGCGGGAGTGGATCTAATCACCTTGCATTTAAGAGAAGATCGACGCCATATCCATGAAGACGATCTAAGCAGTATCCTCAAACACGCGCCTATGCCGGTTAATGTAGAATGCGCCATTGATTCAAAAATCACCAAAATTCTTTGTAAATTACGCCCCTTTAAAGTTACTTTAGTACCTGAAAAGCGCGCTGAAATCACCACAGAAGGGGGGCTTAATTTGAATCACCCTAAATTAGCCCAGACCATTCAAACCTATTTAGATCAAGAAATAGAAGTCGCACTTTTTATAGATCCGGGCTTA…	Pyridoxine 5'-phosphate synthase	36	0	100	100	100	100	100	100	1	1	1	1	1	1	1	1	1	1	1	1	1	1	1	1	1	1	1	1	1	1	1	1	1	1	1	1	1	1	1	1	1	1	1
OG00271	ATGAGAGTTAAAACCGGAGTGGTGCGCCATCGCCGCCACAAGAAAGTTCTAAAACAAGCCCGAGGGTTTTATAGCGGGCGTAGGAAACATTTTAGAAAAGCCAAAGAACAGCTTGAACGCAGTTTGTGCTACGCTTTTAGAGATCGCAAGCAGAAAAAACGCGATTTTAGAAGTCTGTGGATTGTGCGGATCAACGCCGCTTGCCACATGCACAACACCAGTTATTCGCGTTTCATGCACGCGCTTAAAAGTAGCCATATTGAGCTAGATAGAAAAATCCTAGCGGATATGGCAATGAATGATATGCCGGCCTTTTCTAATCTAATAGAGCAGGTTAAAGCCCATTTATCGCCCAGCGCATAA	50S ribosomal protein L20	36	0	100	100	100	100	100	100	1	1	1	1	1	1	1	1	1	1	1	1	1	1	1	1	1	1	1	1	1	1	1	1	1	1	1	1	1	1	1	1	1	1	1
OG00272	ATGAGTATCGCACCGACTGCTCTTATTGATCCACAAGCGCGCCTCCACCCTTCTGTTACTATCGGTCCTTTTTGTGTGATTGGACCAGATGTTGTACTAGAGGAGGGCGTTACGCTGTATAACAATGTAACGCTTTTGGGGCGCACCACCATTAAAGCCCACACAACTGTTTTTCCCTATGCCACGCTTGGTACGATCCCACAAGATCTCAAATACGATGGCGAACCCTCTACTCTTGTAATCGGGGAACATAATTTGATCCGCGAGTATTGCATGATCAACACGGGTACTAAGGGCGGAGGGAATGAAACCATTATTGGTAACCACAATTTATTAATGGCCTATGTACATGTTGCCCATGACTGCAAAATTGGCAATCATTGCATTTTGGCCAATGGC…	Acyl-[acyl-carrier-protein]--UDP-N-acetylglucosamine O-acyltransferase	36	0	100	100	100	100	100	100	1	1	1	1	1	1	1	1	1	1	1	1	1	1	1	1	1	1	1	1	1	1	1	1	1	1	1	1	1	1	1	1	1	1	1
OG00273	ATGGCATTGTATAACCGTTCGCAGGTGGAAACTTCTTTCCATGCAGAACAAAGTGAAACAGTCTTAGTTGATTTTGTTAAAACGACCTATAAGTTCTTCGCCGGCAGCCTTCTTTTGGCTACCATTGGCGCGCTAATAGGGCTGATGCATTTTGGTGTTGTTGTCCAGTATAAGTGGGCTTTCTTTATTGGTGAAATTGCCGCCTTTTTTGGGCTGATGTTTACCCGCAGAATGCCCACTGTTAACTTGCTAATGCTCTTTGCCTTTGCTTTCTTATCTGGTATCACTCTAGTACCTCTCTTAGGGTTTGTGATTGCTAGATCAGGAGCAAGTGCTATTTGGCAGGCTTTAGGCATGACAACTATTATATTTGGCATCATGAGCGTGTATGCGATTAAA…	Modulator of FtsH protease YccA	36	0	100	100	100	100	100	100	1	1	1	1	1	1	1	1	1	1	1	1	1	1	1	1	1	1	1	1	1	1	1	1	1	1	1	1	1	1	1	1	1	1	1
OG00274	GTGCAACGGGTGGTGCATTTAGAAGAATTGGAATTTGAAGAGCAAGAAAACACCAGTTTACGGCCTAGTCTCTGGAAAGAATACATAGGCCAAGAGCCCCTTAAAAAACTCTTGCAAGTTTCTATTATGGCAACTAAAAAGCGCGGTGATACCCTCGATCATATTTTATTTTTTGGCCCACCGGGTTTAGGTAAGACTACTTTAAGCTATATTATCGCCAAAGAACTCAACACGCCTATTAAAGTTACAACAGCCCCTATGATTGAAAAAACCGGCGACTTAGCCGCGATTTTAACCAATCTCAAACCCAAAGAAATTCTTTTTATTGATGAAATCCATCGGCTTAGCCCGGCTATTGAGGAAGTGTTATATCCAGCAATGGAGGATTTTAGGCTTGAT…	Holliday junction ATP-dependent DNA helicase RuvB	36	0	100	100	100	100	100	100	1	1	1	1	1	1	1	1	1	1	1	1	1	1	1	1	1	1	1	1	1	1	1	1	1	1	1	1	1	1	1	1	1	1	1
OG00275	ATGACAAGTGGCTACTATGCTGCTACCGGTGGAATGGTTAGCGAGTTTAATAAATTAGATCAAATTTCTAATAATTTAGCTAATCTAAACACCCCCGGTTTTAAGCGCGATGATGTGGTGGTGGGCGATTTTTTACGGCTTTATCAAAACTACCGCGATAAACTCCCCCTACACGATCAAACCAAACAAGCGGCTAAATATCTTAACCGCAATCTTAATCGCGTGCCCATTATCACTGAGCGCTACACTGATTATAGCTTAGGCCCTATGCAAAAAACAGATAATGAACTAGATTTTGCTTTAAGTGATTCTAATGCTTATTTTGCCGTGCAAACCCCACAGGGGGTGGCTTTTACGCGAGATGGGAGTTTTACTATTGATTCACAGGGGTTTTTAAGC…	Flagellar basal-body rod protein FlgG	36	0	100	100	100	100	100	100	1	1	1	1	1	1	1	1	1	1	1	1	1	1	1	1	1	1	1	1	1	1	1	1	1	1	1	1	1	1	1	1	1	1	1
OG00276	ATGAATAATTTACTCTTTATTGGTTATGGCCACATGACTCAAGCGATTTTAAAAGGCATGCGCGCTTTCTTAAACCCGCAACAAAACATCATAATAGCCGGTAGAAACCCCGCTAACATTGAACTCTTTTTAAAACAAGAAGGTTTAGATTTTATCAAACTCAAAGCCTGTAATACCATTTGTGTAGATGATATGGTGGTTTTTTTAACCCTTAAACCTTATGCTTTTAACCAGTTCACCTATACCGGTGTAGCCAATGCTGTTTTAAGCGCCTTAGCCGGTGTTAGCATTGCAACACTTAAACAACATCTTACTGCTAATGTGTTTGTGCGCTTTATGCCCAATATTGCCGCTTCTATGGGTTTATCTGCAACAACCATGTACTTAGAACCTGCTAAC…	Pyrroline-5-carboxylate reductase	36	0	100	100	100	100	100	100	1	1	1	1	1	1	1	1	1	1	1	1	1	1	1	1	1	1	1	1	1	1	1	1	1	1	1	1	1	1	1	1	1	1	1
OG00277	ATGGAACTCAAACACGCTATGGCAGACATCACAAGGGGCATGGGAGAATGCATTGGCTTAGAGTATTTACAAAGTCTTGTAGAGAGGTTTTATAATACAAGTAATCGTTTTAGTGCTAAGGCCGGATTTGACCCCACCGCTCCAGATTTGCATTTAGGGCATATGGTTTTACTTAATAAATTAGCTACTTTGCAAAGACACGGCGCACGGGTACAGTTTGTAATCGGGGATTTTACCGCTACTATAGGCGATCCTAGTGGCAAGAGTGAGACACGCAAGATTTTAAGCTTTGAGGAGGTGTTAGAAAATGCCAAGACTTATAAAGAACAGGTGTTTAAAATTTTAGATCCAGATTTAACCGATGTGTGTTTTAATAGTGCATGGTTAAAGCCACTAGGA…	Tyrosine--tRNA ligase	36	0	100	100	100	100	100	100	1	1	1	1	1	1	1	1	1	1	1	1	1	1	1	1	1	1	1	1	1	1	1	1	1	1	1	1	1	1	1	1	1	1	1
OG00278	ATGTTAGAAGGTGAAATAAGGGGTGAGCTTAGTAAATCAGAGCGCAAGGCTGTAAGAAAGCAGGGAATGTTGCTAGCTAATCTTTATGGTAGGAAAACCCCCAATGTATATGCAACATTTAAGATTAATGATTTTATCCGCTTTGTCAAACACAAACCCAATTTAGATTTCATGGTTAAAATTGGTGAAAATGCCTATAATGTGGTGATTCAATCCTATCAAAAAGATCCCATTAGCAATACGCTTATGCATGTAGATCTAATGGTTTTACAAAAGGGAGTTAAATCCAAGTTTTATATCCCTGTTAAAATCCATGGTGTTGCTGTTGGCATTAAGAATAAAGGGATTTTAATGCTCTCTAAACACCGCATCCATGTAGAGTGCACTCCAGAGCATTTA…	50S ribosomal protein L25	36	0	100	100	100	100	100	100	1	1	1	1	1	1	1	1	1	1	1	1	1	1	1	1	1	1	1	1	1	1	1	1	1	1	1	1	1	1	1	1	1	1	1
OG00279	ATGCAAATTTACAAGATTTTAGCCAGTGAGGTATTAGATAGTCGGGGTAATCCCACTCTAAAGGCTAAGGTTATGCTTAGCGATGGTTCTGTGGGTGTGGCCATTGTACCTAGTGGAGCTAGCACAGGCAAGAGAGAGGCGTTAGAATTACGGGATAGCGGTCAGCGCTTTTTAGGCAAAGGGGTTTTAAAAGCCTGTGGTTTTGTAGAGGGGGTGATTCAAGAGGCTTTAGTGGGTTTAGATCCTTATAACCAAAGCCATGTTGATTCTTTATTGCAAAAAATAGATGGCACAGAAAATTATGCGCATTTGGGGGCTAATGCTAGCTTGGGGGTGTCTTTGGCTTTAGCACGCGCCTCTGCTTGCTCTTTACATTTAGCCCTCCATAGTTATTTAGGA…	Enolase	36	0	100	100	100	100	100	100	1	1	1	1	1	1	1	1	1	1	1	1	1	1	1	1	1	1	1	1	1	1	1	1	1	1	1	1	1	1	1	1	1	1	1
OG00280	GTGCACATTGCTATCTGTGATCCTATCCACCCAAAGGGGTTAAAACTTTTACAAGAGCAGCGAGATTTTACCTTTGTAGATTATTCTAACCTCCCTAAAGATGAACTGCCCTTAGCGATTAAAGATGCTCATGTACTCATCACCCGTAGCATGACTGCTATTAATGCCTCTATGTTAAAAGAAGCACATACGCTTAAGGCAGTGGTAAGGGCTGGCGTGGGGGTGGATAATGTGGATATACAGTATTGCTCACAAAGAGGGATTGTGGTGATGAATGTACCCACAGCTAACACTATTGCTGCCGTAGAGCTCACTATGGCGCATTTATTAAATGCGGTGCGTTGTTTCCCCGGGGCTAATGCTCAGCTTAAACTTAAACGGCTTTGGAAACGCGAGGAT…	D-3-phosphoglycerate dehydrogenase	35	1	100	96.2963	100	96.9697	100	96.5517	1	1	1	1	1	1	1	1	1	1	1	1	1	1	1	1	1	1	1	1	1	1	1	1	1	0	2	1	1	1	1	1	1	1	1
OG00281	TTGAATCAAGCTTTACTCGTTGAAATTCTCTTAGAAGAGATGCCAGCTAAGCCTCTCTTGCAGGAATTTATGCATTTAAAAGACAAATGGCGCTCTGTCTTAGAAGAATATGATTTAACAAGTCAGACTGATTTTTATTATACCCCTACACGCCTAGTTTTATACGCTCCAGATTTCCCCACAGAGACTCCAACCCACACCCAAGAACACTTCGGACCTCCTTTAAATGTGGGTATGGATGGGAATACTCTAAATGCTATCGGGCAAAATTTTTATCAAAAACTCCACCTAGACCCTACAGTGGCTCTACAAACCGCTACAAAGGGAGCAAAAGAAGTTTTATACGCCACCACCACAACACCTAGCAAACAAACGGCCACTCTCTTAGATACGCTACTA…	Glycine--tRNA ligase beta subunit	36	0	100	100	100	100	100	100	1	1	1	1	1	1	1	1	1	1	1	1	1	1	1	1	1	1	1	1	1	1	1	1	1	1	1	1	1	1	1	1	1	1	1
OG00282	GTGAGTGTTTTAACTCAGGAGGGGATTTCTGAAGAAAAAATAGGGGCGTGTTTTAGAGATAATTTAACCTTCTTTAAAGCGCATTTGCCCGAGCTTTACGCCAAACTTTTACCCCCACCCACTCTTTATAATCTCCTCTATGATGCGGGTGGGGTTAATATTCTTAATCTCACAAGTGGTACTTTACTCTTCCCTTGTTTAGGGGGCGAGCACCAGATGTTAGCCATCTCAAAAGACTGGGCACAGCATATTTTAAATAACCCAAAATGGCAACTCCATGATAATGGGGTGAGTTTAGGCTCAAGCACGCTTTCTTTAACCACTCAGGCCTGCTACGCCTTAATTGAAACGGTTAGTACCTATCCTTGTAGCCAAGAATACCATTTAGGAAAAAATTTT…	hypothetical protein	36	0	100	100	100	100	100	100	1	1	1	1	1	1	1	1	1	1	1	1	1	1	1	1	1	1	1	1	1	1	1	1	1	1	1	1	1	1	1	1	1	1	1
OG00283	ATGGAATTGCGTTTAGCTAAGATGGATAGAAAACAAAGCAAACTTTATAGCATTAGCCTAGAGGAACTCTACCAAAAAGCCCTTAAGAAAGAGCATATCTTTTACTTTGCACCCACCAACTCCCATAAAGATATGCTACAAGCTGTGGCTTTTTTAGAGAAGCAAAATTGCCGTGTGCATTTATCTGAAGTACAGGTTAGTTCAGATGAGAAGGATTTTATCTACCAACTCCACATCATCTAA	hypothetical protein	36	0	100	100	100	100	100	100	1	1	1	1	1	1	1	1	1	1	1	1	1	1	1	1	1	1	1	1	1	1	1	1	1	1	1	1	1	1	1	1	1	1	1
OG00284	ATGAAAGAACCTATGAGCGCATATGGTTATGAAAAGATATGCGCTGAATTAAAACGGCTCAAAGAAATAGAAAGACCTGAGATTGTTAAAGAAATTGATCGAGCTAGAGAACATGGCGATTTAAAAGAAAATGCTGAATACCACGCGGCTAAGGAAAAACAGGTTTTCATTGAAGCGCGAATCAATGATTTAAGCCGTATTTTAGCCAATGCTCAGGTGATTGACCCTTCAACTTTAAGCCATCAAAAAGTGAGTTTTGGGAGCACGGTTAGGATTTTGGATTTAAATAACGATAAAGAGTTTAGCTACACCATTGTAGGCAGTATGGAGAGCGATCCAAGCCGGGGGCTTATTTCCTTTGGATCGCCGGTTGCTAAAAGTTTAATGGGTAAGTCTAAG…	Transcription elongation factor GreA	36	0	100	100	100	100	100	100	1	1	1	1	1	1	1	1	1	1	1	1	1	1	1	1	1	1	1	1	1	1	1	1	1	1	1	1	1	1	1	1	1	1	1
OG00285	TTGCAACTTAATAGCGAACAATTACAGGCTATAAAAGCCCCTTTGGGGCATAATTTAGTGATTGCCTCTGCTGGTACGGGTAAAACTTCTACTATTGTGGGGCGGATTTTACACCTGCTTACAAGTGGCATTGATCCGCGCCAAATTCTTTTACTCACCTTTACTAATAAAGCCAGCCAAGAGATGAAGGAGCGTTTAGCACGCTACACTAAGGAAGCTGAAAAAATTGAAGCCGGGACTTTCCACGCTGTGGCTTATCGTTTTCTTAAACTACAAGACCCTTCTTTAAGTTTAAAGCAACCAACAGATATGCAAACCTTACTGAAGAGTTTTTTAATAGAGACAGAGGGGGTTTATAGCGCGAAGTATTTATACGAGCTGTATTCTTCTTATCTGAAT…	DNA helicase II	36	0	100	100	100	100	100	100	1	1	1	1	1	1	1	1	1	1	1	1	1	1	1	1	1	1	1	1	1	1	1	1	1	1	1	1	1	1	1	1	1	1	1
OG00286	ATGCAATGGATCAGACATATCCCAAACACTCTAACCCTCCTGCGTATCGCCCTCTCTATCTTTTTACTCTTTTTTATTTTACACGCCCCCACCTTTTTTAAGCTCTCTAAAGCTCATGCAGATTATGCCAGTGCCTTTATTTTTATTCTTGCAGCCCTCACTGATTTTTTAGATGGCACAATTGCTAGGCGTTATCACTTTAAAACTCTCTTTGGAGAAATCTTTGATCCTTTAGCAGATAAAATTTTGATCCTAGCTGCTTTTTTAGGGCTACTACATTTAGGGCGCATCACACCTTGGGTACCCTTTGTAATTTTAGGGCGGGAGTTTTTTATCGCTGGGCTAAGAGTTTCTGTTTCATACATGGGTAAAAATATCGCGGTAAGCCAACTGGGTAAA…	CDP-diacylglycerol--glycerol-3-phosphate 3-phosphatidyltransferase	36	0	100	100	100	100	100	100	1	1	1	1	1	1	1	1	1	1	1	1	1	1	1	1	1	1	1	1	1	1	1	1	1	1	1	1	1	1	1	1	1	1	1
OG00287	ATGAGAGAGGTGATCTCAGATGGCAATGATTTAGTTGCGCAGGGGGCTATTGATGCGGGTTGTCGCTTTTTTGGGGGCTATCCTATCACGCCTAGCTCAGATATTATGCATGCCATGAGTACGCTTTTACCTGCGCATGCGGGGCATTTTATCCAAATGGAAGATGAGATCGGGGGAATTTCTGTAGCTTTAGGGGCTAGCATGAGTGGGGTTAAATCCATGACAGCAAGTTCGGGCCCGGGGATTTCTCTTAAAGTAGAGCAAATGGGCTATGCTTTCATGACAGAAACGCCTCTTGTAATTGTAGATGTGATGCGATCAGGCCCTTCTACGGGCATGCCAACAAGAGTAGCGCAAGGCGATGTAGACTTTTTAAAACACCCCATTCACGGGGATTTT…	2-oxoglutarate oxidoreductase subunit KorA	36	0	100	100	100	100	100	100	1	1	1	1	1	1	1	1	1	1	1	1	1	1	1	1	1	1	1	1	1	1	1	1	1	1	1	1	1	1	1	1	1	1	1
OG00288	ATGAACAAGTATTTTACGATGGGGGTTGTGTCGTCTATTTTAAGCGTGTGGCTGGTAGCCCATAATCTGCAACAAGAAGTGGCTCAAGTTACCCCCACGCACGCTAGAAGCTTTAAAAAAAATAGCAAACCCACCACTGCTGAACGCCTCAATGCTTTAAAGAAATTTTCTAGTGTGGTGGAACAAATTGAGCGCTACTATGTAGATCAGGTGAGCATTAATGATATTGTAGATAAGGCCATTGACGGACTTTTAAGTAATTTAGATGCCCACTCGTCTTATTTAACGGCTAAAAAATTTAGAGATTTTAGAGCCCAAACAGAGGGTGAGTTTGGCGGGTTAGGTATCACGGTTGGAATCCGCGATGGCGCGCTTACAGTGATTGCCCCCCTAGATGAT…	Carboxy-terminal processing protease CtpB precursor	36	0	100	100	100	100	100	100	1	1	1	1	1	1	1	1	1	1	1	1	1	1	1	1	1	1	1	1	1	1	1	1	1	1	1	1	1	1	1	1	1	1	1
OG00289	ATGGGCTCAAAAATGGATCAAAGATTTAAGAGAATATGCGTTAAAATAAAGTTTATGGAAAAATTGGTGTTTAAGGATTTGCTGTTTTTAGCACCCTTAGCAGGCTATACGGATTTGCCCTTTAGAAGTGTGGTTAAACGCTTTGGGGTAGATGTAACGGTGAGTGAAATGATTAGTAGCCACGCTTTGGTACATGCCTTTGATAAAACCAGTAAAATGTTACAAAAATCTCCCGAGGAAAGCCCTTTTAGCGTGCAAATTGCCGGGTCTAAAATGGAGGTTGTCAAACAGGCAGTAGAATTACTCAACACCACTACAGGGATTGATATTTTAGATTTTAATTGCGGTTGCCCAGCACCTAAAGTCGCCAATCACGGCAATGGAAGCGGGCTACTTAAG…	tRNA-dihydrouridine synthase C	36	0	100	100	100	100	100	100	1	1	1	1	1	1	1	1	1	1	1	1	1	1	1	1	1	1	1	1	1	1	1	1	1	1	1	1	1	1	1	1	1	1	1
OG00290	GTGTTTAGTGGACTAATCCAAGAAATGGCTGTTGTAAACTCCTTTTCAGGCGATTTACTAGCGCTTAAAAGCCAATATCAACCTAAAATTGGTGATAGTATCGCTGTTAATGGGGCTTGTTTGACTGTGGTTGGGATTTCTCAAGGGGGTTTTTCTTTGCAGTTAAGTACGCATACACAACAAAGCATTGCGCTAGAAAACTATCGCCCGGGATCATTAGTGCATGTAGAGCCGGCTTTAAGGGCTAGCGATCGCTTAGATGGGCATTTAGTACAAGGCCATGTTGATGGAATAGGCGTTGTACTAGGAAGTAAACCTGTGGGTAATCAAGTTTGTGTGCAAATTAAAGCCCCTACGCATATTTTAGAGTTATGCATTCCTAAGGGTTCTATTGCCATT…	Riboflavin synthase	36	0	100	100	100	100	100	100	1	1	1	1	1	1	1	1	1	1	1	1	1	1	1	1	1	1	1	1	1	1	1	1	1	1	1	1	1	1	1	1	1	1	1
OG00291	ATGGTTAAGCTTTTGCTAAAAAAGCTACACCCACAGGCTAATTTACCGGCTTATCAAAGTTTAGGGGCTAGCGGTTTTGATTTGCACGCTTTAGAAGATTTAATGATTGCACCTAAAAGCGTGGGATTAGTTAAAACCGGTCTAGCCGTTGGCTTAGAAGAGGGTTATGAAGTGCAGGTGCGATCGCGCAGTGGTTTAGCCCTTAAGCATCAAATTATTGTACTTAATTCCCCGGGCACAATTGATAGCGATTACCGGGGCGAATTGCAGATTATTTTAATGAATTTATCCAATACACCTTTTTATATCCATCAAGGCGATCGCATCGCGCAGGGCGTACTTTGTCAAGTCATGCGCGCAGATTTTAAAGAGGTAGAAGAATTAGATCAGACAAAGCGG…	Deoxyuridine 5'-triphosphate nucleotidohydrolase	36	0	100	100	100	100	100	100	1	1	1	1	1	1	1	1	1	1	1	1	1	1	1	1	1	1	1	1	1	1	1	1	1	1	1	1	1	1	1	1	1	1	1
OG00292	ATGAAACCTCTTGTCTTACTCACCAACGATGATGGGTATGAAGCTAGGGGGCTTTTGGCATTAAAAGATGCCTTAGAAGAAGTGGCAGAAGTGATGGTAGTTGCTCCCAAAAATGAAAAGTCTGCCTGCGGGCATGGAATCACCACTATGTTACCTTTGCGCATGGAACAAATAGGGCCGCAGTATTACCGGGTAGATGATGGCACACCTAGCGATTGTGTTTGTTTAGCCCTCTTTTTGAGTAAACGCCCCTTTGATTTAGTTATCTCAGGGATTAATCATGGCTCTAACATGGGCGAAGATGTACTTTATTCAGGCACAGTAGCTGGGGCTATTGAGGGTACAATTCATAATATCCCCTCTATTGCGATTTCACAGTACATCAAAGATTATAAACAT…	5'-nucleotidase SurE	36	0	100	100	100	100	100	100	1	1	1	1	1	1	1	1	1	1	1	1	1	1	1	1	1	1	1	1	1	1	1	1	1	1	1	1	1	1	1	1	1	1	1
OG00293	TTGGCGGTGTCTGTAGTCTTCATGGGTAAACTCTCTGATAACCACATTGTGGCTATGGGTGTGGGGTTGCAGTATATGATGCTCTTTTATGCCCTTAATTCTGTTTTTTACATTGGTACTAATGCCACCCTAAGCCGTCTAGTGGGGGCAAAAGAGATGGAAATGGTATCTATTGGTTATTCTAGTATTCTAATTGGGGCATGTTTACTTTGCTTTTTAGCAGGTTGGATAGGCTTTTTAGGCATCACCCCTTTTTTAAAGTGGATGGGGCTAAAGGGGAGTGCTAATATTTTAGCTACTCATTATCTACAAATTCTTATTTTGGCCATGCCAGCCATTTTTATTAAAAATGCTATGGTTGCAGCCCTTGCTAGTTTATCAGATACGCTAACGCCCTTC…	Multidrug export protein MepA	36	0	100	100	100	100	100	100	1	1	1	1	1	1	1	1	1	1	1	1	1	1	1	1	1	1	1	1	1	1	1	1	1	1	1	1	1	1	1	1	1	1	1
OG00294	ATGTTAGACATGCAGGCTAATTTAGATCAAATTGATCAAGTCGTGCTAGCTTTAGAGGAGTACACCCAAACTCTTCCCTGTATTTTTTTATTACAAGGCGATCTAGCCAGTGGTAAGACGACTTTAATCCAGCATTATTGCAAAGTCTTAAACGCCCCTCTAGCCACTTCGCCTACTTTTACTCTCTTGCATGTTTATCAATCCCCTACTCTTTGTATCTACCATTATGATTTTTACCTTAAAGAAGTAGAGGAGTTATTCACTTTAGGCATTTTAGAAAAATTAGAGCAAAAAGGGGTGCATTTTATTGAGTGGGGAGGAGAGGCTTTATACTCTTTATTGCGCTCTTTTGGGTTTGATCCATTTATTTTGAGTTTAAAGCGTACGCAACACACATGC…	tRNA threonylcarbamoyladenosine biosynthesis protein TsaE	36	0	100	100	100	100	100	100	1	1	1	1	1	1	1	1	1	1	1	1	1	1	1	1	1	1	1	1	1	1	1	1	1	1	1	1	1	1	1	1	1	1	1
OG00295	ATGAAACTCTATACCTATAGCGGGGAAACCACAGCAGAGGCGCTTAAACTTGCCCAGAGTGAGCATGGCCATAATGCCTTAGTGGTAAAGGCTAAAGAGATCCGCAAAAAAACCCTAACCCAGCCCGGACTTTATGAGGTGGTGGTGGCAGTGGATCAAGAAGCGCCTAAAAATAACAATGTACAACAAAGATTAGAAAATATCCGCCAACCCACTAAAGAAGATGCGCAAGATAGCGTTGCGGTTGAACTTTCAGAGACCATTAAAGAGATGCGCAAATTAGCCGGAGTAGAAAAAGAGAACTCCCAAGAAAAACAAGATACTTTAAATGCCTCTGAAGGGTTAGCAAAAATCGCACAAGCGAGTTTATTAGACGCTAAAAAGCGTTTAGAAGAAAAC…	Flagellar biosynthesis protein FlhF	36	0	100	100	100	100	100	100	1	1	1	1	1	1	1	1	1	1	1	1	1	1	1	1	1	1	1	1	1	1	1	1	1	1	1	1	1	1	1	1	1	1	1
OG00296	ATGGCAATAGAGAAGATCCATGTAGCTATTTTGCAACACAGCTATCAAGGCACGCGTACAGCCACTTTAGAGCGCACGGATTACTTACTCAAACAAGCTAAGGCACAATACCCTAAACTTAATCTAGTGGTGTTGCCCGAATTACACCCCTATCCTTATTTTTGCCAGCATGAAGACTCGCAGTATTTTGCATGGGCGGATTTTTTTACAGACGATGTGGCGTTTTTTGCTAATCTAGCTAAGCGTTATGGGGTGGTGCTAGTGAGTTCTTTATTTGAAAAACGCATGGAGGGGGTTTATCACAATACAGCCGTTGTATTTGAAAAAGATGGTAGGGTTTTAGGCAAACAGCGCAAAATGCATATTCCAGACGATCCGCGTTTTTATGAAAAATTTTAT…	N-carbamoyl-D-amino acid hydrolase	36	0	100	100	100	100	100	100	1	1	1	1	1	1	1	1	1	1	1	1	1	1	1	1	1	1	1	1	1	1	1	1	1	1	1	1	1	1	1	1	1	1	1
OG00297	GTGATTCCTTTAATCGTTGCAGAACTTAGTTCTAACCATGCCAACTCCCTAGAAATTGCCCAAAAATCTTTAATCACCCTTAAAAATATCGGTGCCGGTGCTGTTAAACTCCAAACTTATACCCCAGATTGCATGGCGCTTAAAACCCCTATGTGTATCCAAGGTACGCTTTGGAATCAACAAAACCTCTATGAACTTTACAAACAGGCAGCCATGCCCTTAGAGTGGCACGCCCCACTCTTTAAACTAGCCAAAAGTTTAGATTTACTTCTCTTTAGTTCTGTTTTTAGTTTAAAAGGTTTAGAGCTTTTAGAAAGTTTAGAGTGTCCTTTATATAAGATTGCTAGTTTTGAGATCACCGATTTAGAGCTAATTTTCCACACCGCTAGTACTCAAAAA…	Pseudaminic acid synthase	36	0	100	100	100	100	100	100	1	1	1	1	1	1	1	1	1	1	1	1	1	1	1	1	1	1	1	1	1	1	1	1	1	1	1	1	1	1	1	1	1	1	1
OG00298	ATGCCTGCTAAAATCATTGGCGCAGGGCTTGTTTTAACCTGTAACCCTAACTTTGATATTTTAACAAATGCGGGTGTGGTGATGCAGAAAGGCACAATTATAGAATTGGGCGATATGGCATATCTTTGTAAAACCTATCCAAATGCCCCTGTTTTCTTTGATAAAAAAGCGCTTTTACTCCCTGCTTTTATAAACCCGCATGTGCACTTTGAATTTAGCGGCCAAAGATGTTTTGAGTATGGGAGTTTTGAGGGGTGGTTAAGTTCTGTGCTTAAAAAGCGTACAGGGGTTTTAGAAAAATCACAAATTTCTATGCAAAAGGCTATTAATGCCCAACTGCTTAGCGGCGTAGGTAGTGTGGGGGCTATTAGCAGTTATGGGCTGGATCGATATTGCCTT…	Adenosine deaminase	36	0	100	100	100	100	100	100	1	1	1	1	1	1	1	1	1	1	1	1	1	1	1	1	1	1	1	1	1	1	1	1	1	1	1	1	1	1	1	1	1	1	1
OG00299	ATGAAAGCATTGTTTTTAATCATTGGCGCACCGGGCAGTGGCAAGACTACAGATGCACAACTCATCGCAGAACGCAATAGCGCTAGTATGGTACATTACTCTACCGGAGATTTATTACGCGCAGAAATTGCTAGCCAAAGTCAAAGGGGCATGCAGATTGCACAATTTACAAGCAAGGGCGAGTTAGTACCCTTAGAAATTGTGATTGATACTATTATCCATGCGATCAAAAATGCTTCTAAAGAGATCATTATCATTGATGGTTATCCCCGCAGTGTAGAACAAATGCACGCCTTAGATCGCGTGCTTAAAGCGCAGGAGGAGGTAAAACTTAAAGGTGTGGTTGAGGTTAAAGTTAGCGAGGCTGTGGCTAGAGAGAGAGTACTTGGACGCTCTAGA…	Adenylate kinase	36	0	100	100	100	100	100	100	1	1	1	1	1	1	1	1	1	1	1	1	1	1	1	1	1	1	1	1	1	1	1	1	1	1	1	1	1	1	1	1	1	1	1
OG00300	ATGGCGGAATTTAAAAGCATTGAAGGGGCATTAAATCTATACGGGCATGAGAGAGTGGCGATTTTAGCCTCGCGCTTTAACCATTTAATTAGCGATAGACTGATAGAAGGCGCACTAGATAACTTTAAACGGCATGGAGGTAATTTAGAAAATCTAAGCGTGATTAGAGTTCCGGGGGCTTACGAATTACCCTTTGTATTAGATAAATTGCTTGTTTCTAAAAAATACGATGGGGTATGCGTATTAGGGGCACTCATTAGAGGAGGTACACCGCATTTTGATTATATCAGCGCAGAGGCTACAAAGGGCATTGCTAACACCACTTTAAAATATGGTCTGCCTGTTAGCTTTGGCTTACTCACTACGGAAAATATAGAACAGGCATTAGAGCGCGCCGGG…	6,7-dimethyl-8-ribityllumazine synthase	36	0	100	100	100	100	100	100	1	1	1	1	1	1	1	1	1	1	1	1	1	1	1	1	1	1	1	1	1	1	1	1	1	1	1	1	1	1	1	1	1	1	1
OG00301	ATGATCTTAGGCATAGACGAGGCGGGGCGGGGGTGTTTGTGTGGATCGCTATTTGTAGCAGGGGTAGGCTGCACAGCAGAGATAGCCGCTTTTTTTAATAAGCAAGGGCTTAAGGAGAGCAAACAGCTAAAGCGAGAAAAGCGTTTTGAGTTTGCAAAACAGATTCAAGAACACAGAGAGGTTTTAAGCCTTGTGGTGGCTAAAAGCGCGCTAGAAATTGATACTAAAGGTTTGAGTGTGTGTGTGCAAGAGGCTATTACACAAATTGTTTTACGGTTTCCCCACATCTTACATGTAAAACTAGACGGTAATACACTTTTTCATCTCCACTTTAGCCATCTAAGATACTTTGAAGCAATCATTAAGGGCGATTGTCAAATTACCCAAATTGCTATGGCC…	Ribonuclease HII	36	0	100	100	100	100	100	100	1	1	1	1	1	1	1	1	1	1	1	1	1	1	1	1	1	1	1	1	1	1	1	1	1	1	1	1	1	1	1	1	1	1	1
OG00302	ATGACTTTTACAAATAGTACCATTGCTGCCATTGCCACCCCACCCGGACTTGGCGCTATTGCCATTGTTAAACTCAGTGGTTCTAAAAGTCTTTCTATTTTAAACGCGCTTTCGCATAGACAACGCTTTACCCCCCGCATGGCCACTTTAGTTAGCCTTTATGATGCTACTGGAGATCTTTTAGATCAATGCCTAGCTCTTTATTTCAAAGCCCCTCATAGCTATACCGGTGAAGATGTGGTGGAATTACAATGCCATGGGGGCATGGTGGTGGCAAGATTGATTTTAGAGGCGTGTTTAAAGCAGGGGGCAATCTTAGCTAAGGGAGGGGAATTTACACAAAGGGCTTTTTTAAATAACCGCATGGATTTATCCCAAGTACAAGCCCTAGCTAAACTC…	tRNA modification GTPase MnmE	36	0	100	100	100	100	100	100	1	1	1	1	1	1	1	1	1	1	1	1	1	1	1	1	1	1	1	1	1	1	1	1	1	1	1	1	1	1	1	1	1	1	1
OG00303	TTGCGATTCTACCAACCACTAAAGGGCTATGCCTACAACAGCACCAGTTTATTTTTAGTCAACTTTGCATTGCCCTTTATCAAAAAAGGCGATCGGCTTTTAGATGTGGGGGCGGGCTGTGGGATTGTGGGGATTTTATGCGCTAAAAAATATGCTAATCCTTTAGATTTGATAGAAATAGATAGCAATCTTGCCTTTTTTGCTAGGCTTAATAGCCAAAACCTCCCTCAAGCACAAGTCTATCAGGCAAATTTTTTAGATTATCCTTTAACCCCGGGCTATGATGCTATCCTCTCTAATCCCCCCTACTACCCAGCAGAGAGTCTCAAAAGTCCCTACACACAAAAAGCCCGCGCCACTAACCAAAGCTTTTTACCCTTGCTGGATTTTTGTACTAAA…	tRNA1(Val) (adenine(37)-N6)-methyltransferase	36	0	100	100	100	100	100	100	1	1	1	1	1	1	1	1	1	1	1	1	1	1	1	1	1	1	1	1	1	1	1	1	1	1	1	1	1	1	1	1	1	1	1
OG00304	TTGTTACAGCGTGTGTTGGTTGGGGTTATGATTTTAAGCGCTATGGTTGCTGGTACACCTATGCAAGTGGGGCAAACAGATATTGTAATGCGGGTATTAAATTTCTTGCTCTTTTTGGGGATTTTGTGGTACTTCACAGGCAGTATGCTTAAAAAAGCGCTACTTAAAAGGCGTTCTAAAATTTCTGATAAGCTAAGCAGTTTACAGGATCAACGCCAGTCTATCAAAGAGGAAAAAGAACAGGCCTTATCCGCCCTAGAACAAGCTAAACAACAAGCTAGCCAAATTGTCTCAAATGCTAAACAAGAAGCCTATTTGCTCACCCAAAAATACGATCAGCAGTCTAAAGTTATGATTGAAAAATTGATTAAAAACTACCGCTCTATGCAAGAAAAAGAG…	F0F1 ATP synthase subunit B	36	0	100	100	100	100	100	100	1	1	1	1	1	1	1	1	1	1	1	1	1	1	1	1	1	1	1	1	1	1	1	1	1	1	1	1	1	1	1	1	1	1	1
OG00305	ATGCAACCCCTACTCTTCACCCCCGGACCAACTCTTATTCACCCCAGCATTGCCACCACTTTAAGCCAACCCATTATCCACCACCGCACAGCCGAATTTGAAGCTATTTTCGCACAGGTTAGGGCGCATTTAAAAGAAATGATTGGTTTGCCTGAAGTGCTCACTTTAGTGAGTAGTGGTACAGGTGGCATGCAAGCAGCCTTAGTGCAGTTTGTCAAACCCAGTAACCAGCCCGCTTTATTGGTACTAAATAATGGTAAATTTGGTACGCGTTTTACCCAAATTGCTAAAGCCCATAGCCTAAATGCCATAGAAATTAAAAATGCATGGAATGAACCCATTAGCCCTAAACAGGTACAAGAAGTGCTTAATAAAAATTCTGATCTTAAAGCTGTTGCT…	Soluble hydrogenase 42 kDa subunit	36	0	100	100	100	100	100	100	1	1	1	1	1	1	1	1	1	1	1	1	1	1	1	1	1	1	1	1	1	1	1	1	1	1	1	1	1	1	1	1	1	1	1
OG00306	ATGGAGCTTGTGGACACCCATTGCCATTTAGATCACCCCTCCTACCAAGCAGATTTTTTAAAAGTGTTGCAAAATGCCCAAGAAGTGGGGGTACAAACAGCGATTATCCCTGCTGCTAGTCCTAAGGATTTAAAACGCGCCATTGAGCTATGTGAAACCCACCAGAATTTATACTTTGCTGTGGGAGTACACCCCCTAGACTTAGAAGATTTTGATCTGAATGTTTTAAGAGAGCATATTACACACCCTAAATGCGTGGCTGTGGGTGAATGTGGGTTAGATTACCACCGCCTAGAGACACCCGATCAAACAGTTATAGCATCTCAAAAAGAGGCCTTTATTACACAAATTGATCTAGCCTTAGAATTTGAAAAACCCTTGATTGTGCACATTAGAGAG…	putative deoxyribonuclease YcfH	36	0	100	100	100	100	100	100	1	1	1	1	1	1	1	1	1	1	1	1	1	1	1	1	1	1	1	1	1	1	1	1	1	1	1	1	1	1	1	1	1	1	1
OG00307	ATGGAAGGAAAAATTATTCAGGTCATGGGGCCTGTTGTAGATGTGGAATTTGAAAACTATTTGCCCGCTATTTATGAAGCTCTAGATGTTAGTTATCACTTTGAAGATCAGGCTAGAGAGCTTGTCTTAGAAGTAGCGGCTCACTTGGGCGATAACCGCGTACGCACTATTGCAATGGACATGACAGAAGGGCTTACAAGAGGACAAAAAGTCATGGCGCGGGGTAAAATGATTGAAGTACCTGTGGGGGAGGAGGTGCTAGGCCGTATCTTTAATGTCGTGGGTGATGTGATTGATAACCAAGAACCCCTTAAAGAACCCATTAAATGGCCTATCCACCGTGCTGCTCCCTCTTTTGAACAGCAAAGCACTAAAACCGAGATGTTTGAAACCGGGATT…	ATP synthase subunit beta	36	0	100	100	100	100	100	100	1	1	1	1	1	1	1	1	1	1	1	1	1	1	1	1	1	1	1	1	1	1	1	1	1	1	1	1	1	1	1	1	1	1	1
OG00308	GTGAAGCGATTTAAGGCTGAGTGGGAGGAGCAAAGCGCGATTTTAATTGCCTTTCCCCATGTGGCTAGTGATTGGGGGGCGTATTTAGAGCAAGCACAGAATAGTTTTTATAACTGCATTTGTACGCTTTCTAGATACCAACAGGTTTTAGTTTGCGTACACCCCAATGACGCACAGACTCAAGATCGCCTAGCGCGTCTAGGGCAGGTACAAATTGTTTTAGCTGAATACAACGACACATGGGTACGCGATTTTGGGCCTCTATGTGTAGAAACTAATGGGGTTTTACTTTATTTAGATTTTATCTTTAATGGGTGGGGGGGGAAGTATCCAGCCAATTTAGATAATGCTATGAGCGCAAAATTAGCCCAAAAAGGGTTATTAAAACACCCTTTACGC…	Agmatine deiminase	36	0	100	100	100	100	100	100	1	1	1	1	1	1	1	1	1	1	1	1	1	1	1	1	1	1	1	1	1	1	1	1	1	1	1	1	1	1	1	1	1	1	1
OG00309	ATGCTACAGATTAGATGGCATGCAAGAGCTGGACAGGGGGCAGTTACGGGGGCTAAGGGTTTGGCCGATGTGGTGGCCACTACAGGCAAGGAAGTACAAGGCTTTGCAGTCTATGGTTCGGCTAAAAGAGGGGCGGCGATGACGGCGTATAACCGGATTGACTCAGAACCCATTTTAAACCATGAAAAATTCATGAATCCAGATTATGTCTTAGTTATTGATCCGGGGCTAACTTTTATTGCAAATATTACAGAAGATGAAAAAGAGGAAACCACTTATATTATCACCACCCACCTCTCTAAAGAAGAGTTATTAGAGAAAAAGCCTGATTTGGCTAATAAAAAACTCTACACGCTTAATTGCATTAAAATAGCGATGGATACGATCAAACGACCCATT…	Pyruvate synthase subunit PorC	36	0	100	100	100	100	100	100	1	1	1	1	1	1	1	1	1	1	1	1	1	1	1	1	1	1	1	1	1	1	1	1	1	1	1	1	1	1	1	1	1	1	1
OG00310	ATGGATCTGAGTTTTAATGAATTATTGTGGATTGTAGGGGGAGGGGTGGTACTTATTTTTGTGTGTCTACTCACCTATAGCCACTTGAAAGATAAAGAATTTACTAGCAAGACTAAGCAATTAGAAAAAGCCCTAGATGCCATTAACCAAGAAATCTATAAAATCCGCAAATGGATTCAAGAAAATGAAATGCAAACAGAATTTAACGCCTCTAGTATTAGCGCTAATGTTAAAGACGAATTAAACACCAATTTAAACACTAGCCTTACAAATCTTTATAACCATCTCCAAGAAATCCAAGATACCATGCACAAGGATAGGGATTATTTAGAGGAAAAACTCATCGTATTAGAGAATAAATTTAAAGAAATGGGGCATTTCACACAGGGTAGCGATGAT…	hypothetical protein	36	0	100	100	100	100	100	100	1	1	1	1	1	1	1	1	1	1	1	1	1	1	1	1	1	1	1	1	1	1	1	1	1	1	1	1	1	1	1	1	1	1	1
OG00311	GTGTTGTGGCGCGGTACTTTTATCATTCTTTTATTGCTAGGTGTACTTTTTAGCAAGCAACAAGTAGCCGTGCAAAAATTTAATAAGAAAAACCATAAGATTTTTGAGTTATTAGCCGATCGCGTGGATTCTAAAAACAATATTGTAGTGGCCACTGGGCATGCTGTTTTGCTTAATTATGATGTCTACATTCTAGCCGATCGCGTAATCTATGACACCCAAAAGAAAGAAGCCACAATAGATGGGCATGTTAAGGTTTATCGTGGAGAGGGGCTTTTAGTACAAAGTGAGCATATCAAGATTAAATTAGATAAAAAATACGAACTCATCTTTCCCTTTTATGTACAAGATAGCGTTACAGGGATTTGGATCAGCGCTGATATTGCCCACGCCAAACAA…	LPS-assembly protein LptD precursor	36	0	100	100	100	100	100	100	1	1	1	1	1	1	1	1	1	1	1	1	1	1	1	1	1	1	1	1	1	1	1	1	1	1	1	1	1	1	1	1	1	1	1
OG00312	ATGACTTGGTTAGAACGCTATTTTTATCACCCCTCTCTTTTTCAAAAAGCTTTAGCTTACGGGCTATATCCGCTCTCTTTTTTTTATGAAAAAATCGCAACCCTTAAACGGCAATTAGCTTCTTTTGAGGATTTAGATATTCCTATTGTAAGTGTAGGTAATTTAGTGGCTGGAGGGAGTGGGAAAACACCCTTTATTTTAGCACTTGCCCAAATCTTAGCCCCACTCTACCATGTAGGCATTGTGAGTCGGGGTTATAAGCGCGCTTCTAGCGGGTTAGTGGTGGTGAGTGTGTATGGGGATATTTTAGTATCTGAACAAAGAGCAGGCGATGAGGCGTTTTTGCTGGCTAAGGCGCTAAATAAATGTAGCGTGATTGTGAGTGAAGCGCGCAAAGAA…	Tetraacyldisaccharide 4'-kinase	36	0	100	100	100	100	100	100	1	1	1	1	1	1	1	1	1	1	1	1	1	1	1	1	1	1	1	1	1	1	1	1	1	1	1	1	1	1	1	1	1	1	1
OG00313	ATGCTAAAACGGCCTATCCATACCTATAAAATCCATTTTATTGGCATTGGTGGGATTGGCATTTCAGGGTTAGCCAAATATTTAAAAGCGCAGGGGGCGATTGTAAGCGGATCAGACATTGTAGAAAGCTCTATCACGCGCTATTTAAGAAGTTTAAATATCCCTATCACTATTCCGCATAATAAAGACGCGCTCGACGATCAAGAGGTGGTGGTTCATTCTGCCATTATTAAGGCTGAGAATGTAGAAATTGTGGCTGCTATGGAAAAAAATTGCATCATTTTATCGCGCAAAAGAGCTTTAGAGTACATTTTAGGGGATAAGCGGGTTTTTAGCGTATGCGGTGCGCATGGGAAAAGCAGTACAAGCGCGATGTTAAGCGCGCTTTTGCCTCACTTT…	UDP-N-acetylmuramate--L-alanine ligase	36	0	100	100	100	100	100	100	1	1	1	1	1	1	1	1	1	1	1	1	1	1	1	1	1	1	1	1	1	1	1	1	1	1	1	1	1	1	1	1	1	1	1
OG00314	ATGCCCAACAATTTAGCCCATATCGATCAAGTTACAAGTCTACATAAAAACAACGAGCTACAACTCTTGTGCTTTCGTTTAGGCAAAAACAAGGATTTATACGCGGTCAATGTGTTTAAAATCCGTGAAGTGGTGAAGTATAACGGGAGTTTAACCATTATTAGCCATGAACCCAACTCTTTAGTAGAGGGGCTCATCATTATTAGAGAACTCACCATTCCTCTAATTGACATGAAAAAGTGGTTTTATTATGACAGCAGCAATAAACAAAAGGATTTACGCCCTTATTGCATTGAAAAGGCTGATGGCAAAGATGACATTGTGATGATTTGTGAATTTTCCCGCTGGACAATTGGAGTGCGCATTTATGAGGCCGATCGCATTTTAAATAAAAAATGG…	Chemotaxis protein CheV	36	0	100	100	100	100	100	100	1	1	1	1	1	1	1	1	1	1	1	1	1	1	1	1	1	1	1	1	1	1	1	1	1	1	1	1	1	1	1	1	1	1	1
OG00315	ATGCAGCTGTGTTTGGCGCTAGATTTAGATAATAAGCGCGCATGTTTAGATTTATTAAAACAACTTCAAGGGTTAAATCTGTGGGTAAAATTAGGTTTAAGGGGGTTTATCCGCGAGGGGCCACAGTTTATTCAAGAAATTAAAAACTTGGGCTTTAGAATTTTTTTAGATTTAAAATTACATGACATCGCCTCTACTATGCAAAAAGCCGCTTTAGAGTGTGCTAAATTAGGCGTAGAAATGATCACTTTACATGCCAGTGCTGGGAGTGAGGCGCTAGTAGGCGTGGTAGAAAAAATGCGCGCGTTAAAAAAAGCCCCTCTTTTAATGGGGGTGAGTATTTTAACGAATTTAGAGCAATCTCAGGTAGAACAAATTTACCATGCCTCTTTACAAGAT…	Orotidine 5'-phosphate decarboxylase	36	0	100	100	100	100	100	100	1	1	1	1	1	1	1	1	1	1	1	1	1	1	1	1	1	1	1	1	1	1	1	1	1	1	1	1	1	1	1	1	1	1	1
OG00316	ATGTTACGCTTTGCCCCCTCTCCAACGGGAAGTATGCATATTGGAAATTTGCGCGTGGCTTTGCTTAATTTTCTAGTAGCTAAGCGCCTTAAACTCCCTCTGATGGTGCGCATTGAAGACACCGATTTAGAACGCAATATTCCGGGTAAAGATCAAGAAATCTTAGAGATTTTAGAAAAAGTAGGCATTACTTGGAATGAATTGATCTATCAAAGCGCAAATTTACCCACCCATTTATCCTATGCAGAAAAACTTTTGCAAAATCAAGAAGCCTTTTATTGCTATTGTACCCCTGCCTTTTTAGAGGCCAAAAAAGCAGAAGCTCTAAAGGCTAAAAAACCCTTTCGCTATGAAGATCACTGGGCACTCTTAGAAAAAGAGAGTAACCCTAATCCTGTT…	Glutamate--tRNA ligase	35	1	100	96.2963	100	96.9697	100	96.5517	1	1	1	1	1	1	1	1	1	1	1	1	1	1	1	1	1	1	1	1	1	1	1	2	1	0	1	1	1	1	1	1	1	1	1
OG00317	GTGGAACTCTTTAAACGGGTGAGAATTTTAAATTTTATGGAGTATTCTAAATGGGGCTTGGGGGCTTCTTGTGTTGTACTTTTGCTTTGTTTAGCTTTGATTATCTTTAAGGGTTTTAATTTGGGGGTGGATTTTGCAGGGGGGAGTGTAGCACAGGTGCGTTTTGAGAAAAAAGCGCCTTTAGCACAAATCCGCGAAGTCTTTGCAAAAGCCCATTTAAATGGGGTACAAGTAAGTGCCTTTGGCTCTGATCAAGAAGTGGTGATTAAAATTCCTGTAGGTAAACAAGAAATCAAAGATTTAGGCAGCCAGATTACAGAAATTTTAGCGCCTCTAGGTAAATTTGAAATCCGTAAATTAGATAGTGTAGGGCCTAAGGTGGGCGATGAGCTCAAACAA…	preprotein translocase subunit SecF	36	0	100	100	100	100	100	100	1	1	1	1	1	1	1	1	1	1	1	1	1	1	1	1	1	1	1	1	1	1	1	1	1	1	1	1	1	1	1	1	1	1	1
OG00318	ATGTTAAAACAACTATGTGTGCTTTTATTGCTAGGAACTTTGATTGCCCGTGAAGATCCTTTTGAACCGTTGATGAAATCTGGAAGTAACATGGCAAGTCATTTAGGAGATGAAGTACCAGATTATTTTAGGCATGTCAAAATCACTTTACCAACTACTGCTAGAGTACTCACTAAAATCACCCTCACCTATAAAGATTTAGACGCCTCAATCCATACAAAAACAATTGATGTTAACCAGTATATTGACTGGCATTATCCTTTCACATTCAGCCAAGAAGGGGCTATTTTAGGCCCTAAGGAAAATATTTATCATATAGGTAATTTTGATTTTTGGGCTCACAAAAATAAACTTTATCTGCGCACCGCTGCTAAAATCCAGCGCTCTTTTATTTTGACA…	hypothetical protein	36	0	100	100	100	100	100	100	1	1	1	1	1	1	1	1	1	1	1	1	1	1	1	1	1	1	1	1	1	1	1	1	1	1	1	1	1	1	1	1	1	1	1
OG00319	ATGGAAAATAATAGCCGGGGGCCAGGCGATCCTAAAAGACCACTTTTACAAAATCCTTTGGTTTTAATTGTGGTTTTTATCGTCATCGCTATTGTGGCGGTACGCGTGATGAATTCAGATGAGAGCTTTGGTGATCGCTTTTTATCCACCAGCACCAAAAATATCAGTTACCACGAAATGAAGGAATTGATTGAAAAAAAAGAGGTGGATAGTGTGAGTATTGGGCAAACACTCATTAAAGCCACCAGCAAAGAGGGTAATAATAAGATCATCTACATTGCTAAGCGCGTGCCTGATCTCTCTTTAGTACCACTCCTAGATAGCCAAAAAATCAATTACTCTGGTTTTAGCGAATCTAATTTTTTTACAGATATTTTAGGGTGGCTCTTGCCAGTTTTA…	ATP-dependent zinc metalloprotease FtsH	36	0	100	100	100	100	100	100	1	1	1	1	1	1	1	1	1	1	1	1	1	1	1	1	1	1	1	1	1	1	1	1	1	1	1	1	1	1	1	1	1	1	1
OG00320	ATGTATCAAAAAGAACTAGAAACTTATCTACAACACAAAATCCCGCGGGCTGTTTTGCTCTATGGAGAATGGGAGTTTTATATAGAATATTATGCCAATAAAATTGCTAAGCTCACCCCACAGGTTCAGATTTACCGGGTTTATTTCAAAGATTATTGTTTTGAAGAAGTTTTAGAGTATATCAGCCAAGATTCTTTATTTGGCGGAGGTAGTTTGGTGTGGCTTAAGCTAGATAAAAAACTAGCGGCTAAAGAAGTGCGCATGCTTTTAGATAGACTAAGCAAACACCTACAAAATGCCTTGATCATAGAATTTTATAAAGCTAAGAGCCAGAGTGAATACGCCCAAGATTTCAAACAATTTGCTGCCCAGTTTAAGCACCCTAAATTAGAAGTTATA…	DNA polymerase III subunit delta	36	0	100	100	100	100	100	100	1	1	1	1	1	1	1	1	1	1	1	1	1	1	1	1	1	1	1	1	1	1	1	1	1	1	1	1	1	1	1	1	1	1	1
OG00321	ATGGTTTTATTAGACGGGCAAGCGCTTGCCAACTTAAGAGAAAAAGAATTATGCCAAGAAGTAGAAAAATTACACAGCAGAGTACGCCCCGCTTTGGCTGTGATCTTAGTGGGGCAAGATGTGGCTAGTGTGTTGTATGTGAATATGAAAGCTAAGGCTTGTAAACGCGTAGGGGTTGTCTGTATACTCCAAATTTTAGACGAACAAACCACCCAAGAGGCGCTTTTACAAATCATTGAAGAGCATAACCAAAACCTAGAAATCCATGGAATTTTAGTCCAATTACCCCTACCAAAACACATTGATACAAGGCGCATCATTGAGGCGATCAATCCGCGTAAAGATGTGGACGGGTTTCATCCTTTAAATGTGGGGCGGGTGTATTCTAATAGTTTGAAT…	Bifunctional protein FolD protein	36	0	100	100	100	100	100	100	1	1	1	1	1	1	1	1	1	1	1	1	1	1	1	1	1	1	1	1	1	1	1	1	1	1	1	1	1	1	1	1	1	1	1
OG00322	TTGAGATCCTTTTCTTTTAATCCAAATGCTTGTAGCGCCTGTGGGGCTAGGTGTTGTTTAGGCAAAAGGGGGTATGTTTTTGTGAGTGTGGATCAAATGCGCGCCATTAGCGCCTTTTTGAATCTACCCTTTGAAACTTTCACTTTAAAATACATTAGAAAAGTCCAAAATGCCTATAGCCTTTTAGAAAAACCCGCCCATAATTTAAAAGACGGGTGGGCTTGTGTGTTTTTAGAAGAAGAAACCAAGCGGTGTCGCATTTATCCAGTACGCCCCAAGCAATGCGTAACTTTTCCCTTTTGGGAGTGTTTTAAATCAAAGCAACAATTAGAAAAGCTAGCCGCGCTATGCCCGGGTGTTGTGATTAATGGATTGTAA	Flagellin N-methylase	36	0	100	100	100	100	100	100	1	1	1	1	1	1	1	1	1	1	1	1	1	1	1	1	1	1	1	1	1	1	1	1	1	1	1	1	1	1	1	1	1	1	1
OG00323	ATGAACATCTCAAAAATTCCAGTTAGTAACGCTGATGTATTGAATGCCGTTATTGAAATCCCGTATGGATCACGAATCAAATACGAAGTAGATGAAGAAAGCGGGGCGGTTGTGGTGGATCGGGTTATGTTTACATCTATGGTATATCCAGCTAATTATGGCTTTATACCCCATACGCTTAGTGATGATGGCGATCCGGCAGATATTTTAGTACTCAATGAAGACCCTTTACAAGCCGGTAGTGTGATTAAATGCCGTTTAATTGGTGTGCTAATTATGGAAGATGGAGGGCTTGGAGATGAAAAACTTTTAGCTGTACCGCTAAGTAAAATTGACCCCCGTTATGCGCATGTTAAAAGTTTGGAGGATTTAGCCCCCATTGTGCTACAAAAGATCAGA…	Inorganic pyrophosphatase	36	0	100	100	100	100	100	100	1	1	1	1	1	1	1	1	1	1	1	1	1	1	1	1	1	1	1	1	1	1	1	1	1	1	1	1	1	1	1	1	1	1	1
OG00324	GTGGATAGCGGGTATGTGGTTGTGAGTTTCACCCATCAAAATCTCCCCGTTGAGTTGCGCGAGCAGCTAGCTTTTTCAGAAAAAAGTCTTTTAGAATTTCTAAGCGCGCTTAAACAGCATAGCGCTATGCAAGAGATCATGGCCCTTGCGACTTGTAACCGCATGGAATTTTATATTTTTGGGGCTTTAGAGAGTGTGCCTGTAATCTTAGAGTCTCTAGCCCGTGCTAAAAATATGCCCCTTACTTTGTTACAAGAAAAAAGCGTTGTGCACGCCCATAATCAGGCAATCCACCATACTTTTTCTGTGGTGAGTAGTTTAGAGAGCATGGTGGTGGGGGAAACCCAAATCACCGGACAATTTAAAAGCGCGTATAAAACATGTTTAGAGGCTAAGCTT…	Glutamyl-tRNA reductase	36	0	100	100	100	100	100	100	1	1	1	1	1	1	1	1	1	1	1	1	1	1	1	1	1	1	1	1	1	1	1	1	1	1	1	1	1	1	1	1	1	1	1
OG00325	ATGGAAATAGCAGCCAGTATTCTAAGCGCGGATTTTATGGATTTAAAGCAGAGCATCACACGCGTACATGGCGTGGATCTCTTGCATGTAGATGTGATGGATGGGCATTTTGTGCCTAATCTTACCTTTGGCCCTTGTGTGCTTAAAAATTTAGATCAATATTTTAACATTCCCCTAGACATTCACCTCATGGTAGATAATCCCCTATTTTGCATTGATCTTTATAGTAGCCTTAGACCACGCTATGTTACCATTCATTTAGAAAGTATCCCCCATATCCATAAAACGATTCATTACATTAAAAGTTTGGGTTTTAAAGCCGGGATAAGCCTAAATCCAGCCACTCCCCTATGCGGGCTAGAGTATATCTTAGATGATTTAGATTTAGTGCTGTTTATG…	Ribulose-phosphate 3-epimerase	36	0	100	100	100	100	100	100	1	1	1	1	1	1	1	1	1	1	1	1	1	1	1	1	1	1	1	1	1	1	1	1	1	1	1	1	1	1	1	1	1	1	1
OG00326	GTGCATGAATATTCCGTCGTTTCCTCTCTAATGGATTTGTGCGAAGCGCATGCGCGCAAACATAACGCCACTAAAATAGAAAGGGTGGTGGTAAGCATTGGGGAACGCAGCGCAATGGATAAACAGCTTTTCATGAGCGCCTTTGAGACTTTTAAAGAAGAATTAGATATTTGTAAAGACGCAGTTTTAGACATTGTGGAGGAAAAGGCAGAATTAACTTGTTTAAATTGTTCTTTTGTGTTTATCCCGGCTACTTTAGAATATGGGCAATGTATCCGTTGTGGCTCGCAAAATGTGCGGATCAGTAAGGGCACAGAAATGCAACTTTTGTCTTTGGAGATGGTGTGA	Hydrogenase/urease nickel incorporation protein HypA	36	0	100	100	100	100	100	100	1	1	1	1	1	1	1	1	1	1	1	1	1	1	1	1	1	1	1	1	1	1	1	1	1	1	1	1	1	1	1	1	1	1	1
OG00327	ATGAATGCTATTACTCTTGCCCAAAAACTTTTAACCTACCCAACTATCACACCCAAAGAAGAGGGGGTTTTTGCCTACCTAGCCTCTCTTTTGCCAGATTTTAAAGTCTTGCACGCTAATAAAGAACCGGTTAAAAATATATTTCTTTATAGAGATTTTGGCGGGGAAAACCCCTTGCATTTTTGCTTTGCCGGGCATGTAGATGTTGTGCCTCCGGGGGAGGGCTGGAGTGTAGATCCTTTTGCTGGGGTACTTGTGGATAATTTTTTATATGGGCGCGGAGCGCAGGATATGAAGGGAGGCATTGCGGCCTTTTTTTGTGCTGTGATAGAGTTTTGTAAACATGTTCAAAAGCCAAAAATCCCTTTGATTCTCTCTATTCTTTTAACCAGTGATGAG…	Succinyl-diaminopimelate desuccinylase	36	0	100	100	100	100	100	100	1	1	1	1	1	1	1	1	1	1	1	1	1	1	1	1	1	1	1	1	1	1	1	1	1	1	1	1	1	1	1	1	1	1	1
OG00328	GTGCGCTATTTTTTAGTCTGCTTATTATTACAACTAGGGCTTTATGCCCATATTCTTAAAATCACAGAGGTTGTCCCCTTTGGTGTTAGCAATCTGCGCATCAGCTTTAACCAAGATATTAAGCGCAGTGTTTTTAAAGAAATAGCACTTAATCGTTTTAAAGCTCTTTTACAAATCCATGCTAAACTCATGCCTGCGCCTAGAAACTATCGTTTTGCTAACCAAACCTCTATTAAAATTACTTCTGGAAAATTAGTTAAAGTGTGGATTAATATCCACAAAAACATGGCCTATCGTCTTAAACTAACCCATAATCATCTTTACATTTTTTTAGAAGAATTTCTAATCGCTCAATCTAAACCTCCTTTAAAAAAACCCCCTTTAAAAAAAACCAAGCGC…	N-acetylmuramoyl-L-alanine amidase AmiC precursor	36	0	100	100	100	100	100	100	1	1	1	1	1	1	1	1	1	1	1	1	1	1	1	1	1	1	1	1	1	1	1	1	1	1	1	1	1	1	1	1	1	1	1
OG00329	GTGCTAGCCCAATGGATGCTAGTTACTCTTATTATTTTATTTACCTGTTACATGGCGGTGCGTACCTTTTTTTACCGCTCTGTGGCCAAAAAGCAGGAAAAATACACCGCGTCCATGAAACTCACTTTGCAGGAGGCAGAAGTTTTGATCCAAAAATACCAGCTACAATTACAGCGATCTTTGGGCAATATTGATATTCTCACTCATGAGATGAATGCGCTTAAAGACGAAGTCAAAGTTTTAAAGCAAAGAAATGCCCAGTACCGCTTAGAGACAGATAAATATAAGTCGCGTATCCGCGAATTAGAACAAAAAATTGAAGCCTTGTTGTGA	hypothetical protein	36	0	100	100	100	100	100	100	1	1	1	1	1	1	1	1	1	1	1	1	1	1	1	1	1	1	1	1	1	1	1	1	1	1	1	1	1	1	1	1	1	1	1
OG00330	TTGCGTAGAGTTGTGGTAACGGGTATGGGAATGGTGAATGCCCTGGGACTAGATAAGGAAAGCGCTTTTGGAGCCATTGCGCGCGGGGAGTGTGGCGTAAAAAAGATCACCAGTTTTGATGCTACGGGTTTTCCTGTACAAATTGCAGCTGAGATCACAAATTTTGATCCTGCCTCTGTTATGAATTTGAAGGATATTAAGAAAGCAGGGCGTTTTATCCAGCTAGCTTTATTAGCCAGTAAAGAAGCCATGTTTGAAAGCCAAATTCTACAAGAGGGCAAATGTCCGGAAGAATGGGCTGAGAGAATGGGCGTGAGTTCTGCATCTGGGATTGGAGGCTTGGGCAATATAGAGGCAAACTCTATTTACTGCTATGATAAAGGTCCCAGAAAAGTTAAT…	3-oxoacyl-[acyl-carrier-protein] synthase 2	36	0	100	100	100	100	100	100	1	1	1	1	1	1	1	1	1	1	1	1	1	1	1	1	1	1	1	1	1	1	1	1	1	1	1	1	1	1	1	1	1	1	1
OG00331	GTGGAGCAATTAGCCTTTATTTATAAAGACTCGCTTTTTAGCGTAGCGGTTTTGGCTTTTATTATCGGGGGTGTAATTTTACTAGATTATTGCCGCTCCACTCTAGCCCATCGCCGCAATCTTAAAATTCTTAACGCCCTCTCACTTTCTTACACACAAGTAGAACTAGCCTTTGAAGTACAACAACTTTTACAAAAAGAACAAGAAAACCCGCTGGAGGTTTTAGGGTTTAAAACATGGATGTTTCTAGCCAAACACTACGCTACATATGGTAGCAGTGAGCAGGCTATTAAAATTTATTTAGTACTCTTGCCAAAATATCAAAATGAGCGCATTGTGATTTTAGAAAACTTAGCCAAAGCCTATATTGATATGGGTTATGTGCAAAAAGCGCGCGAT…	tetratricopeptide repeat protein	36	0	100	100	100	100	100	100	1	1	1	1	1	1	1	1	1	1	1	1	1	1	1	1	1	1	1	1	1	1	1	1	1	1	1	1	1	1	1	1	1	1	1
OG00332	ATGTTAAAAAAACTTAAGCTCTTAGGCGATCTTGTTGCCATTGAGCACACGGTTTTTTCGGGTATGTTTATTTTAATTGCCATAGTCGTCTCCAGTACGCAGGCTCGTTTAAGTCTGTGGTTTGGTTTAAAAGCATTGCTTTTATGCGCTCTGGCATTACTCTTTGCCCGTAATTTTGCTATGGGTTTTAACCGCCTTGTGGATCGTAAGTTTGATATAAAGAACACCCGTACCTATAACCGCCCCAGTGTTGATGGGCGCATTGGTATTTGGACTTTAAGAGGGTTTTGTTTGGCTAATGCCCTTCTCTTTGTATGGGTGAGTTTTCTGATCAATGCCCTTGCCTTTAAGCTTTCCTTTGTTTTTTTACTCATTTTAGGGGGCTATTCTTACATGAAG…	4-hydroxybenzoate octaprenyltransferase	36	0	100	100	100	100	100	100	1	1	1	1	1	1	1	1	1	1	1	1	1	1	1	1	1	1	1	1	1	1	1	1	1	1	1	1	1	1	1	1	1	1	1
OG00333	TTGCTAGATCACATTAAAATCTACGGCGCTCGGGAAAATAATCTAAAAAATATTGATCTAGAAATCCCCAAAAATAAATTTATCGTCTTTACGGGTCTAAGTGGATCGGGTAAGAGTACTCTAGCTTTTGATACGCTTTATGCAGAAGGGCAACGGCGCTATTTAGAATCGCTTAGCAGTTATGCGCGCCAGTTTTTAGACAAAATGGGAAAACCCGCTGTGGATAAAATTGAAGGATTGATCCCGGCAGTAGCCATTGATCAAAAAAGCACTAGTAAAAACCCCCGATCGACTGTGGGCACGATCACTGAAGTTTATGATTATTTGCGCCTGCTTTTTGCGCGCATTGGATCACAACACTGCCATAACTGTGGCGCGCCCATTAGTTCTATGCGTGTT…	UvrABC system protein A	36	0	100	100	100	100	100	100	1	1	1	1	1	1	1	1	1	1	1	1	1	1	1	1	1	1	1	1	1	1	1	1	1	1	1	1	1	1	1	1	1	1	1
OG00334	ATGTTTCATGCCACTACGATTTTGGGCTATAAAACCCATTTTGAGGGGAAAGATTGCGCCATTATTGGCGGAGATGGACAGGTTAGTTTTAATAATTGCATTCTTAAGGGCAATGCCACCAAAATCCGCACTCTCCACCATGGCCAAATTTTAAGCGGGTTTGCAGGCAGTACAGCCGATGCCTTTAGTTTATTTGATATGTTTGAGCGCATTTTGGAGGGCAAAAAAGGGGATTTGTTTAAAAGCGTGGTGGATTTTAGCAAAGAGTGGCGCAAGGATAAATTTTTACGCCGTTTAGAGGCAATGATGATTGTGCTTAATAAACAATCTATTTTTATTTTAAGCGGAACAGGAGATGTAGTTGAGCCTGAAGATGGCAAAATCGCTGCTATTGGAAGC…	ATP-dependent protease subunit HslV	36	0	100	100	100	100	100	100	1	1	1	1	1	1	1	1	1	1	1	1	1	1	1	1	1	1	1	1	1	1	1	1	1	1	1	1	1	1	1	1	1	1	1
OG00335	ATGAAGTTTGTTGTGCTTTTCTTTTTAGGAGCGGTGGGGCTGGTCTTTGGAGCGGATATAAGCGGAACGGATATGATTAAGTCTTATTCCGTTGTAGGCGCGGTAGTGGGCTTAGGAGTAGCAGCCTGCGGGGGTGCAATAGGAATGGGCAATGCAGCTGCCGCAGCTATTACGGGTACAGCGCGTAACCCGGGTGTGGGCGGTAAATTACTCACTACGATGTTTATTGCTATGGCCATGATTGAAGCACAGGTGATTTATACCTTAGTGTTTGCTATTGTGGCTATTTATAGTAACCCCTTCTTGGCCTAG	ATP synthase subunit c	36	0	100	100	100	100	100	100	1	1	1	1	1	1	1	1	1	1	1	1	1	1	1	1	1	1	1	1	1	1	1	1	1	1	1	1	1	1	1	1	1	1	1
OG00336	ATGACCGTTGCCATTATTAGGCTTTCTTCTCTAGGCGATGTTGTGCTAAGCGCTGTTTTTTTGCCCTTTCTTAAAGAACGCTATAAGGTAAAGATTCACTGGTTTATTGATGAAACCTTTGCGCCCCTTTTAAAAAACTGCCCCTGTATTGATATGTTGCACGCTCTACCCTATAAAAAAACCCTGCACTCTAAAAACCCTTTAAAAATCTGGCGCTTTTATAAAAATTTACGCCATTTGGGTGTTTTTGATTTAGTTATTGACATGCAAGGTTTGATCAAATCTGCCCTACTAGGTTTTTTCTTAAGAAAGAGGAAATTTATAGGCTTTGATAGGCAATCTATTAGAGAATCACTAGCCAGTTTATTTTATAGTCATACAGTTCACATTCCCTACCAA…	Lipopolysaccharide heptosyltransferase 1	36	0	100	100	100	100	100	100	1	1	1	1	1	1	1	1	1	1	1	1	1	1	1	1	1	1	1	1	1	1	1	1	1	1	1	1	1	1	1	1	1	1	1
OG00337	ATGTTGCTTGTGGGACTGGGTAATCCCACACCTGCTTATGCTCATACCCGCCACAATGTGGGGTTTGACATCTTAGATTTACTAGCACAAGATCTAGGTGTGCACTTCATACACAAGGCGCAGTATTGTGGCGATTATGCTAGGATAGATTTAATCCACCTACTCAAGCCCACCACTTATATGAATTTATCAGGTCAGGCCTTAGAGGCATTTTTGCGCCACCACAAACCCCGATCGATTTTAATTATCCATGATGATTTAGACTTGCCTTTAGGGACTTTGCGCTTTAAAGCTAAGGGAGGGCATGGGGGGCATAATGGGTTAAAATCTATCATGCAACACTGCTCACAACCTTTTTATAAAATGAAGATCGGGATTGGCCGCGCCCATGAGAATACG…	Peptidyl-tRNA hydrolase	36	0	100	100	100	100	100	100	1	1	1	1	1	1	1	1	1	1	1	1	1	1	1	1	1	1	1	1	1	1	1	1	1	1	1	1	1	1	1	1	1	1	1
OG00338	TTGTTAGAAGAAAGCCATGCCAAATATTTGAGTAATCTTGTGGGGGTGGATAATTTTTTCACCGATAAAGCCCACTTAAGCGCTTATGCCTACGATGCTACTAGAGAACATTATTTACCCGATGGAGTGATCTTTCCAAGAAATGAGCAAGATATTAGCCAGATTCTAGCCTACTGCAACCAGCACCGCATTATTATCGTGCCAAGAGGGGCAGGGAGCGGATTTACTGGGGGGTCTTTAAGCGTACGCGGGGGGTTAGTGCTAAGTGTAGAAAAGCACATGGATCAAATTTTAGAAATTGATCAAAAAAACTTGATAGCCCGCGTCCAACCCGGAGTGATCAATAAAGATTTTCAAAACGAGGTAGAAAAATACGGGCTTTTTTATCCACCCGATCCC…	putative FAD-linked oxidoreductase	36	0	100	100	100	100	100	100	1	1	1	1	1	1	1	1	1	1	1	1	1	1	1	1	1	1	1	1	1	1	1	1	1	1	1	1	1	1	1	1	1	1	1
OG00339	ATGGATTTGCCTCCCTTTGATCTAGCCTTAGAAAAGCATTATTACAGTATTTGCCAAGACAGAGGCTATTTTGAAGTAGATAAAGATACAAATAAGCCTCCCTTTGCCCTCATGATGCCCCCGCCTAATATCACCGGTCGCTTGCACATAGGGCATGCCCTCACTTTTAGCTTGCAAGATATTTTAGCACGCTTTAAACGCATGGACGGTTATCGCGTACTCTACCAACCCGGTTTAGATCATGCCGGTATTGCTACGCAAAATGTTGTAGAAAAGCAGCTATTAGAACAGGGAATTAAAAAAGAGGAGATTGGCCGTGAGGCTTTTATCCAAAAGGTTTTAGAATGGAAAGAGGCTTGCGGGGGGCAGATTGTAGAGCAAATGCAACAACTAGGTATT…	Valine--tRNA ligase	36	0	100	100	100	100	100	100	1	1	1	1	1	1	1	1	1	1	1	1	1	1	1	1	1	1	1	1	1	1	1	1	1	1	1	1	1	1	1	1	1	1	1
OG00340	ATGCTTTATCACTATCTCCAGCAATCTTTAGAGGATCTCCAAACTCTTATCCAACTCACCACCCAAGACTTAGAGGATATTCATAAGGCTAACCACGAGGCCATTTTTGCGCGCAATGCCACTAAGAAAGAGCGCATCGCCTCCTTTGAAAATTGCAAAAATCTCTTTGATCAAGAGATGTTAAAGCTTATGCAAAAACATCCGGGCAAACCCTTAGCTGAGTTGCTAGATGAAAAAGGGAGCGCACTTTTAAAACAAATGCGGCAATGCCTTAATGAACTTAAAGAGATCAATGCAGATTATGCGCGCATTGTCTTTGCCGTTTCAGAGTTTTACTCCACTTTAATGCAACAAATCGTGCCCCATGAAAGTGTGGGTTATTACAACCAGCAAACCATC…	hypothetical protein	36	0	100	100	100	100	100	100	1	1	1	1	1	1	1	1	1	1	1	1	1	1	1	1	1	1	1	1	1	1	1	1	1	1	1	1	1	1	1	1	1	1	1
OG00341	ATGGGTTTTAAAGCAAAATTTTTAGAGGAAAAAGCGCGCTATATCACAGGCATTCTTTTAATTATATTGGCTGTTGTGGTGCTTTGGATCAATCATATAATTCTCTTTTGGGGGGTTTTAGGCGCAGTTTATATACTAGGTTTTTATGAAGCCTTGTACCTCTATCAAAAAACTTATCATCTAAAATTTGGATTTTGGTATTTTGTTGGGACTGTTTGTGTGTGGGTTTTGGGTTATTTTGCACCCATAGAAAGCGCGCTTTTCATGGGGGTTTTTGTAGCCGGATTTTTAGCCTATAGAGCTTTAGATATGCGTTTTGTTTTGCCCTTTATTTATCCTAGTTTGCCATTTTTATGTCTTTTTGCTCTTTTTAAAGATTTTGGAGCACAGGTTGTAACA…	Phosphatidate cytidylyltransferase	36	0	100	100	100	100	100	100	1	1	1	1	1	1	1	1	1	1	1	1	1	1	1	1	1	1	1	1	1	1	1	1	1	1	1	1	1	1	1	1	1	1	1
OG00342	ATGCAGGTGTATTTATGGCTTAAAATGCTCCATATTGTGGCTATCATCTCTTGGATGGCAGCTTTGCTTTATTTGCCAAGATTATTAGTCTATCACCGCGAAAATTACGATAAACCGGAATTTGTGGCTATTGTACAAGTTCAAGAATCCAAACTCTTTAATGCCATTGCCACCCCAGCCATGATTATCAGCGTGCTTAGCGGGTTAGGTTTAATTTATGTTTTAAACCCAATGGCGCTTTTTTCTCATGGCTGGTTACATCTTAAATTGCTCTTTGTGCTGGTTTTATTGCACTTTCATTTTATGTGTAGAAAGTGGATGAGAGAGCTTAAAAAAGAGGGGACTTATAAGAGCTCTCGTTTCTTTAGGTTTGTAAATGAAGTACCAACGATTTGTATG…	Copper resistance protein D	36	0	100	100	100	100	100	100	1	1	1	1	1	1	1	1	1	1	1	1	1	1	1	1	1	1	1	1	1	1	1	1	1	1	1	1	1	1	1	1	1	1	1
OG00343	ATGTTTGGGATGGGATTTTTTGAGTTAGTGGTGATCGTGGTGGTGGCCATTATTTTTTTAGGGCCTGAAAAATTTCCTCAAGCTATGCTAGACATGGCTAGGTTTTTTAGAGCGGTTAAAAAAGCCCTCAATGAAGCCAAAGAAACCCTAGATAAAGAAATTCACATTGAAGAACTCAAACAAGAATCACTGGAGTATAAAAAGCGCTTTGAGGAAAGCGCTAAACCTCTTATCAATCTCAAGCAAGAACTAGAGGAGGTGCAAGAACTCAAAGAAGTTCAGGATTTTAAAAGCACCCTCACAAGCATTGCTACACAAAATCCATTAGACTCCTTATCTCAAGAAGTAGAGGTAGATGAAAAACCTAAAGTTAGTCTGGAAAAACCCCCTGTAAGTAAG…	Sec-independent protein translocase protein TatB	36	0	100	100	100	100	100	100	1	1	1	1	1	1	1	1	1	1	1	1	1	1	1	1	1	1	1	1	1	1	1	1	1	1	1	1	1	1	1	1	1	1	1
OG00344	ATGGGATTACTGGTTAGTATCGTAGTGCCTCAGGGCTCTATCTTTTCAGGGGGGGTAGATCGCATCACCTTACCCGGAGAAGAGGGAGAATTTGGGGTTTTAGAGGGGCATAGCAATATGGTTTCTTTGCTTAAAAGCGGCGTGATTGAGATTGAAAGAGGGGGGCAGGTGAGCCTAATTGCTATTAATTGGGGTTATGTGGAAGTTAAACATAAGAGTGTGGATATTTTAGCCGATGGGGCGGTCTTTATTAAGGGTGATGATGAAGTGTATAAGGCTAAAAAACTCTTAGAGGATGCCACTTCCGATCGCCTAGCTATTTCTAGCGTGATTGCTAAAATTGAAGCGCATGGTCTAAGATAA	ATP synthase epsilon chain	36	0	100	100	100	100	100	100	1	1	1	1	1	1	1	1	1	1	1	1	1	1	1	1	1	1	1	1	1	1	1	1	1	1	1	1	1	1	1	1	1	1	1
OG00345	ATGCGCTCTATTAAAGCCTCTTTATTTTCAAGTCTACTAGCTTTTAGTCTTAATTTGCAGGCTGATTCTACCCTATACATGCTCCCTTATGAACAAAATGAGGCGCTTAAAAGTTTAATTAGTGGGATTAATGCGGCTAAGAGTAATATAAACATCGCCATTTATAGTTTTACCCATAGAGACATTAGCAAGGCGTTAAAAGATGCTGCTAGCCGTGGCGTTCGTATTAATATCATCTTTGATCGCAGTTCTAATATCCATAGCGAATATTCTGCAATGGGCTATCTTTCTAAATATCGTGGGATTAATACTTGTATGCTTAGTGGTAGAGAAGCGCGTAAGATTGGGCGTGGTAGGCATGAGTATGAAGGTATCATGCACCAAAAACTAGCTCTTATT…	putative cardiolipin synthase YwiE	36	0	100	100	100	100	100	100	1	1	1	1	1	1	1	1	1	1	1	1	1	1	1	1	1	1	1	1	1	1	1	1	1	1	1	1	1	1	1	1	1	1	1
OG00346	ATGCAAACTTATGGATTGAGTTATTGGGGTAAAGAGGATTTCATCATTGAGGATGGAATGGTAAAGGTCAATGTGGGGAGTAAACCTAGTCTAATGGAAATGGTTTTAGACATGCGCGAACAAGGGTTTAAAGGCCCTTTATTACTGCGCTTCCCCCATTTGATTGAAAAGCAGGTTAAAAAGCTCTTTAACATGTTTTCTAGTGCCATTGAACAGTACCATTATAGCGGTGCGTTTAGAGCGGTCTTTCCTTTAAAGGTTAATCACATGCCTTATTTTGTACTCCCCTTAGTAGAAATTTCTAAACATTTTGAGGGGCATTATGGGTTAGAAGCAGGGAGCAAGGCAGAATTGATCTTAGCTATGAGTTATATCCACGAGGGCGCGCCTATTACGGTT…	Biosynthetic arginine decarboxylase	36	0	100	100	100	100	100	100	1	1	1	1	1	1	1	1	1	1	1	1	1	1	1	1	1	1	1	1	1	1	1	1	1	1	1	1	1	1	1	1	1	1	1
OG00347	ATGTTAGATTCGGCAAGCCTTTTAAAGGCAGCCTCTGAGCACAAAACCCCTTTTTATCTTTACGATTTGCAAGGGTTAACACAGGTATTCTTAGACTTTAAAGAGGCTTTTAAAGGGCATAAATCTTTGATCTGCTATGCCCTTAAGGCTAATTCTAATCTGAAAATTTTACAAACTCTAGCAAAAGAGGGGGCGGGGGCGGATTGTGTGTCTCTTTATGAAGTACAAAGAGCGCTTTTAGCCGGTATTCCAGCCTACAAGATTATCTTTAGTGGGGCGGGTAAATTAGAGGAGGAGATTAAAGAAGCCCTGCGGCTTAAGATTTTATTTCTAAATGTGGAGTCTTTTGCAGAACTCAAACGAATCGAACAAATTGCCTCTGAGCAAAAAACCCCCGCC…	Diaminopimelate decarboxylase	36	0	100	100	100	100	100	100	1	1	1	1	1	1	1	1	1	1	1	1	1	1	1	1	1	1	1	1	1	1	1	1	1	1	1	1	1	1	1	1	1	1	1
OG00348	ATGACAAAGTCTGTTAAACCAACTGAGATCAAGCGCGCATGGGTTGTGCTTGATGCTAAAAATCAAATTTTTGGACGCCTGATTACACAGGTTGCAACCCTTTTAAGAGGCAAGCATCGCCCCTTTTATACCCCCCATGTAGATTGTGGGGATTTTGTGGTGGTGATTAATGCCTCCCATGTGAAATTCTCCGGGCTTAATAAACTACGCGATAAGCAATATTTCACCCATTCGGGTTATTTTGGGAGCACCAAGAGCAAAACGCTAGAGGAAATGTTAGAAAAAGCACCGGAAAAACTCTTTTTCCTAGCCGTGCGTGGCATGTTGCCTAAAACTAAGCTAGGGCGCGCGATGCTTAAAAAATTAAAGGTTTATAAAGATGAAAAACACCCCCACACT…	50S ribosomal protein L13	36	0	100	100	100	100	100	100	1	1	1	1	1	1	1	1	1	1	1	1	1	1	1	1	1	1	1	1	1	1	1	1	1	1	1	1	1	1	1	1	1	1	1
OG00349	ATGTATAATAAAATCGTCCTTATTGGGCATTTTACCCGCGATGTAGAGATACGCCATTTGCCAAATGGGGGAGTGGTGGGCAAGGTGGGCATTGCTACTAACCATGTTTATAAACGCCAAGACGGGAGCAAGGCAGAGGAAACTTGTTTTATAGATGTGGATTTATTTGGGCGTACAGCTGAGGTGGCAAACCAATATCTACACAAGGGATCAAAGGTCTTAATTGAAGGGCGTTTAAAGCTTGAAAACTGGAGTGATCAATATGGCAACAAGCGCAGTAAACATAGCGTTTCTGCTGAAAGTCTTGTAATGTTAGATTCTAAAAGTGCGGCACAACCCAATACAGAATACCGCCAACAAAGAGATGAGGCGTATTCTAAACCTGTGCCAAGTTCTAAA…	Single-stranded DNA-binding protein	36	0	100	100	100	100	100	100	1	1	1	1	1	1	1	1	1	1	1	1	1	1	1	1	1	1	1	1	1	1	1	1	1	1	1	1	1	1	1	1	1	1	1
OG00350	ATGCTAAGAACGCAGTTATGTGCAGAGGTAGGTCTAGTTGATCTTAAAAAGAGTGTTAAACTCTGTGGTTGGTGTCATAATTACCGCGACCATGGGGGGGTGATCTTTATTGATCTAAGGGATAAAAGCGGGCTGGTGCAGTTGGTGTGTGATCCAAACTCTAAAGCTTATGAGCAGACTAGTTTAGTTAGGCATGAAGATGTACTCATTGTTGAGGGTGTGGTGCGTGCTAGGGAAAAGGGTTTAGAAAACCCTAAACTTAAAACCGGCCAAATTGAGGTTGTACTAAGCCATCTATGCATTGAAAGCAAGAGTCTAACCCCGCCTATTAGCATTGGTGATAATAGTGTTAATGAGGATTTGCGTTTGCAGTATCGTTATTTAGATTTGCGCTCTACT…	Aspartate--tRNA ligase	36	0	100	100	100	100	100	100	1	1	1	1	1	1	1	1	1	1	1	1	1	1	1	1	1	1	1	1	1	1	1	1	1	1	1	1	1	1	1	1	1	1	1
OG00351	ATGCAAACAGAGATTTTACAAGCCCTGCGCTCTTTAGCCCCTAAAATTTATCAGGCTATCAAAAAGGGGGATACTAGCTATACAGAAGGGTATAACCCAACAGCAGATAGACAATTAGCCATAGATTTGGCCGTAGATGCGCTTATTTTTGAAACTCTTATGGGTTTAAAAAGTGTGGGGGGGGTGATGAGTGAGGAAAGAGAAGAGGCGCACTATAAAGATTTAGGGGATTTTTTAGTGGCTTTTGATCCTTTAGATGGTTCTAGTGTGGTGGGGGCTAATTTCTTGGTGGGGAGTATTTTTAGCATATATGCACGCACCCCTCTTGGCTTTAAAGACTCACAAATAGGCCAAAAAGTCCAAATGGCTGCTTATATTCTTTACGGGGCTAAATTAGAG…	Fructose-1,6-bisphosphatase class 1	36	0	100	100	100	100	100	100	1	1	1	1	1	1	1	1	1	1	1	1	1	1	1	1	1	1	1	1	1	1	1	1	1	1	1	1	1	1	1	1	1	1	1
OG00352	ATGAACTTGCACCAGTTGCTATTTTATTTAGAGCCGGAAAAAGCGCACAGTCTAGCAAAACAGGCACTTAAAATACTAGGAGCTTTACCTAAAATTTCTCCTATTGCTCATCCTATGTTAGAACAACAGATTTTAGGGCTATCTTTAAAAAATCCTATCGGGCTAGCCGCTGGTTTTGATAAAGATGCCATGATGTTAGCCGGGCTTGATTATTTAGGATTTGGAGTTCTTGAAGTGGGTACGCTTACGCCAAAACCCCAATCTGGTAACCCAAAGCCGCGTGTGTGGCGCTTTGTTAAAGAGCAAAGCCTACAAAATGCAATGGGGTTTAATAATCAGGGCATTCAAAAGGCTGTATTACGCTTAGAAAATCTCCCTCCACTCTCAAGTGTGGTTGGG…	Dihydroorotate dehydrogenase (quinone)	36	0	100	100	100	100	100	100	1	1	1	1	1	1	1	1	1	1	1	1	1	1	1	1	1	1	1	1	1	1	1	1	1	1	1	1	1	1	1	1	1	1	1
OG00353	ATGGTAGGCCATGCAAAATTAAATTTAACACCTCAAGAGATTGTCCGTTATTTAGATGACTACATCATCGGACAACAAGATGCAAAAAAGATGATTGCTATTGCTCTGCGTAACCGCTGGCGGCGTCTGCAATTAAGTAAAGAACTCCAAGAAGAGGTCATGCCTAAAAATATTTTGATGATAGGCTCAACAGGTGTTGGTAAAACCGAAATTGCGCGGCGCATGGCTAAGATGATGGGTTTACCCTTTATCAAAGTAGAGGCTAGTAAATACACAGAAGTCGGCTTTGTGGGGCGCGATGTAGAATCTATGGTGCGTGATCTGGTAGTGGCAAGTATTCATCTAGTAGAAAATGAGGAGAAGGAAAAAAATCAAGCTAAGATTGAGGATTTAATCATT…	ATP-dependent protease ATPase subunit ClpY	36	0	100	100	100	100	100	100	1	1	1	1	1	1	1	1	1	1	1	1	1	1	1	1	1	1	1	1	1	1	1	1	1	1	1	1	1	1	1	1	1	1	1
OG00354	GTGGGGGGGATAGAGGCTACTAACTTAGATTTTAATTTTGCTAGAGAAAGTGTTATTTGTAGTTTAGATGCTAAGGTAGAGGCTAATCAAAAACAAGCCATTTTAGAGGCTAAACAAAGCGGAGATAGTTTGGGAGGGGTTGTTTTAATTAAAGCTAAAGCGCATAAAAATCTACTAGGTCTTGGCGAACCCCTCTATGATAAATTAGATGGGCGGATTGCCAGCGTGATGATGGGGCTTAATGGGGTGAAGGGGGTTTTTATAGGCGATCCTCATGCCTCTTTTATGCGGGGTGGTGCCTATAACGACGCCATGAATAAAGAAGGCTTTAAAAGCAATCATAGCGGGGGGGTACTTGGAGGAATGGGCACAGGGGAGGATATTTTAGTGTGGGTGCAT…	Chorismate synthase	35	1	100	96.2963	100	96.9697	100	96.5517	1	1	1	1	1	1	1	1	1	1	1	1	1	1	1	1	1	1	1	1	1	1	0	1	1	1	1	1	1	1	2	1	1	1	1
OG00355	ATGCCTATTGATTTAGCAGAGGTAACCGGGGCTAAGGCAGCAATGGAAAAGAAAAAACATGAGCCCAAAGTTGCCAATGGCTTAAATAAAGATGCGTTCATGAAGTTGTTTTTAGAGCAACTTAAAAACCAAGACCCCACTGCACCTATGGAGACTGATAAAATTATCAGCCAGACCGCACAACTCTCGCAAGTAGAAATGCAAGAGGAAAACAAAAAGGCGATGAAAGAAGTAGCCGATGCGATGCAATCCACTAAAGAGACGAATAAATCTTTAAAAGACTCTCAGGGCAAACTCCAAGATACCCTTGAAAATCTGAATAAGGGAATGAATAACACCTTGCAAAGTAACATGGCTATGGCTCAGGTAGCGGGCTTAAATAGCGTCTCTATGATTGGT…	flagellar basal body rod modification protein	36	0	100	100	100	100	100	100	1	1	1	1	1	1	1	1	1	1	1	1	1	1	1	1	1	1	1	1	1	1	1	1	1	1	1	1	1	1	1	1	1	1	1
OG00356	TTGCTAAGTAAGTATTTTTTTTTACTCCTATGGGCTAGTTCTCTTTATGCCTATAATTTTTCTCATTGCCAAGAATACTATAAACTAGCTAGCCGTCCGGGTAGTATATCTTTATTCTGGGAGGGAAAACAAGTGGCCTTTGTACATGGCAGTGTACCCAAAGGGGTTAAAATTCTTAAAGCCGATCCTTTTGTTGGTTTTTATCTCATTAAAGCCCCCCCTACTAAATTTGCCTACAGCCTCTTAGATATTAATGAGCAAGCTTATAAACACCCACTGGCCAGTATAGGAAGCCATGACGCAAGACCCGGGAGTATCCTAGCGCGCCAACGGGGTTTTTTAACTTATGCTAGATTTTCTGCTCCCATGCCAGCTAATGCTGTGGTGAGTAATATCTGC…	hypothetical protein	36	0	100	100	100	100	100	100	1	1	1	1	1	1	1	1	1	1	1	1	1	1	1	1	1	1	1	1	1	1	1	1	1	1	1	1	1	1	1	1	1	1	1
OG00357	ATGATAGAAGATGATGCAGAATTAGCCGAAATTTTAAGTGAGTTCTTGAGTCGCCATGGCATTGAGGTTGTTAATTGCGATGAACCCTATACCGGCATTAGTGCAGCCATCACCCACCAGTATGATTTGTTGCTTTTAGACTTGACTTTACCTAATTTAGATGGCTTAGAGGTGTGCAAAAAAATCTCTAAACAAAAAGACATTCCCATTATTATTTCCTCAGCTAGAAACGATTTAGACGATAAGGTACAGGCTTTTGAGTGTGGCGCAGATGATTATATCCCCAAACCCTACGATCCTAAAGAACTCCTTATTCGTATCCAGTCTCTCTTACGCCGCTATCATAAAAAGCCACTTCAGGAAGGTAGCTTGCAACAAAGAAGTTCGCTTTTCCGCATC…	Response regulator ArlR	36	0	100	100	100	100	100	100	1	1	1	1	1	1	1	1	1	1	1	1	1	1	1	1	1	1	1	1	1	1	1	1	1	1	1	1	1	1	1	1	1	1	1
OG00358	TTGTTAAAACTTATCCAGTTTGTTAGAAAAACCTCCAATTTTAGTTCTTGGGTATTGCGTGTGGGGCCTGTTTTGTGTATGGGCTGTGTGCTTTTGCAGGGGGCAGGTTCTAAGGTAGAATCTGTTACGGGTAGTGGCGCTTCTGGTAGTAGAAGCCATGCAAGAAGTTTAGATAGAAGAATCAGACAATCTTTACGGCGAAGCTTATCACACAAGCAAAGACACATGGAGCAAACCAAACAAACTAAACCGGTAAATAAGCAAACCAAGCAAGCAGCCCAGGCACCACAAAAACAGCAAAAAGCTTCCCCAGAGGATATGGTAGAAAACCGTAAAGATGGGATTGTGGGGGGAATTGCTCTTACGGTAAATAACGATCCCATCACTCTTTATCAGATT…	peptidylprolyl isomerase	36	0	100	100	100	100	100	100	1	1	1	1	1	1	1	1	1	1	1	1	1	1	1	1	1	1	1	1	1	1	1	1	1	1	1	1	1	1	1	1	1	1	1
OG00359	ATGCAGGCCCCTCACTCTTTTAAAATTTGGCTCATTGGTTTTATGGGTAGTGGCAAGAGTACTATAGGCGCGCTTTTAGCACAAATGTTAGGCTGTAGCTTTTTAGATACAGATTTACAAATCAGCGCCCAAGAAGGCTTAGAGATTACACAAATCTTTAACAAATATTCAGAAGGCTATTTTAGAAAACTAGAAAAAGAATTAGTCAGTCAAATTAGCCAATTACAAACCCCCTTAGTGATTGCCACAGGGGGAGGATTACCCATTTTTACCCCTATAGAAGTAGGTGTTTTGATCTATCTATGCCTAGATTTTAAAGTTCTTTATACACGCCTAATAAATGATTCTACTCCCCGCCCTCTTTTTAAAACAACAGAACAGCTACACGCCCTTTATCAA…	Shikimate kinase	35	1	100	96.2963	100	96.9697	100	96.5517	1	1	1	1	1	1	1	1	1	1	1	1	1	1	1	1	1	1	1	2	1	1	1	1	1	1	1	1	1	0	1	1	1	1	1
OG00360	ATGATCTCATGGATGCAAAAGCATAAGAAGTATTTAGTTGTTACGATTTGGATCAGCACAATCGCTTTTGTGGCTGCTGGAATGATTGGCTGGGGGCAGTATAGTTTTTCTATGGCTAATGGGAATGTGGCTAAAGTGGGGCGCGTACTGATTAGTGAGGAGGAACTAGACAGGGAGCATAGACGGCTTTTAGATATTTATAGCCAGTCTATTCCTAATTTTAAAGATTTGAGTGAAAAAGAGGTTAAAGCATTAGGCCTTGAACACAACGCGCTTACTCTTTTAATTAACCAAGCTTTGCTCAAAAATCTAGCGCTAGATTTGGGATTGGGGGTGAGTGGGTCTGAGGTGATAGCAGAAATTCAGAAGAGTACGGCTTTTCAAAATGAGGGGCATTTT…	Peptidyl-prolyl cis-trans isomerase D	36	0	100	100	100	100	100	100	1	1	1	1	1	1	1	1	1	1	1	1	1	1	1	1	1	1	1	1	1	1	1	1	1	1	1	1	1	1	1	1	1	1	1
OG00361	GTGTTACAAGTTGCAATCAATGGAACAGGTCGGATTGGTTTGTGTGTGAGTCGCATCCTCGGGGCGCGTACAGATGTAGAACTTGTCGCCCTTAATTCTACCTGTGATACCCCTACTTTAATCCACCTTTTGCGTTTTGATTCTTTGCACAGACCCTCACTACCTATAGAAATGCTGGATACAGATTATATACGCATTGGAAGCCAACAGGTGCGTGTTTTGCATGAAAGAGATCCGGCTAAACTCAATTTTAACCCCGCTACCCTTGTTTTAGAATGCACAGGAAAGTTTAACGATCTAGAACTTTCTAAAGTCCATCTTAAAAATGGGGTAAAACAAGTGATTATCTCTGCTCCGGCTAAGAATACGCCTACCTTTGTTTATGGAGTTAACCACACA…	Glyceraldehyde-3-phosphate dehydrogenase	36	0	100	100	100	100	100	100	1	1	1	1	1	1	1	1	1	1	1	1	1	1	1	1	1	1	1	1	1	1	1	1	1	1	1	1	1	1	1	1	1	1	1
OG00362	ATGTTAATTTTAGCCAGAAAATTAGGGGAGGGTGTGGTGATTGGGGAGCATATCCATATACGGGTTGTCTCAATTGATAAGGGAAGTGTAAAACTTGGTTTTGATGCCCCCTCTCACTTGCTTATTTTGCGCTCTGAACTCAAAGAAGCGGTGGCTTTAGAAAACAAGAAAGCCTCCGGAGATGTTAGCGATACGCTTTTAGAGGGCATTGGTAAACAACTGGGTAAATTAGAATGA	hypothetical protein	36	0	100	100	100	100	100	100	1	1	1	1	1	1	1	1	1	1	1	1	1	1	1	1	1	1	1	1	1	1	1	1	1	1	1	1	1	1	1	1	1	1	1
OG00363	ATGGCTAATCATAAATCCGCAGAAAAACGCATCCGCCAAACTACCAAACGCACGGAGCGCAACCGCTTTTATAAAACCCGCATTAAAAACATTGTAAAAGCTGTACGCCAAGCCGTAGAACATAACGATCTAGCCAAAGCCCAAGAAGCTTTTAAAGTGGCTAATAAAGAACTGCATAAATTTGTCAGCAAGGGCGTTTTAAAGAAAAACACCGCTTCTAGGAAAGTTTCGCGCCTCAATGCAAGCGTCAAAAAGATCGCCCTAGCTAACGCGTAA	30S ribosomal protein S20	36	0	100	100	100	100	100	100	1	1	1	1	1	1	1	1	1	1	1	1	1	1	1	1	1	1	1	1	1	1	1	1	1	1	1	1	1	1	1	1	1	1	1
OG00364	ATGCAAACCATTGTAGCTAAAACCCTTGAGGAAGCTATTATTAAGGCTTCTTCAGTCTTGCAATGTTCTGTTTTGGATCTAGAATATGAAATTATCCAAACCCCCTCTAGTGGTTTTTTAGGCTTTGGCAAGAAAGATGCCATTATAGAAGCTAAAATTAAACAGGCTAAACAACCTCAGGAGCTAGAAAAAACACCCCCTACTCCTCCCCCCACTCCCTCTACAAATTCTTTAGAGACAAAGATTACAGAGATCAAGCAAGAACTAGATACCCTTTTTAGTTATTTGCCCTACCAAATTGAGCGTATCCATGTAGAGTTGTATAACGAACAAACTCTACTCATTGAAATTAACGGCCCTGATTCAGCTTTAATTATTGGCGAGAAAGGTTATCGTTAT…	hypothetical protein	36	0	100	100	100	100	100	100	1	1	1	1	1	1	1	1	1	1	1	1	1	1	1	1	1	1	1	1	1	1	1	1	1	1	1	1	1	1	1	1	1	1	1
OG00365	ATGATCGATCGTTTTTATAGTGTTGCGCCACTTAAACACCATCTCAAACCCCTTACCTATAAAAGCCAAACCCCACTAGCAAAAGGCGATTTAGTACAAATCACTTTGCGTAAATCGCGCCTAAAGGGTGTTGTACTGCAAGAATGTGAAAAACCCCCTTTTGATTGTGTTTTGGCCACTTCAGAATTAACTTATTTTAACGCCCACCAAATGCTACTTTTAGAGTTTATAGCCAAATATTATTGTTGTTCCCCCGGTTTAGTCGCTTCTTTATTCATTCCTTTTAATAAAAATAACCCGCCGTCTAATCCTATTTCTATCCCATTTGAGATAAACCCCTTAAGTTTTGCACAAAACCAAGCCTTAGAGGCACTCAAACCCCATAAGAGCGCTTTACTC…	Primosomal protein N'	36	0	100	100	100	100	100	100	1	1	1	1	1	1	1	1	1	1	1	1	1	1	1	1	1	1	1	1	1	1	1	1	1	1	1	1	1	1	1	1	1	1	1
OG00366	ATGGCAAGTTATGTTGAGCTGACTAGTGAAAATTTTGACGCAGAAACCGGTAATGGTGCTGTGATGGTGGATTTTTGGGCTCCATGGTGTGGGCCTTGTAAAATGCTTGCCCCTATCATTGATGAATTAGCCGCTGAATATGCCGGTAAGGCTAAAATTTGTAAAGTTAATACAGATGAACAAGAAGAACTATCCTCTCGCTATGGTATCCGCAGTATCCCCACTTTACTTTATATGAAAGATGGCAAAGTAATCAACCAAACCGTGGGCGCGCTATCCAAACAATCTTTAAAGGATAACATTGACAAACTCCTCTAA	Thioredoxin-1	36	0	100	100	100	100	100	100	1	1	1	1	1	1	1	1	1	1	1	1	1	1	1	1	1	1	1	1	1	1	1	1	1	1	1	1	1	1	1	1	1	1	1
OG00367	ATGAATAATTGGCAAGAATTTGCAATCGGTGGCGTACTGTTTCCCTTTGAAAAAGAAGGGCAAGAGGAATTAAGTAAACATAATGATACACGCAACTACACCCAAGAAAGTTCTTTTACAGCTAGCGTAGCAAATTGGCGTGTAGAAAAGCCCGTGCACAACAAAGAGGTTTGCATTAACTGTTTTAATTGCTGGGTTTATTGCCCGGATGCGTCCATTCTATCTCGTGAGGGTAAAATGAGTGGGATAGATTATGAACATTGCAAGGGTTGTGGCGTGTGTGTAGATGTGTGCCCTACTAATCCTAAATCTTTGCTCATGTTTGATAATCTTGAACCCCTAGAAGAGGCGCTTACTAAGTGGCCGGAGAAAACACCGGGCATTAAAAAGAAAAGTTAC…	Pyruvate synthase subunit PorD	36	0	100	100	100	100	100	100	1	1	1	1	1	1	1	1	1	1	1	1	1	1	1	1	1	1	1	1	1	1	1	1	1	1	1	1	1	1	1	1	1	1	1
OG00368	ATGAAAGATACTAAGACCCACCCTTATAGTGGTCTACTTGAAATTCTAGAACTGCTTAAGGAAGTTTCTGGGCCTAGTGAGGCTATTGATGTTTTAAAAAACACCACTTCTATCACTCCCAAGATCGCCCAAGCACTTGATCTAGCCACGCATTACCACCAAGGACAAATGCGAAAGGGAGGAGGTCCTTATATCACCCACCCTATTTGTGTGGCCTGTATTGTGGCCTTTTGTGGGGGCGATGAGGCGATGATCTGTGCTTCTTTATTGCACGATGTGGTGGAGGATACGCCATGTGAAATTGGACAAATTGTAGAACTCTTTGGAGAAGATGTAGCTAATTTAGTTGATGCCCTAACTAAAATTACAGAAATTCGCAAAGAAGAGCTTGCTTTTGAC…	Bifunctional (p)ppGpp synthase/hydrolase SpoT	36	0	100	100	100	100	100	100	1	1	1	1	1	1	1	1	1	1	1	1	1	1	1	1	1	1	1	1	1	1	1	1	1	1	1	1	1	1	1	1	1	1	1
OG00369	ATGGCGATTGGAAAGTTAAGTTCTTTAGGGATTGGGAGCAAGGTTTTAAACTACGATGTGATTGATAAACTTAAAAGCGCTGATGAAAAAACTATGGTGGCTCCCATTGATCGAAAAATGGAAGTCAATCTTGAAAAACAAAAGGCTTTAGTTGAGATTAAAACTTTGCTTGCCAATCTTAAAGCGCCCGTTAGTGCTTTAACGGATTATTCAACTTATACGAGCCGCAGTAGCAGTGTGAGCAGTGGAGCGCTTAAAGCCAGTGTAAGCCCGGGTATCCCTGTGCAAGATATTAAAGTAGAAGTTGAGGATTTGGCTCAAGGCGATATTAATGAAGTCGGTACACATTTTAGAGATCGCGATGATGCCTTTAGCCAAGCTAACACCAAATTACACTTT…	Flagellar hook-associated protein 2	35	1	100	96.2963	100	96.9697	100	96.5517	1	1	1	1	1	1	1	1	1	1	0	1	1	1	1	1	1	1	1	1	1	1	1	2	1	1	1	1	1	1	1	1	1	1	1
OG00370	ATGATCTCATTACTTGGATACGGGCAGACTAACCGGGCTTTTGCGGCTTATTTGCATAAGAAAAATATTCCTTATTGTATCTATGATGATCAGGTTTTAACCCCCTCGCTAGACCCTTATAACCAAAAATGGCTTCCCTCTAAGATGTTTAACCCCTACGCCTCACAACTAGAAATTGTGAGCCCGGGCATTCCTTTTAACCACCCGCTAGTAGTGGCTAGTAAACATTTATGTAGCGAATATGATTACATTAAAGGGCTTTGGCAGACTAACCGCAAACATCTTCCCTTTCCAACCATTATTTTTATTAGCGGTACAAATGGCAAAACCACTACCGCTAGAATGTTAGGCTTACTCTTAAAATCTAGTAACGCCCAAGTGGGGGGCAATATTGGAATC…	UDP-N-acetylmuramoylalanine--D-glutamate ligase	36	0	100	100	100	100	100	100	1	1	1	1	1	1	1	1	1	1	1	1	1	1	1	1	1	1	1	1	1	1	1	1	1	1	1	1	1	1	1	1	1	1	1
OG00371	ATGATAGCAGAAAAAAAGCCTGCTGACGAATTTTTAAAAGACAAGATTATTTTAATCACGGGGGGTACGGGGAGCTTTGGTCAACAATGTACCCAAGTTTTATTAGAACAGTACAGGCCCAAAAAGGTGATTATTTATAGCCGTGATGAACTCAAACAGTATGAAATGGCTAAAACCTATGATGATTCTAGAATGCGCTTTTTTATCGGAGATGTACGCGATAAGGATCGCCTTAAAAGCGCCTTGCAGGGTGTAGATGTGTGTATCCATGCCGCCGCGCTTAAACAAGTCCCTACTGCTGAGTACAACCCGTTAGAATGCATTAAAACTAATATTTTAGGGGCTAGTGCGGTGATTGAGGGCTGTTTATCTGCACAGGTAGAACAAGTCATTGCTTTA…	UDP-N-acetylglucosamine 4,6-dehydratase (inverting)	36	0	100	100	100	100	100	100	1	1	1	1	1	1	1	1	1	1	1	1	1	1	1	1	1	1	1	1	1	1	1	1	1	1	1	1	1	1	1	1	1	1	1
OG00372	ATGCGTTTAGATCAATATTTGGTTGAAAAAGGGCTAGCTAAGAGCCGGACATGGGCTAAGCAACTGATTTTAGAGGGGAAGATTTGCACTAATGGCTATATTCTTAGTAAGCCTAGTTTAGAGATTAAGGGAGTACTATTAGAAAGTTTAGAGCAAAATCTAACCCTTATACCTAAACGTTTTATTAGCCGTGCAGGCCAAAAGCTTTGGCATTATTTAGAAAAATACCCTATTGATTGTTATCATAAAATTGTTTTAGATGTGGGTTCTAGCACGGGTGGGTTTGCACAAGTACTTTTAGAAAAAGGAGCGATGCGGGTTATATGTGTAGATGTGGGCAAAGATCAGTTAGACCCAAGCCTTAAAACCCACCCACAGATTGAATTACATGAAAGGTGT…	16S/23S rRNA (cytidine-2'-O)-methyltransferase TlyA	34	1	75	100	0	100	100	93.1034	0	0	1	1	1	1	1	1	1	1	1	1	1	1	1	1	1	1	1	1	1	1	1	1	1	1	1	1	1	1	1	3	1	1	1
OG00373	ATGTTAGAGGAAAAACCGGTTTTATATGTCTTTAGTAGTAGGCGCGCTTGTAATGCTTTTTATGCCAAACAACAAGATGGATTTTTGCCTGTGGTTTGGAGTGTAAAGGAGTTTTACAACCAGATTAGCTTTATAGATGGGCTCTTAAAAGTCCCTAGAAGTGTACGCCAAGTGCTTTTAGCCCATGCCATTAAAGAAGTCGCCCAAAATTTACCCGAGTCTACAGAACACCTTTTAGTGTTTGAAAAGAGTTTTTTAGGCTATTTAGATAGTAGTACATTTGTGGCACACTTTTTTAACGAGTTGGCTATTTTTGATCTAGATATAAATCAGATTGAAAGCCAAGATATTTATGGTGATTATGCTAACCATTTGGAGGTGTTAAAGCGTATCTTAGCG…	PD-(D/E)XK nuclease superfamily protein	36	0	100	100	100	100	100	100	1	1	1	1	1	1	1	1	1	1	1	1	1	1	1	1	1	1	1	1	1	1	1	1	1	1	1	1	1	1	1	1	1	1	1
OG00374	ATGAAACTAGCGGTATTTGATTTTGATTCAACTTTAATTAAAGCTGAGACTTTAGAGGTTTTGGCTCAAGCTTACAAGGCAGATGCAGAAATTAAAGAAATCACGCAAAAAGCTATGGAGGGGAAAATGGATTTTTATGAAAGTTTAATGCACCGGGTGGCGTGTTTAAAAGGCATGGATTTTAAAGAAGCTAAAAATATTTGTGAAAACCTGCCTTTACAACAGGGGGCTTATGAAGTGGTATTAGGTTTGCAGGCACGGGGTTATAAGGTGGTGTGTTTTAGTGGGGGTTTTACATTAGCCACCTCATTTTTTAAAGAGAAGTTAAAATTAGACGGGGATTTTAGCAACACTTTACATGTAGAAAAAGGGGTGTTAAACGGGCAAGTAAGTGGCCCG…	Phosphoserine phosphatase	34	2	87.5	96.2963	50	96.9697	100	93.1034	0	1	1	1	1	1	1	1	2	1	1	1	2	1	1	1	1	1	1	1	1	1	1	1	1	0	1	1	1	1	1	1	1	1	1
OG00375	ATGCAACAAATTTTTTTATGCTCGATCTCTAATGTGAGTAGCGGGGATTGTAGCGAGGATTGCGCTTACTGCACCCAGAGTTCTCACCATCAAGGCAAAATCCGCCGTTATAAATTTAAAAAGACTGAGGAAGTTGTGCAAGAGGCTAAGAGATTACATAAATTAGGCGCACTTGGCTTTTGTTTGGTAACCTCTGGACGCGATCTAGACTTACAAAAATGCGAGTACATCGCTAGATTAGCCCAAACAATCAAACAAGAAATCCCGCATTTGCATTTAATTGCTTGTTGCGGGCGCGCTGATGTATCCTCTTTAAAATATCTCAAACAACACGGCATAGACAGCTACAACCACAATTTAGAAACCTCAGAAAAGTTTTTCAAAAATATCTGTTCTACC…	Biotin synthase	36	0	100	100	100	100	100	100	1	1	1	1	1	1	1	1	1	1	1	1	1	1	1	1	1	1	1	1	1	1	1	1	1	1	1	1	1	1	1	1	1	1	1
OG00376	ATGGCTGATATTTTAAGTCAAGAAGAGATCGATGCGCTTTTAGAAGTGGTTGATGAGGGCGATGATGTTAGCACGATTCAAAAACGCGAGATCATTCCTCAAAAGCAAATTACACTTTATGATTTCAAGCGCCCCAATCGGGTTAGTAAAGAACAGTTGCGCTCTTTTAGAAGTATCCATGACAAAATGGCCAGAAGTCTTTCTAGTCAAATTTCAGCCATTATGCGTAGCATTGTAGAGATTCAACTACACAGCGTAGATCAAATGACTTATGGGGAATTTTTAATGAGTTTACCTAGCCCCACTAGTTTTAATGTTTTCTCTATGAAACCAGTAGGGGGCAATGGGGTATTAGAGGTTAACCCTAGTATTGTGTTTCCTATGATTGATAGACTTTTA…	Flagellar motor switch protein FliM	36	0	100	100	100	100	100	100	1	1	1	1	1	1	1	1	1	1	1	1	1	1	1	1	1	1	1	1	1	1	1	1	1	1	1	1	1	1	1	1	1	1	1
OG00377	ATGACGCTGCACATAGAAGACTACCAGCTAGAGGTTATTATTGGCACTCTTGAGAGCGAACAGAAAAATCCCCAGCCCATTGTTGTGGATTTGTGTATTGATTATCACTACACACCTGCTAAAGAGCAAAAAGCCCCTGAATACTTAGACTACATGGATGTTTTAGAAGTGGTACAAAATAAGTTTTCCACAGCCCATTATGGGCTTTTAGAAGAAGCTTTATTAGAACTTACAAGCTGGCTTAAGCAATGTTTCCCTGTGATTTATAAAATTGACATGGGCATTAAAAAACCCCAAGCCTGCCAAAAGGCTTTAGTGGGGGTGAGTTTGTCTGTTGCCTTTGAAAATCCCTAA	Dihydroneopterin aldolase	36	0	100	100	100	100	100	100	1	1	1	1	1	1	1	1	1	1	1	1	1	1	1	1	1	1	1	1	1	1	1	1	1	1	1	1	1	1	1	1	1	1	1
OG00378	ATGCAACAGCACATCCGCAATTTTTCTATCATCGCCCACATTGACCATGGCAAAAGTACCTTAGCTGATTGTTTGATTCAAGCCTGTAAAGCTATAAGCATACGGGAAATGACAAGCCAAGTATTAGACACTATGGATATTGAAAAAGAAAGAGGAATCACCATTAAAGCCCAATCCGTGCGCTTGCAATACCATTTTCAAGGGCAAGATTATATTTTAAATCTTATTGATACCCCCGGGCATGTAGATTTTAGCTATGAAGTTTCTCGTTCACTAGCTGCTTGTGAAGGGGCGCTTTTAGTAGTAGATGCCACGCAAGGCGTGCAGGCACAAACTATTGCTAATATTTACATCGCCCTAGATAACCACCTAGAAATTTTGCCCGTGATTAATAAAATT…	Elongation factor 4	36	0	100	100	100	100	100	100	1	1	1	1	1	1	1	1	1	1	1	1	1	1	1	1	1	1	1	1	1	1	1	1	1	1	1	1	1	1	1	1	1	1	1
OG00379	ATGAATCCAACCGACATACAAGGTCTAATGGTTGCTTTTGATCAAAGTAATATCAGCTATTTTAAACTCAAAATGGAGAATGTAGAACTCGTGTTAAATAAGGTTTCTACTAAAAAGGGGGTGGTTGTTTCTGATCATTTACCCATCCAAACCCCCACCGCTAGCGCCTGTTCTTTAAATAGTGTAGCAGGGGCAGCAAGTGTGAGTAGTAGCGCCAAAGAAAACACCAAAGAAGATTACATTCTCTCGCCTATGGTAGGTACTTTTTATCACCGCCCCTCCCCTACGGCTAGCCCTTATGTACAAGTGGGCGATAGCATTAAAAAAGGGCAAATTATTGGTATTGTGGAGGCAATGAAGATCATGAATGAAATTGAAGCGGAGTGTGATTGTAAAATC…	Biotin carboxyl carrier protein of acetyl-CoA carboxylase	36	0	100	100	100	100	100	100	1	1	1	1	1	1	1	1	1	1	1	1	1	1	1	1	1	1	1	1	1	1	1	1	1	1	1	1	1	1	1	1	1	1	1
OG00380	ATGCCAACTATGCCACGCTCTAAAAAAGCCTTGATTGGGGGGTTTGCCTTATTAGTAGGGGTAATTTTTATTGCCTTTTTATTGTTTAGAGAACCTACAGAGCTTGTGAGTATCCGCGATTTTAACGCGCTTTTGCATTCTGATAAAATCCAAAGTATTAAGATTGATAGCCACTATATTTATCTTAAGATTAATTTTAAGATTTATAAAACCGCGCGGCTAGGTTGGAAAGATTCCATGCAATTTCCTACAAATATCCCCATTGAAGTGTTACAAGAGAGCAAAACAACAGAGCAATTATTAGATCTAGTCATTATTTTCTTCTTTCTGGTGCTTTTGGCTATTTTATTGCGTTTTGTGTGGAATAGAAAAACTTTACTACAACCCTCTTATGAAACC…	ATP-dependent zinc metalloprotease FtsH	36	0	100	100	100	100	100	100	1	1	1	1	1	1	1	1	1	1	1	1	1	1	1	1	1	1	1	1	1	1	1	1	1	1	1	1	1	1	1	1	1	1	1
OG00381	TTGAGTCTTCCAAGTAGTTCTAACAAACCTCTTTACTTTGTTTATTTAATCCTTGTGGTGGCTGCTAGTCTTGCTATGGGGGTTTATAAAAGTCTAGAAATTTCAGTGAGTTATAGAGAGGCGCTGCTTTATTTTAGCACCCCTGAATTTTTATTAGATCGCTGTTTATTACGCGCTTTGCATGCCTTTGTTAGGTTAGCCTATTTCTTGCCCAAAGATTTAGCCTTGCGCTTACCGGGTCTATTTTTCCACGCGCTTAACATCATTTTAATTTATCTATTAAGCCTTAAGGAGAAACCTCAAAAACCCTACGATCCCCTCTTTGTCGCTCTCACCTTTGCCTTATTACCCGGAGTTCAATTAGGGGCGATCTTACTAGGTAAGGCAAGTTTACTTATT…	hypothetical protein	36	0	100	100	100	100	100	100	1	1	1	1	1	1	1	1	1	1	1	1	1	1	1	1	1	1	1	1	1	1	1	1	1	1	1	1	1	1	1	1	1	1	1
OG00382	ATGGTTTATAACATCAGTAAGAAAATTCTAAATGTTGTAGGTAGGACTAATGCCACCTATAATTTAATTAGTGAGGGCGATCGTATCCTTATAGGCTTAAGTGGGGGTAAGGATTCTATTTTACTCTCTTGTTTACTTGCACGCATGCAAGCACACGCCCCCTTTAATTTTACTTTTCAAGCTGCTACCGTGCACTATGGCTTGAAAGAAGATTTAGCATGGCTAAGTGATTTATGTGTAGAACAAAATATCCCCCATACCATTCTTTATACCAATATCGCTCAGACAATCCGTGAAAAGCGCCGTGAACAGAGTTCTTATTGTAGTTTTTGTTCGCGTATGCGTCGCGGGGTGCTTTATAACTACGCGCTAGAACATGGCTATAACAAACTCGCCCTA…	tRNA 2-thiocytidine biosynthesis protein TtcA	36	0	100	100	100	100	100	100	1	1	1	1	1	1	1	1	1	1	1	1	1	1	1	1	1	1	1	1	1	1	1	1	1	1	1	1	1	1	1	1	1	1	1
OG00383	GTGAACTGTTCAACCCCTCATAAAAACCACACCCTCTCATTCCACAAGGGAGAAGAAACAATTGATGCGAATTTACCAGTAGTTGAGGGCATTAAAACGATTAATGATGTACAATCTGTAGGGTTTGAGTGGCAACCTATCTCTGTTCCTTCTCTTATTGATGGTTTTGCGATCTATCGCATGCAAAAGGATCAGACCTATAGGCGGGTGGGAATGGTTAAAAATCCACTTGCTACTCATTACTACGATGAGGGTTTAACGCCACAGACTCAGTATTATTACAAAATCGCCACCATCGGCAAAAATGGCGGGGTTTCTAACATGTCTCAGGCCATTAGTGTGAATACATCTTATATTAACCCTGTAGAAAGTGTTTTTGCCAGCCAAGAGGGGCCTAAA…	Fibronectin type III domain protein	36	0	100	100	100	100	100	100	1	1	1	1	1	1	1	1	1	1	1	1	1	1	1	1	1	1	1	1	1	1	1	1	1	1	1	1	1	1	1	1	1	1	1
OG00384	ATGCAGAATTTAACAGCTCCCTTTTTCCCCCTCAAACCTCCTAAGCGCTTTTTTGCCTCCACCCACGCCCCAATTTCTTTTTACTTTAAAAAGTGTTCTAGAGATTTTAGCGTGCAAGAAGAGCCGCTGTATCCTTTCAGTGGGCAGGGTGATCATGCCATACTCAAGGTACGCAAAAAAGATTTAAGTACTCTAGAAATGCTTTCTTTGCTTGCGGGGGTGAGTGGGGCTAAGATCAAAGAGTTTGGCTATGCTGGGCTTAAAGATAAACAGGCAATGAGCATACAATATCTTTCTTTGCCCAAACGCTACGCCTGTATTTTAGAAAAACATGCCTCTACTTTGCTGGATCGAGGGGTTAAAATTTTAGACATCACAGCCCATAACCATAAAATCCGT…	tRNA pseudouridine synthase D	36	0	100	100	100	100	100	100	1	1	1	1	1	1	1	1	1	1	1	1	1	1	1	1	1	1	1	1	1	1	1	1	1	1	1	1	1	1	1	1	1	1	1
OG00385	ATGCAGCAGTTAGAAGTCTTTCAAAAGGATATAGCAGATTTAGAGCGGGTCTGTGCGCTAATTAGAGAGCGGATTTTAGAAGTGGTGAGTGCTAATGGCGGGCATTTAAGTTCTTCTTTGGGGGCTATTGAGCTCATTGTAGGGTTACATAGCGTTTTTGATAAAAATAAACACCCCTTTATTTTTGATACTAGCCACCAAGCCTACGCGCATAAACTTTTAACAGGGCGCTTTGAAAGTTTTAGTACTCTGCGCCAAATTAATGGCCTAAGCGGGTTTGTTCGGCCTAGTGAATCGCCCTATGATTATTGTATTGCCGGGCATAGCTCGACGGGAATCTCTTTAGGTGTGGGGGTGGCTAAAGCCTATGCACTTAAGGGGATTACTTCTGTACCTGTG…	1-deoxy-D-xylulose-5-phosphate synthase	36	0	100	100	100	100	100	100	1	1	1	1	1	1	1	1	1	1	1	1	1	1	1	1	1	1	1	1	1	1	1	1	1	1	1	1	1	1	1	1	1	1	1
OG00386	ATGCAAATTCAAGTCCAAGCCTTTGGGGATACGCAAACAAATTGTTATATTTTGCGCCTTGAGCAGGGGGATTTAATTATTGATCCGGGGCTGGGGGCTACTTCTTGGGTGCTTGAAAAAAGCAAAAACCCTTTAGCCATTCTCATCACACACGGGCATTATGATCATATCTGGGATGCCCATGCACTTAAAAAAGCTTGGCCTTCTATGCCTCTTTATGCCCCTCAGGCTGATATTTTCATGCTCACCTCTGATTGTTTTAATTTAGGCCTTACCCCGTGTAAAGAAGAGGATATAATAGGCATAGAGTGCGCTAAAAGTTCTTATAGCTTTGAAATAGCGACTATCCCCATTACCTACTGGCATTTTCCGGGGCACACCCCGGGCTGTTGCATGATA…	putative metallo-hydrolase	36	0	100	100	100	100	100	100	1	1	1	1	1	1	1	1	1	1	1	1	1	1	1	1	1	1	1	1	1	1	1	1	1	1	1	1	1	1	1	1	1	1	1
OG00387	ATGCTTAGCGCATTTTTAAACCACTCTAAAAAATCTGTACGCGTGTTGGTGGTGGGTGATATTATAGTTGATCATTATATTTGGGGGAATAGCGAGCGGCTCTCGCCTGAAGCCCCCGTGCAAGTAGTGGAGGTGATAGAGGAGACTTATCGCTTAGGCGGGGCGGCTAATGTGGTTAATAATTTAGTGGCTTTAGGAGCACAAGTAGATTTATGCGGGGTGGCAGGCGCTGATGGAGCTAAAGATCGTTTATTTAGTATCTTGCAAGATTTAGGTGTTGGAGTAGATGGGATTTTAATAGATTCTACACGCCCCACTTGCTTAAAAAGCCGTGTGATGGTTGGTAAACAACAAGTTTTGCGCATTGATCATGAAAAAAATACACCCATTAGTTCTAAC…	Bifunctional protein HldE	36	0	100	100	100	100	100	100	1	1	1	1	1	1	1	1	1	1	1	1	1	1	1	1	1	1	1	1	1	1	1	1	1	1	1	1	1	1	1	1	1	1	1
OG00388	GTGAGTAAAAAAAACACTTTACAATTTGAATCAGGGGAGGGGTTAGATCAAAAAATCCTAGATGGGATTGAAATGCAGGATCGCCAAGAGCTTTTACGCCTGCTTAATGAATTTATTTTGCAAAGTTATAAGGTTGAAAAAGAATTTAAAGATTATAAAGCGCTTTATGAGTGGGTGATTGAGATTTTGCCCCAAGCTATTTGGGTACTTAATGAAAATAAAAGCTTTTTTTATAAGAATAGCAAGGCTATAGAAAGCCAAGAAGTGTTTGAAAAAGCAAGATCTGTAGGGTTTAATAGCGAGATTGAACATGGGGGCAAAAACTACCTTTTTCAGAATAATAAAATTCAGGGCAAAGAAATCATCACCGCTACAGACATCACCAAACAAAAACGCCAA…	Sensor protein ZraS	36	0	100	100	100	100	100	100	1	1	1	1	1	1	1	1	1	1	1	1	1	1	1	1	1	1	1	1	1	1	1	1	1	1	1	1	1	1	1	1	1	1	1
OG00389	ATGAAACAAAATCAAGCGAGTGGTCTAGAACACATCATGGAACCGCAAAGTATTTTTAACAAACGGGGCAAGACTAAATTTGTAGCCATCACTAGTGGCAAGGGGGGGGTGGGTAAGTCCACAATTAGCGCTAATTTAGCCTACAGTTTATTTAAAGCTGGTTATAAAGTAGGGGTTTTAGATGCTGATATTGGTCTGGCCAATTTAGATATTATTTTTGGCATTAAAACCACTAAAAATATTTTACACGCCTTGCGTGGTGAGGCGCATTTTAGCGAAGTAGTTTATCCTATTGAAGAGGGATTTTATTTAGTACCCGGAGATAGCGGGGAGGAAATCTTTAAATATGTCAGTCAGGATATTTTAGATAGTTTTGTAGATGAGGAAAATCTATTAGAT…	Flagellum site-determining protein YlxH	36	0	100	100	100	100	100	100	1	1	1	1	1	1	1	1	1	1	1	1	1	1	1	1	1	1	1	1	1	1	1	1	1	1	1	1	1	1	1	1	1	1	1
OG00390	ATGGGAAGAGCTTTTGAATACAGACGAGCGGCTAAGGAAAAACGCTGGGATAAAATGAGTAAAATTTTTCCTAAACTAGCTAAGGCTATTACGCTAGCAGCTAAGGAGGGTGGGGGCGATCCAGCTAGCAATGCTAAATTACGCACGGCTATTTTAAATGCTAAAGCCCAAAACATGCCAAAGGATAATATTGAGGCAGCAATCAAGCGGGCAAGCAGTAGTGAGGGGAATTTGATAGAAATTAGCTATGAGGGGCGGGCTAATTATGGTGTTTTGCTCTTTATTGAGTGCATGACAGATAACCCCACCCGCACCATTGCTAATCTTAAAAGCTATTTTAATAAAACACCCGGGGCCAGTATTCTTAGCAATGGTTCTTTAGAATTCATGTTTTCTAAA…	putative transcriptional regulatory protein	36	0	100	100	100	100	100	100	1	1	1	1	1	1	1	1	1	1	1	1	1	1	1	1	1	1	1	1	1	1	1	1	1	1	1	1	1	1	1	1	1	1	1
OG00391	ATGGGTTTATCTATTGGGATTGTGGGTTTGCCTAATGTGGGTAAATCTAGCTTGTTTAACGCTTTAACCCGCACAACACAAGCCCAGAGTGCAAACTACCCTTTTTGTACCATTGATCCTAATAAAGCAGTGGTAGATGTGCCCGATGCGCGTTTAAAGGAGTTAGCGCGCATTGTCAAGCCTGAGAAGATCCAACACTCTAGCGTAGAATTTGTAGATATTGCCGGATTGATTAAAGGGGCTAGTCAAGGCGAGGGCTTGGGGAATCAATTTTTAGGGGCTGTTAGAGAATGTGCGGTGATTTTGCATGTGGTGCGCTGTTTTGAAGATGAAAATATCACCCATGTTAGTGGCCAAATTAATCCTTTAGCCGACATAGAAACCATAGAAATCGAACTG…	Ribosome-binding ATPase YchF	36	0	100	100	100	100	100	100	1	1	1	1	1	1	1	1	1	1	1	1	1	1	1	1	1	1	1	1	1	1	1	1	1	1	1	1	1	1	1	1	1	1	1
OG00392	ATGCAAATTATTAAAAAAATCCTTTGGGTTTTATTTATTTTACCTGTTGTTTTGGGGGGAGTCTTTGGGGGGGTGTATCTGCTGTATTTGTGGATGCAGGCCTCTATTGATGTGCAAAAGGTGGTGGATTATAAACCAAATGTGATCACTAAAATTGTAGATAGCAGAGGACGGCTTATTGCGAATTTATACGATAAGGAATTTCGCATTTACGCGCCTTTTTCTGAGATTCCCCCTAGAATGGTGGAGGCTCTTTTAGCGGTAGAAGACACGCTATTTTTTGAACATGGCGGGGTGAATTTAGATGCGATTTTACGCGCTTTTTTAAAAAATTTACGCAACCAAAAATACGCCGAAGGGGGTAGCACACTCACCCAGCAGCTAGTTAAAAACATGCTT…	Penicillin-binding protein 1A	36	0	100	100	100	100	100	100	1	1	1	1	1	1	1	1	1	1	1	1	1	1	1	1	1	1	1	1	1	1	1	1	1	1	1	1	1	1	1	1	1	1	1
OG00393	ATGATTACCATGAAAGATTTATTGGAGTGTGGCGTACATTTTGGCCACCAAACAAGGCGTTGGAATCCTAAAACAGCGCGCTTTATCTTTGGGGTGCGTAAAAATATCCACATCATAGATTTACAAAAAACCCTGCGCTATTTCCGCTACACCTATAACATCGTTAGAGACGCTAGCGCTGAGGGTAAAACAATCATGTTTGTGGGCACTAAAAAGCAGGCTAGCGATACTTTAAAAGAATACGCCACTCAGGTCAATGTCCCCTATGTCAATTACCGCTGGCTAGGCGGCATGCTCACTAACCTTAGCACGATTAGAAAATCTGTACGCAAGTTAGAAATCATGGAGGAGATGGAAAATAGCGGGCAAATTGATCTACTCACTAAGAAAGAAAAACTC…	30S ribosomal protein S2	36	0	100	100	100	100	100	100	1	1	1	1	1	1	1	1	1	1	1	1	1	1	1	1	1	1	1	1	1	1	1	1	1	1	1	1	1	1	1	1	1	1	1
OG00394	ATGACCTCTCTTTCTCAAAGACGGCTTAAAGCTTTTTGTGCTAATAAGCGGGCACTTTATTCGTTTATTATTTTTAGTTTGCTTTTTTTGCTCTCTTGTAGTGCTGAGCTTTGGATCAACGATAAACCCCTTTTTATCTATAAAGATCACAAAAGCTATTTTCCTCTTTTTAAAGATTACCCTGAAACCACCTTTGGCGGGGATTTTTACACCACCACCGACTACACAGACCCTTATGTCAAAGAACACCTTCTTAAAAATGCCTTTGTAATCTGGCCCTTAGTGCCCTATTCTTATAACACCATTATTATGGATCTTAAACAAAGCGCTCCCACTCCCCCAAGTCTTAAACACCTTTTAGGTACAGACGATCAAGCCCGCGATGTGTTAGCACGGCTA…	Inner membrane ABC transporter permease protein YejE	35	1	100	96.2963	100	96.9697	100	96.5517	1	1	1	1	1	1	1	1	2	1	1	1	1	1	1	1	1	1	1	1	1	1	1	1	1	0	1	1	1	1	1	1	1	1	1
OG00395	ATGCTAAAATGGGCGCGTGATTTTCTGATAGTCATGAGGGCCAATCAAGGAGAGATATTGAAAATATTAATTGTAGATGATAGCTCCACAATGCGAAGAATCATCAGGAATACCCTCCAGCGTTTAGGTTATGAGGATATTTTGGAGGCTGAGCATGGGGTGGAAGCTTGGGGGAAATTGGATAGTAATGATACTACTGGGGTGCTTATCACCGATTGGAACATGCCAGAGATGAATGGGTTAGATTTAGTTAAAAAGGTGCGCTCTGATGGGCGTTTTAAGGACTTGCCTATCATTATGATCACCACAGAAGGGGGTAAAGCAGAGGTTATTACCGCTTTGAAAGCAGGGGTAAATAATTACATCGTCAAGCCCTTTACCCCTCAAGTTCTCAAAGAA…	hypothetical protein	36	0	100	100	100	100	100	100	1	1	1	1	1	1	1	1	1	1	1	1	1	1	1	1	1	1	1	1	1	1	1	1	1	1	1	1	1	1	1	1	1	1	1
OG00396	ATGCAAAATCATAACCGCATTTATCTGGACAATAACGCCACCACCCGAGTCGATCCTCTGGTGCAAGAGCTCATGATTCCTTATTTTTCTGAGCATTATGGAAACCCTAATTCTTTGCATAAATTTGGCACAGAAACCCACCCTGAGATCACAAAAGCCCTAGAAAAACTCTATCAAGGCATTAACGCACATGATGAGGACGACATCATTGTTACCTCTTGTGCTACTGAGAGTAACAACTGGGTTTTAAAATCTGTGTATTTTGATATTTATCTGAAACAGGGCAAGGATCACATCATCACTACAGAAGTAGAACACCCCGCCGTACGCGCCACTTGCGAATTTTTAGAAAGCTTAGGCATGCGTGTAACTTATTTGCCTATCAACGCACAAGGTACT…	Cysteine desulfurase	36	0	100	100	100	100	100	100	1	1	1	1	1	1	1	1	1	1	1	1	1	1	1	1	1	1	1	1	1	1	1	1	1	1	1	1	1	1	1	1	1	1	1
OG00397	TTGGTAAGTTCTGCCTATATCCAGTCGCGCACCCTTGTTTTACAAGGAAGTTGGGATTTTAAAACTTCTGCGAAAGCTTTAACCCATTTAAAAACCATTCTTAAAGACGCCCCTCCCATAGAAGCCATTGATTTTAAAGGGGTGGCTAGTTTGGATTTTGTGTTTTTAATGTTGCTTTATGATTTATTAGGCCGCCGTAAACCTGAATTTCTCAACCCTAGCGCTTATAATGCAAAAGTCTTAGAAGTGGTAGAAACTTGGATTCGGGCTAATCCTAGCATTTTAAAACAAGAACATGTTTCCCGCGTCTTTATCAACCCTTTAGAAAAATTAGGGCGCGGAGTTGTCTCCTTTTATAACACTTTGCTCAATACTTTTAATTTCTGTGGCATGATTATT…	putative phospholipid ABC transporter permease protein MlaE	36	0	100	100	100	100	100	100	1	1	1	1	1	1	1	1	1	1	1	1	1	1	1	1	1	1	1	1	1	1	1	1	1	1	1	1	1	1	1	1	1	1	1
OG00398	ATGAAGATTGTTTATTGCGATGCGTTGGTGGTGGGGGGCGGTTTAGCGGGTTTGCGCGCCAGTATTGCCTGCCGTCAAGTGGGTTTAGATGTGGTGGTGCTAAGTTTAGTACCTGTCAGACGCAGCCACTCAGCTGCCGCACAAGGGGGTATGCAGGCAAGCTTAGGCAATGCTAAAATGAGCGAGGGGGATAATGAGGATCTGCATTTTTTAGATACAGTCAAGGGGAGCGACTGGGGGTGTGATCAACAAGTGGCGCGCATGTTTGTAACCACCGCACCTAAGGCTATCCGTGAGTTAGCTAGTTGGGGCGTGCCTTGGACTCGCATTAAAAAGGGCGATCGACCGGCTGTGATTAATGGCGAACATGTAACCATTACCGAGCGCGAGGATCGGCAC…	Fumarate reductase flavoprotein subunit	36	0	100	100	100	100	100	100	1	1	1	1	1	1	1	1	1	1	1	1	1	1	1	1	1	1	1	1	1	1	1	1	1	1	1	1	1	1	1	1	1	1	1
OG00399	ATGATAAAAGAGGCTAACTACTGCGTGGATTTGCAAGATTTTAACCCCAAGGATTATTGCATTTTAGACATTCGCGATGCAAAATCTTACCAAGAGGCACACCTCAAAGAGGCTAAAAATTTAGAGGATTTAGAGGCCATTAAAGATTTTGCCCTTTCCTCCCCAAAGACAAAAATTTTGTTGCAATGCTGGCATGGAAACACGGCTGCTAGATATGCAGATCTATTACACAGCGCAGGAGTGGAAAATATTTATTTTCTTAAGGCCAATTTTGAAGACTTTAAGGCTTTTGGCTTGGAGGTGGTGGAGGGCTGA	thiosulfate sulfurtransferase	32	4	100	85.1852	100	87.8788	100	86.2069	1	1	1	1	1	1	1	1	0	1	2	1	1	2	1	0	1	1	1	1	1	1	1	1	1	1	2	0	1	1	1	1	1	2	0
OG00400	ATGCCCTCTTTTAAACCCCTTGCCTTTGGCATTGCAAAAATGCAGTACGGACAAAAGAGTCAAAAGCCTTTGAGTGCGTGTTTTTTATGTTTGGAGTGGCAACCTTTAGAGCACTCCATTTTAAAGGCTTTGGAAGGGTTAAAACCCCTAAGTAAAACCCCAAGCGAGGCTATTTATAGCATTGATAAACTCTTTTTAAAGCAAGCTCTCCCCTACATTTCTCAAGAAAAAACCCCCCTTTCAGAAGTGCTTTTAGCCTTAAATGAGCAGGAGGAAAACCCGCAGTTTTCTTTTTATCACTTCGTTATTCTTTATGAAGATGGGCCATGCCAAAGTCTACAAACGGCCTATCTTAAACTCCACGCCCTTTCTCTAGGTAAAGCCCCTTTGCGTAGTTTA…	2,3,4,5-tetrahydropyridine-2,6-dicarboxylate N-succinyltransferase	36	0	100	100	100	100	100	100	1	1	1	1	1	1	1	1	1	1	1	1	1	1	1	1	1	1	1	1	1	1	1	1	1	1	1	1	1	1	1	1	1	1	1
OG00401	ATGCGTATCTTGTTGGTGGAAAACAACGCTGATTTAAGCAAAGAAATTAGCGCCTACCTCAGCGAAAAGAGTTTTCAGGTAGATGTAGCAGAGAATTTAGAGGATGGCGAGTATTACATCAGCATCCGCAATTACGATCTTGTACTGATTAGTTTAGAGCTTAGCGATGGTAATGGCTTAAGTTTAGTACCTTATGCAAAGGCTAAACACGCCTCTATTGTAAGCATCATGCTAGCCAATAATGCCTCCAGTGAGCAAGAAATCAAAGCCTTTAAGGAGGGGGTAGATGATTTTATCGCTAAGCCTTTTGATTTGGGGGTGCTTGTGGCTAGGATTGAGGCGAGACTACGCTTTTGGGGTTCTAGCATTATTGAAATTGAAGATCTTGTGATTAATCCA…	Transcriptional regulatory protein CusR	36	0	100	100	100	100	100	100	1	1	1	1	1	1	1	1	1	1	1	1	1	1	1	1	1	1	1	1	1	1	1	1	1	1	1	1	1	1	1	1	1	1	1
OG00402	ATGCCGCCCCCTGCTAGCACGGTTAACACTCTTTACTGTGCCACCATGCAGGCTACACTAGCCCAAATCGTAGAAGTTGAGGCGACATTTACTAGAGCTCTTCCGGCCTTTGTCATTTCAGGTTTGCCCAATAGCGCGATTCAAGAATCTAAACAAAGGGTACAATCTGCTCTCCAAAATAACGGCTTTAGCTTCCCCCCTCTTAAAATCACAATCAATCTCTCCCCAGCAGATTTACCCAAAAGTGGGAGTCATTTTGATCTGCCTATGGCTTTACTTGTGGCTTTACAAAAAAGATCATTAGAGGGAAAATGGTTTGCCTTTGGGGAATTGGGTTTAGATGGCCGTGTTAAATACAACCAAGCTATTTTTCCCATGCTCTTAGACATCGCCATTAAA…	Competence protein ComM	36	0	100	100	100	100	100	100	1	1	1	1	1	1	1	1	1	1	1	1	1	1	1	1	1	1	1	1	1	1	1	1	1	1	1	1	1	1	1	1	1	1	1
OG00403	ATGAGTTATTGGAATGAAATTTACACCCACTTTAGCCCTGTGGCTTTTACTTTCTTTAATATCCCTATTCATTGGTATGGTCTAGCCTATGTAGGGGCTTTATTACTAGCCCTTACTTTGGCCTTGCGGGCTTTAAAAACAGACCCTAAACGCTTTCCTATTTCCAAGGCTAATTTTGAAAGCTATTTTCTCTATGCAGAATTGGGGGTGATTTTAGGCGCAAGACTGGGTTATATTTTAATCTACGATCCAAATACGCTTTATTATCTCAAAGCCCCTTGGCAAATTTTTAACCCTTTTTATGAGGGGGAATTTATCGGTATTAGAGGCATGAGCTACCACGGAGGATTAATAGGCTTTTTAGTTGCCTCATGGATTTTTAGTAAGGTAAAAAGGCAA…	Prolipoprotein diacylglyceryl transferase	36	0	100	100	100	100	100	100	1	1	1	1	1	1	1	1	1	1	1	1	1	1	1	1	1	1	1	1	1	1	1	1	1	1	1	1	1	1	1	1	1	1	1
OG00404	ATGTGTTTGGCTATTCCTTCTAAAGTCATTGCCCTTAAAGACAATGTAGCTATCTTAGAAACTATGGGCGTGCAAAGAGAGGCTAGTTTAGACCTCATGGAAGAAGAGGTAAAGGTGGGGGATTTTGTGCTTTTACATATTGGCTTTGTGGTGAGTAAAATTGATACCGCCGATGCGCTTGAATCGCTAAAGCTTTATGCGCAAATGATAGCCAATATGGGCGATGATGCTTAA	Hydrogenase isoenzymes formation protein HypC	36	0	100	100	100	100	100	100	1	1	1	1	1	1	1	1	1	1	1	1	1	1	1	1	1	1	1	1	1	1	1	1	1	1	1	1	1	1	1	1	1	1	1
OG00405	ATGGGAACTCCTTTATTCGCCCAAGTGGTGCTTGCGCATTTGCTAGAAGAGGGGTTTGAAGTGGTGGGCTTGATCACCCAGCCTAGTAAACCTTTTGGCAGACAACAGCAAATGAAAGATAGTGCCACTAAGGTTTTTATCCAAGAAAAACAATTACCTATCCCTGTTTTTGAACCCCTAAAAATAGATGATTTGACTTTACAAACTATCCAAAATCTTAAGCCTGATGTGGTTGTAGTGGTGGCTTATGGTAAAATTTTACCCCAATCACTTCTTAATTTAGTCCCCTGTATTAATTTGCACGGCTCGCTTTTACCCCAATTTAGGGGCGCATCACCCATACAAGAGATGATTTTACATGATTTAAGCGAATTTGGGGTGAGCGTGATTAAAATGAGC…	Methionyl-tRNA formyltransferase	36	0	100	100	100	100	100	100	1	1	1	1	1	1	1	1	1	1	1	1	1	1	1	1	1	1	1	1	1	1	1	1	1	1	1	1	1	1	1	1	1	1	1
OG00406	ATGGACAACACAGAACTAGAAAATCTCTTAGAGACAACGCTTAAGGGTATGGGTTGTGCGCTCTATGATGTGGCTTTTTTAAAGGAAAATAAAAGAGATATTTTGCGTATCAGTATTAAGGCGCTAGAAGGCCCCACAAGTTTAGACATCTGTGAGGAGGCGAGTTTACTCATCTCCCCTCTTTTAGATGTGCACGCCCCCTTTAAAAATGCCTATACGCTAGAGGTGAGTTCTATGGGATTAGAGCGTAGTTTAAGCAAGCTCAAGCATTTCAAACTCTCCATTGGGGATTTAGTGGAATGCAAAACCATAGAAAATACCCGCTTAAAAGGTGTGATACAGGCCGTAAATGGCTCTAGTATTGTATTGCAGTGTGCAGAAGGGCTAGAAAACCTGCCC…	Ribosome maturation factor RimP	36	0	100	100	100	100	100	100	1	1	1	1	1	1	1	1	1	1	1	1	1	1	1	1	1	1	1	1	1	1	1	1	1	1	1	1	1	1	1	1	1	1	1
OG00407	ATGAAAGCCATTAGCGCGCTTTTTGCCTTGGTTTTATTAACAGGTTGTGGCTATAAACCCATTGCCGCCCTTTCAGATAAGGTTTTAGGCAAAGGTATATATGTGCGCTTGGTGGTGAATTTGCCCAACCCTAAAAACTCTGTGGCTTTTAAGGACATGCTTAATCGCGTCATTGTACAGCGTTTCCAAAATACCCTAACTAGTCAGAAACAAGCCGATTCTATTATTACCATTGAAATCACGCGGGTAGCTGATACTTCTATTAGCCAAAATCAAGAGGGCTTTACCACCTTCTACCGCGCTACGGTGTATGTGGATTACACTTACAATAATAAAATGGGCACTGTAAAAACTTTCCATGATAGCGGTTATTATAACTACGCTGTTTCATTACAAGAC…	hypothetical protein	36	0	100	100	100	100	100	100	1	1	1	1	1	1	1	1	1	1	1	1	1	1	1	1	1	1	1	1	1	1	1	1	1	1	1	1	1	1	1	1	1	1	1
OG00408	ATGTTCCATGAATACAGAGACGAGATTAAAGAGTTGAGCAATAAAAACCCTCACTTTCATAAGATTTTTGAGGAACATAACGCTTTAGATGATGAAATCGCGACTTTAGAGGCTAGCGGTACAGATGATCTAAAAATCGCAACTCTAAAGAAGAAAAAACTCTATCTTAAAGATGAGATTTATCGCATGATTCAAGAACATAAAGATGCGCACGCACCCAACCACTAA	hypothetical protein	36	0	100	100	100	100	100	100	1	1	1	1	1	1	1	1	1	1	1	1	1	1	1	1	1	1	1	1	1	1	1	1	1	1	1	1	1	1	1	1	1	1	1
OG00409	ATGTTTAACTTTTTTAAAAAGACAATCCAAAATGTCGCCTCTTTGCTTAAAAATAAAGATGCCACTTTTAGCAAAGAAAGTATAGAGGAAATTTTAATTGGTTTTGATGTGCAATATGATTTGGTTGAAAAATTATTAGAACACCTACCTGAGCAAATCAAACGCAACCATTTAGAAGTAGCTTTAATGCGTTTTTTGCGCAAAGAAAGTTATTACGATAAGGTTAGTTTAAAACCCATTGAGAGCAAACCCTTAGTGTCTTTAATTTTAGGGGTCAATGGAGCGGGCAAGACCACTACCATTGCTAAGCTAGCTAAAAAATATCTTTTAAACGGGCAAAAGGTGATCTTAGGAGCGGGGGATACTTTTAGGGCGGCTGCGGTTAAACAACTCCAACTT…	Signal recognition particle receptor FtsY	34	1	100	92.5926	100	93.9394	100	93.1034	1	1	1	1	1	1	1	1	1	1	0	1	1	1	1	1	1	1	1	1	1	1	1	0	1	1	1	1	1	3	1	1	1	1	1
OG00410	ATGCACGCCCTTAGCGCTTTAATCACGCCCTTTAAGCCCAATTTAGAAGTAGACGAGGAAGTCTATGCGTACTTGATTGAGCGCCAGATTCGGCTCGGAATGGATGCGTGCGTGCCTGTGGGTACTACCGGTGAATCAGCTACACTCACGCATCAAGAACACATGCGTTGTATTGAAATTGCGATTAATGTGTGCAAGCCTCTAGGGGCTAAGGTTTTAGCCGGGGTGGGGAGTAATGCCACTAGTGAGTCGCTACTTTTGGCACAATTTGCCCAAAAAGCTGGGGCTGATGGGATTTTATGCGTTACGCCTTATTATAACCGCCCCACCCAGCAAGGTCTCTTTGAGCATTATAAAACCATCGCTAATTGCGTAGAAATTCCGGTTATTTTGTATGAT…	4-hydroxy-tetrahydrodipicolinate synthase	36	0	100	100	100	100	100	100	1	1	1	1	1	1	1	1	1	1	1	1	1	1	1	1	1	1	1	1	1	1	1	1	1	1	1	1	1	1	1	1	1	1	1
OG00411	ATGGCCACTAGTAACACTTTATCTAGGCTTTTTGGCAAATTTGCCCGCTACCCCTTCCCCAAATCCATCCAAAGGCTTATTAATCAAATTTATGTTTCTCTTTTTAAGATCAATTTAGATGGTTTTGCTCCCATAGAGTCTTATCCCACTCTTAATGCCCTTTTTACCCGTGCTTTACAAACCCCTCGTTTTATTGATCCAAACAGAGAAATGTTAATCGCCCCTTGTGATGCTCTCATCACAGTTTGCGCACCCGTTACTTATAACTTAGCCCTCCAGATTAAAGGCATGGATTATCAAGTAGGCGAGTTGTTGGGTCAAAAAGAGGTTTTAACAAATTATCTTTATTTTAATTTCTATCTCTCACCTAAAAATTACCACCGCTTCCATGCCCCCTGT…	Phosphatidylserine decarboxylase proenzyme	36	0	100	100	100	100	100	100	1	1	1	1	1	1	1	1	1	1	1	1	1	1	1	1	1	1	1	1	1	1	1	1	1	1	1	1	1	1	1	1	1	1	1
OG00412	ATGTCCACAAATCCGCTCCTCTCTCGCGCTAGCTACATTGAAATTGACACCAAAGCCCTAGCCCATAATTTTAAAGTAATATCAGAGGTAGCAGATGGCATGGCAATCATGGCAGTTGTTAAGGCTAATGCTTATGGAGTGGGTGCACTGGAGGCTAGCCGTGTATTTATAGAGCAAGGGGCTACTTATTTAGGGGTAGCCACTTATGAAGAAGCTTTAGAGGTGCGTTTGCATTTTGCCTCTATTCCTATTTTAATCTTGGGTTTTACACCTACCAACATGGCAGAAGATCTGATCAAAAACCACATCACCCAAACCCTTTTTTCCTATGAACAAGCTTGTTATTTTTCACAAGTAGCGCTCTCTTTAAAACAAAAGCTCAAAGTGCATATCAAAATA…	Alanine racemase	36	0	100	100	100	100	100	100	1	1	1	1	1	1	1	1	1	1	1	1	1	1	1	1	1	1	1	1	1	1	1	1	1	1	1	1	1	1	1	1	1	1	1
OG00413	ATGCTAACTTTTTCAGATATTTTATTAGAACTACAAAGTTTTTGGCATAAACAGGGCTGTATTTTATTACAACCCTATGATATTCCCGCAGGCGCAGGGACTTTTCACCCCGCCACTCTTTTAAGAAGTTTAGATAGTAGCCCTTGGAGTGTGGCCTATGTTGCCCCTTCTAGGCGGCCTACAGATGGGCGCTATGGGCAGAACCCTAATCGCTTGGGTAGTTATTACCAATTCCAAGTTGTAATCAAGCCAAGCCCTAAAAATATCCAAGAAGTTTATTTACAAAGTTTGCAGGCTTTAGGGATTGATTTTAGCAAACATGATGTGCGCTTTGTTGAGGATAACTGGGAATCACCTACTCTAGGGGCTTGGGGGCTAGGTTGGGAGGTGTGGCTAGAT…	Glycine--tRNA ligase alpha subunit	36	0	100	100	100	100	100	100	1	1	1	1	1	1	1	1	1	1	1	1	1	1	1	1	1	1	1	1	1	1	1	1	1	1	1	1	1	1	1	1	1	1	1
OG00414	ATGCAAAAAATCAGAAATATCGCCGTTATTGCCCATGTTGACCATGGCAAAACCACTTTAGTAGACGGCTTACTCACCCAATCTGGGACTTTTAGCGCACACGATAAAATTGATGAGCGCATGATGGATAGCAACGATTTAGAAAGAGAACGGGGTATCACCATTTTGTCTAAAAATACTGCTATCCACTACAAGGACACCAAAATTAATATCATAGATACCCCCGGACACGCCGACTTTGGCGGCGAGGTAGAGCGGGTATTAAAAATGGTAGATGGCGTGTTGCTTTTAGTAGATGCACAAGAAGGCGTGATGCCGCAAACCAAATTTGTAGTTAAAAAGGCGCTAAGTTTTGGGATTTGCCCTATTGTGGTGGTAAATAAAATTGATAAAAGCGCA…	GTP-binding protein TypA/BipA	36	0	100	100	100	100	100	100	1	1	1	1	1	1	1	1	1	1	1	1	1	1	1	1	1	1	1	1	1	1	1	1	1	1	1	1	1	1	1	1	1	1	1
OG00415	TTGCATAGGACAGAGATAAGAAAGCGGGTTTTTTCAGGTATCCAACCCACAGGGGGCATGCACTTGGGCAATTATTTAGGCGCGATTAAGCATTGGGTAGAAATGCAGGATCGTTACGAATCTATTTTTTGTATCGTCAATTCCCACGCAATCACTTTACCCCAAGACCCACAAATTTTGCGCAAACAAACTTTAGAAATGGCTAGCATGCTTTTAGCCTGCGGGATTAATCCGGATAAATCTAGCCTTTTTATCCAAAGCCAAATAGAAGAGCATGGGGCGCTCACTTGGCTTTTAGATTGTATTGCTAGCATGGGCGAACTAAGCCGCATGACTCAGTTTAAAGATAAAAGTGCAAAGGAGGAAAATATCGGGGTGGGGTTGTTTAATTATCCGGTG…	Tryptophan--tRNA ligase	36	0	100	100	100	100	100	100	1	1	1	1	1	1	1	1	1	1	1	1	1	1	1	1	1	1	1	1	1	1	1	1	1	1	1	1	1	1	1	1	1	1	1
OG00416	ATGCTTAGGGGGTTTTGGGTGGGGGTTTTGATTTTTTGGGGGGTGTTGCATGCACAAACTTGGAGTGAACCCTTAAAAATTGATATTGATTCAGTAGACAAAATAAGAAAGATAGTGCGTTTTCAGGCTTATGATTTAAAAGTGGGGGAGAGTGGGTATATTTTAGCCAAACTGACAGATTATAGTGTCATCGTGGCTAATGTGGAGGTATTTTCAATCCAAGATGGAGTGGCTCTTGGTAAGTATGACCCTTTTAATGTCATGAAACAGCGCCACTTGCCAACCCCAAGAATGACGCCTAAACAGGGGAATTTGGCTATCTTTCGTGAATTTAATAACCAAGCCTTTTTGATCGCTCCAGATCTACACACATATGAAAAAGTTAAAGATAGCTATCCA…	Plasminogen-binding protein PgbA	36	0	100	100	100	100	100	100	1	1	1	1	1	1	1	1	1	1	1	1	1	1	1	1	1	1	1	1	1	1	1	1	1	1	1	1	1	1	1	1	1	1	1
OG00417	ATGCTTGATAAGTTAGCCAGAATCATCACCATTCCCTTAGAATTCATCACCCGTTATTTTAAAGCCCTTGTACTTTTATTAATTGTGGCTGTTTTACTCATCAGCACCAAAGGCACTACAACACAAAAACCCAATTTGGCAAAACTCTATCTGTATGGCCCTATTTTTGAAAGCGAGAGTTTTCAAGATCAGATCAATAAAATATTACAAAACCCCAGTATTAAAGGCGCTCTTTTGATGATTGATTCTCCGGGCGGGACTATTAGCGCGAGTGTGGAGTTATCTGATATGGTGGCTAGCTTAGCTAAAAAAATGCCCGTAGTGGCATATGTACGCGGTGTAATGGCTAGTGGGAGTTATTATGCGGGCATGATGGCTAGTAAGATTTATGCCAACAGA…	Putative signal peptide peptidase SppA	36	0	100	100	100	100	100	100	1	1	1	1	1	1	1	1	1	1	1	1	1	1	1	1	1	1	1	1	1	1	1	1	1	1	1	1	1	1	1	1	1	1	1
OG00418	TTGAGTGGTCTGTTTTTGGTTTTGCAGATTGTTTTGGCTGTACTGATTGTAATTGTCGTGTTATTACAAAAAAGCTCTAGTATCGGTTTGGGGGCTTATAGCGGGAGTAATGAATCGCTTTTTGGGGCTAAGGGTCCGGCTAGCTTTTTGGCTAAACTAACCATGTTTTTAGGTTTTCTCTTTCTCTCTAATACTATTGCACTAGGCTATTTTTATAACAAGGAATATAATATTAGCGTCTTAGATAGAGCGCCTAAAAACTCTTTAAGCGCAGCTCCCTTAGTACCCCAAAACCCCAACTCTAACCCCTTGAATAACCCCTTACTAACCCCGCCTCCTGCTGGTCCTCTTGTGCCTAAAAAATCAGAAGGTCTAATGCCTGCTCCAAGCCAAACCCCC…	Protein-export membrane protein SecG	36	0	100	100	100	100	100	100	1	1	1	1	1	1	1	1	1	1	1	1	1	1	1	1	1	1	1	1	1	1	1	1	1	1	1	1	1	1	1	1	1	1	1
OG00419	ATGCTAGCCATTACAGGAGGAGGAACGGGTGGGCATTTATGCATTGCCCGCTCACTAGCCCAAGAATTGCAAAGCAGAGGGGAGGATTTAATTTATATTGGCAGTCTCTCCGGGCAAGATAAGGCATGGTTTGAATCTAGCGATTTATTTAAGCAGTGCTTTTTTTTAGACACCACAGGGGTGGTTGATAAAAAGGCCTTTAAAAAAATGCATGCCTTGTATAAACAAATCCGGGGCATAAAAACAGCTAAAAAAATTTTACAAGAACACCAGATCCGGGCTCTCATTAGTGTGGGTGGGTTTAGTGCTGGTCCTGCAAGCTTTGCGAGTATCTTCTCTAAAATCCCTCTTTATATCCACGAACAAAATGCCATTCAAGGCACGCTTAATAGAATCATC…	UDP-N-acetylglucosamine--N-acetylmuramyl-(pentapeptide) pyrophosphoryl-undecaprenol N-acetylglucosamine transferase	36	0	100	100	100	100	100	100	1	1	1	1	1	1	1	1	1	1	1	1	1	1	1	1	1	1	1	1	1	1	1	1	1	1	1	1	1	1	1	1	1	1	1
OG00420	GTGAGAATCTTATATTTTAAAACCCTACCCTCCACCCAATTATACTTAGTAGAACAAATTAAAAAAGGGGGATTAAGCGCGCCTATTTGTGTGTGGGCTAGATACCAAAGTGCTGGTGTGGGTAGCCGTGCGCAAAAGTGGGAGAGTGTACAAAGAGCTTTAACCTTTTCTTTTGCATGGGAGATTCAAGTAGGAGTACCCACACAAAGTTGGAGTTTATATTTTGGTTATCTTTTTAAAGAGAGTTTGCATGAACTTGGCAAATCTGAGGTGTGGCTTAAATGGCCTAATGATCTTTATAAAGAGGGGCGTAAGATCGGAGGAGTGATGACTCAAATTTATCGCCATACTTTAATCTGTGGGATTGGGCTTAATTTAGAATCTAAGCACTATGGCGCG…	Bifunctional ligase/repressor BirA	36	0	100	100	100	100	100	100	1	1	1	1	1	1	1	1	1	1	1	1	1	1	1	1	1	1	1	1	1	1	1	1	1	1	1	1	1	1	1	1	1	1	1
OG00421	ATGCAGAATAAAACACATTCTAAAAAGCGCGTATTGGTTAAGTTTTCAGGCGAAGCTTTGGCCGGAGAAAGCAATTTTGGGATTGATATTCAAATTCTAAGTTATATTGCCAAAGAAATTAAAACACTAGCCGATCACGGCATTGAAGTGGGGATTGTGATTGGAGGGGGCAATATCATTAGGGGGGTGAGTGCGGCTAAGGGGGGCATTATTCGGCGCACAAGCGGGGATTATATGGGCATGTTAGCCACAGTGATTAATGCGGTTGCTATGCAAGAAGCCCTTGAGCATATGGGTTTAGATGTACGGGTACAAAGTGCGGTAGAAATTAAAGAAGTGTGTGAAACTTATATTTATCGCAAGGCCATTAGACATTTAGAAAAAGGGCGGCTTGTTATC…	Uridylate kinase	36	0	100	100	100	100	100	100	1	1	1	1	1	1	1	1	1	1	1	1	1	1	1	1	1	1	1	1	1	1	1	1	1	1	1	1	1	1	1	1	1	1	1
OG00422	ATGCAGCAAGATACAATGGCATTAAAAGAGCTGTTTGAAAAGCAAAAGAAAGGGGATAAAGAGGAAAAACCGGAGGAAAACGAGGAAATATTACAATTCATCGGTTTTATTATTGGTAATGAGGAATATGCGATCCCCATTTTGAATATTTTAGAAATTGTCAAACCCATTGGTTATACACGCGTACCTGAAACCCCCGGTTATGTACTAGGCGTGTTTAATTTGCGGGGTAATGTTTTCCCTCTAATTAGTTTACGGCTTAAATTTGGATTGCCCCCTGAAAAACTCAATAAAGACATGCGTTATCTAGTGGTGCGCCATAATGATCAAATTGCCGGGTTTTATATTGATCGCTTAACAGAGGCAATTCGCATTAAACAATCAGATATTGATCCCGTA…	Chemotaxis protein CheW	36	0	100	100	100	100	100	100	1	1	1	1	1	1	1	1	1	1	1	1	1	1	1	1	1	1	1	1	1	1	1	1	1	1	1	1	1	1	1	1	1	1	1
OG00423	ATGCCCATTAAAGTTTTAAAAACCCACTTTGTGCGATCTAGTACGCGTCTGCAAGATTGCCCGCCAGCTAACATGGCTGAAGTGGCGTTTTTAGGCCGTAGCAATGTTGGCAAAAGTACTTTTATTAACCAGCTTTTAGAGTGCAAGATTGCTAAAAGTTCAACCACACCGGGTAAGACCAAAACGGCTAATTTCTTCACCACCACTTGGCAATTAGAACAAGAGGTGGTTAAATTTGGTTGTGTGGATTTGCCCGGATTTGGGTATGCCAAAGTCTCTAAAAGTTTAAAACAAGAATGGGGAGGGTTTTTATACACTCTTTTAAAGCAACGGGTGAGTATCAAATTATTTTTACACCTCATAGACTCCAGACACCCTAATTTAGAAATAGATGCAGCG…	putative GTP-binding protein EngB	36	0	100	100	100	100	100	100	1	1	1	1	1	1	1	1	1	1	1	1	1	1	1	1	1	1	1	1	1	1	1	1	1	1	1	1	1	1	1	1	1	1	1
OG00424	ATGTTAGTAACCAAGTTAGCCCCTGATTTTAAGGCCAGTGCGATTTTACCTAATAACCAAGTAGATGAGCATTTTGAGCTTTCTAGAAATTTAGGCCAAAATGGCGCTGTGCTTTTCTTTTGGCCTAAAGATTTTACCTTTGTTTGCCCTTCTGAGATCATCGCCTTTGATCACCGCGTGAAAGAATTTCATAAACGCGGTTTTAATGTCATTGGGGTTTCTACAGATACCGAAGTGGTACACTTTGCTTGGAAAAACACCCCTGTAGAAAAGGGCGGGATTGGACAGATTTCTTTCCCTATGGTAGCAGATGTTACTAAAGACATTGCTAGGAGCTATGATGTTTTATTTAACAATGCTATCGCACTGAGGGGATCTTTTCTAATTGATAAACACCAA…	putative peroxiredoxin	36	0	100	100	100	100	100	100	1	1	1	1	1	1	1	1	1	1	1	1	1	1	1	1	1	1	1	1	1	1	1	1	1	1	1	1	1	1	1	1	1	1	1
OG00425	ATGAAGGTGATTAAAACAGCGCCCCATGTCCCTACTGATATTCGTGTGGAGAGGTTGGGCGATAGGGGTATCCGCGTCTCTGTTTCTGCCTTTGAAAGTGGCTATGCTATCACTCTAGCCCATCCTTTGCGCCGTTTGTTATTACAAAGTTCGGTGGGTTTTGCCCCTATTGCGATTAAAATAGAGGGCGTTGCGCATGAATTTGACTCTGTGCGGGGCATGGCCGAAGATGTAGCGCTTTTTATTGCTAATCTTAAAAATATCCGTCTAGTGGCCAAAAATTTAGAAAATGCAGAAGATCAGTTGGTGGTGCATTATTCTTTCAATGGTCCAGCTAAGCTAAGTGGCAAGGATTTAGCAACAGAGGAAGTAGAGGTGGTGGATACAGAAACTTATTTA…	DNA-directed RNA polymerase subunit alpha	36	0	100	100	100	100	100	100	1	1	1	1	1	1	1	1	1	1	1	1	1	1	1	1	1	1	1	1	1	1	1	1	1	1	1	1	1	1	1	1	1	1	1
OG00426	ATGAAAAAGATCACGCTTGATTGCTTGCGCTTAAAAAAACACCCCAAAGAAGGGACACCCACTAAAATTAGCGCCATCACAGCCTACGATGCGCTCTTTGCTTCTCTTTTTGATCCTTTAGTAGATCTTATTTTGGTGGGCGATAGTTTGAATATGAGTTTTAATGGGCAAAGCGACACTTTAAGCGCGCGCATGGATGCAATGCTTTATCACACTAAAGCCGTGTGTCGGGGAGTTAAACGCGCCTTTTTAGTAGCAGATATGCCCTATGGGAGTTATACAAATACAGAACATGCTCTAAAAAATGCCTTGCGATTTTATAAACACAGCTCAGCTGATGCGATCAAACTTGAAGGAGGGGTGCAGCGCGCAAGGGTTGTAAAAGCTTTGGTGGAGGAG…	3-methyl-2-oxobutanoate hydroxymethyltransferase	36	0	100	100	100	100	100	100	1	1	1	1	1	1	1	1	1	1	1	1	1	1	1	1	1	1	1	1	1	1	1	1	1	1	1	1	1	1	1	1	1	1	1
OG00427	GTGTTAAGGACCAGACAAAAACAAGTCCGTTGTTTTGAATTAGATATTGCCAATAGCCAGCAATATTTGAGTTTTATCCATAAAAATGCCCCACTTTTACAGGATTATTTGATTCTGTTTAAAGAGCCTATCCCTCCTGATGTGCAAGAAATGCTAGGAAAATACCAGCTAGCCTATAGTTTTAGCACCAAAGAACTTAAGGGTAAGGCTAGCGATCAAGTGGTGGTGTATGAGGCTTTGGAGTTAAAAGAGCAAAAAGAGACAAAGCCTTTAAAACCCTCTTTAGAAGAAGATCACCATGTCCAGATTTTTGAAAGACATATCAGAAGTGGCGAGGAAATTGACAGTTATTCTAGTCTAGTTTTCTTAGGCAATGTCAACCATGGGGCTAAAATCCAT…	putative septum site-determining protein MinC	35	1	100	96.2963	100	96.9697	100	96.5517	1	1	1	1	1	1	1	1	1	1	1	1	1	1	1	1	1	1	1	1	1	1	1	2	1	0	1	1	1	1	1	1	1	1	1
OG00428	ATGCAAGTTAAAATGGCTAAAAATTATGGTTTTTGTTTTGGAGTTAAGCGGGCTATTGAGATTGCCCAAAAGAATAAAAATAGTGTAACTCTAGGGTCTTTGATTCATAATCCTAAAGAAATTAAGAGGCTTGAGCAAAATTTTAATGTCAAGGTACAAGAAAATGTGAGCGCCATTGAATCTAATAGCCATGTGATTATCCGCACCCATGGCATTCCTAAAAACGATTTGACTTTGCTTAAAGAAAAGGGCGCGCATATTATTGATGCCACATGCCCTTATGTGATCAAACCCCAGCAAATTGTAGAAAAAATGAGTGCTAAAGGCTATCAGATTGTAATCTTTGGCGATGCTAACCACCCTGAGGTTAAGGGGGTGATTAGTTATGCACACACCCCG…	4-hydroxy-3-methylbut-2-enyl diphosphate reductase	36	0	100	100	100	100	100	100	1	1	1	1	1	1	1	1	1	1	1	1	1	1	1	1	1	1	1	1	1	1	1	1	1	1	1	1	1	1	1	1	1	1	1
OG00429	ATGAGATTGTGGGTATTTGTAGGGTCTTATTATGCTAAATACTGCCTAATTATCTTACTCGCCTTAGAATTTTTCTTCTTAGGCATTGATAGCCTCCAGTATGCCGAAAAATTTCCTAGCGCAGCTAATCTTATCTTGCTATTTTTTGTTTACGATGGACTTTATGCGATTAATTATACCTTGCCCATTTCTCTACTCTTAGGCTTAGTGCTTTTCTACACCGCTTTTATCCGTTCTAACCAATACACGGCTTTACTCTCCATTGGCTATTCCATTAAAGAAATTTTAAAGCCCATGCTTTGGATCAATGGCCTATGTATCCTCATTTATGTAGGGCTAAATGCTACCCCCTTTGTTTATATGCAAGAAAAAGCACAATCCATTATTTACAAAGACAAT…	putative permease YjgP/YjgQ family protein	36	0	100	100	100	100	100	100	1	1	1	1	1	1	1	1	1	1	1	1	1	1	1	1	1	1	1	1	1	1	1	1	1	1	1	1	1	1	1	1	1	1	1
OG00430	ATGGCAAAGGTTACAACGGTTATTGATATTGGTTCAAACTCTGTACGCATGGCCATTTTTAAAAAGACTAGCCAGTTTGGGTTTTATCTACTCTATGAAATCAAATCTAAGGTGCGTATCTCTCAGAGTACTTACGAACACAAGGGAGTTTTGCAAAAAAACCCCATGAAGCGCGCTTTGCGGGCCTTAAATGATTTTAAAGAAATTGCGCAAAAATATAAAAGCCGCAAGATTTTATGCGTGGCCACTTCTGCGGTGCGCGATGCACCTAATGCTCAAGAATTTATCGCTTTAGTTAAACGGGTGTGTGGTTTGCAGGTTAGAGTCATTGATGGGGCTAAAGAGGCGTTTTATGGGGGGGTTGCTTGTGCGAATTTATTACACCGCAGAGACGGGATT…	Guanosine-5'-triphosphate,3'-diphosphate pyrophosphatase	36	0	100	100	100	100	100	100	1	1	1	1	1	1	1	1	1	1	1	1	1	1	1	1	1	1	1	1	1	1	1	1	1	1	1	1	1	1	1	1	1	1	1
OG00431	ATGCCTAATTTAGTTTTTGGGCCTATTAAATCACGCCGTTTTGGTTGGTCCTTAGGGATTGATGTTTCCGGGGAGGCTAAGCAATGTAATTTTGATTGTCTTTACTGCGAACTCACGCCTAATAAACCTATGGAAAGTATGCACACAGCTTTACCCCCAGAGGTTTTAATTTCTAAGATCAAACAAGCTTTAACCTATAAATACGATCATTTAGATGTACTCACCACTACAGCTAATGGCGAACCCACTCTTTATCCTCATTTAGAAGAGCTCATCACCGCGATAAAGCCCTTTATTCCTAGTGGTGTGCAGTCTTTAATCTTAAGCAATGGTGCGCGTCTTGGCAACAAAGAAGTACAAAAAGCGCTTTTACACTATGACATCGTTAAATTTTCTTTA…	molybdenum cofactor biosynthesis protein A	36	0	100	100	100	100	100	100	1	1	1	1	1	1	1	1	1	1	1	1	1	1	1	1	1	1	1	1	1	1	1	1	1	1	1	1	1	1	1	1	1	1	1
OG00432	ATGCAATTAAGAGTTTATTACGAGGATACAGATAGCACGGGTTTTGTCTACCATGCTAATTATCTTAAGTACTGCGAGAGAGCCAGAAGTGAGGTTTTTTTTCAAGCTAACACCACCCCACAAAAGGATCGGTATGGGTTTGTGATTAAAAGCTTGCAAGCAGACTTTATAGCCCCAGCACTTTTAGGGGATTTTTTAGAAGTGATCACAAAACCCATCGTGCTTAAAAAAGTAAGCTTAAGTTTACAACAAGAAGTTTTAAGGCTAGAAAACAAACCCGTGTTGCTTTTTAGCATGCAAATTAAACTAGGCTTTGTTGATTTATCCACTAAAAGGCCGGCTAGTATTCCTGATTCTTTTTTAGAGATATTGCATGGATTCTACGCATAA	Acyl-CoA thioester hydrolase YbgC	36	0	100	100	100	100	100	100	1	1	1	1	1	1	1	1	1	1	1	1	1	1	1	1	1	1	1	1	1	1	1	1	1	1	1	1	1	1	1	1	1	1	1
OG00433	GTGAAACTGAGTTATAGAAATCCAGTTGTTAAGCGCATGGTAAGTTCGCTTACCAAAATCTGGATTTTTTATATTGTACTTTCTATGTTGGTAATCTATGCTACAGCTTATGCTTTACAAAAATACACTTGGCTAGTTGCCCGTAATGTAGAAATTTTAAAAGTACAAAGCAGTATCTATAACCATGAAACTTTGCGGCTTAAAGAAGACATTACAAACACCATGCAAACTTTACAAGGTGTTCAGGATAAATCTAACTACATTGTCAACATTAAAGAGTCTATCAAGGGCGTTTTAGAGATGATTCCAGATAGCATTACGATTCAATCTATCACCATTGATTATTCTAGCCTCACTCTAAAAGGAATTGTCCCCTCCAAACAATCTTTTGAATTAACT…	hypothetical protein	36	0	100	100	100	100	100	100	1	1	1	1	1	1	1	1	1	1	1	1	1	1	1	1	1	1	1	1	1	1	1	1	1	1	1	1	1	1	1	1	1	1	1
OG00434	ATGCACTTTTCTAAACTCCCTCTTAGTCAAGAGGATTTACCCACTTTACAAAAAATGGCCACTACGCTGCGCTTTTTATGTGCAGACATGGTAGAAAAGGCAAATAGCGGCCACCCCGGTGTAGCGCTGGGTTTAGCCGATGTGGCGGTGGTGCTGGGCTTACATCTTAACTTAAACCCTAAACATGTACAATGGCTTAATCGTGATCGCTTGATCTTTAGTGGCGGGCATGCAAGTTCTCTAGCCTACGCACTTTTACACCTTTGGGGCTTTGAAATTAGTTTAGAAGATCTAAAAGCCTTTAGACAACTTGATTCTAAAACCCCCGGACATTTAGAGTTTGGACACACTCAAGGAATTGAAATCACAACAGGCCCACTAGGGCAAGGTTTTGCTAAT…	Transketolase	36	0	100	100	100	100	100	100	1	1	1	1	1	1	1	1	1	1	1	1	1	1	1	1	1	1	1	1	1	1	1	1	1	1	1	1	1	1	1	1	1	1	1
OG00435	TTGTTAAAATTAAAAGCAGAAGAAATTAGCGCTATCATTAAAGAACGCATTGAAAGTTTTGCGCCTGATATTAATATCACGCAAGTGGGGCGGGTGATTGCTTATGCTGATGGCGTTGCTAAAGTTTATGGGCTTAAAGATGTGATGTCTTATGAGGTGGTTGAATTTGATACCGGCGATAGGGGCTTGGCCTCTAATTTAGAAGAAGGAAGTGTCGGGGTGATTGTGCTTGGTGGGGGGAGAAATATTAAAGAGGGTACAAGTGTTAAACGCACCAAACAACTTATGAAAGTACCCGTAGGCGATGCGGTCGTGGGGCGGGTGATTAATACACTAGGCGAACCCATTGATGGCAGAGGGCCCATAGAAGCTAATGCTTTCAGCTTTGTAGAACAAAAA…	ATP synthase subunit alpha	36	0	100	100	100	100	100	100	1	1	1	1	1	1	1	1	1	1	1	1	1	1	1	1	1	1	1	1	1	1	1	1	1	1	1	1	1	1	1	1	1	1	1
OG00436	ATGACAGGCATGCAGGGCAAGACTTTAGTGATTAGCGGAGCGACTCGAGGCATTGGCAAGGCTATTTTGTATCGCTTTGCACAAAATGGCGTCAATGTGGCCTTCACCTATAATAAAAACGAAGAGGAGGCGATCAAAATTGTTCAAGAGGTGCAGGAGCTCTATGGCATTAAAGCCAAATACTACCGCTTAGATATTTTAGAGCCCGAGCAATATGTAGAACTTTTTAAGCAAATTGATAACGACTTTGATCGGGTGGATTGTTTTGTCTCTAACGCCATTATTTATGGGCGCTCTGTGGTGGGGGGGTTTGCGCCTTTCATGCGTTTAAAACCAAAAGGTCTTAATAACATCTACACCGCTACCGTGCTAGCCTTTGTAGTGGGGGCACAAGAGGCG…	Enoyl-[acyl-carrier-protein] reductase [NADPH] FabL	36	0	100	100	100	100	100	100	1	1	1	1	1	1	1	1	1	1	1	1	1	1	1	1	1	1	1	1	1	1	1	1	1	1	1	1	1	1	1	1	1	1	1
OG00437	ATGTTTGATAATGCCTACATTAAACAACGCATACAAAAAGTAGATTTGTTGCGTGCTGTGTCCAAAAACCCTTATGATAACCAAGTAGAGCGCACTTTAGATAACGCCACATTTTTAAAGCGCTTTGAAACTTTGCAAAATCAAGCAGAGTCTAAAGACCCCTCTAGTATTTGTGCTTTGGTGGGGCGTTTGCGCTTTATCCGCTTAATGGGCAAGGCCTGCTTTATTAAGATTGAAGATCAAAGCGCGTTATTACAAGTTTATCTCTCACAAAATGATTTAGGCAAAGAATCTTTTGATCTGTTTAAAAAGTGCGTAGAGGTGGGTGATATTCTTAATGTGGTGGGCTATCCCTTTGTTACTAAAACAGGAGAATTAAGTTTACACGCCACTTCTTAT…	Lysine--tRNA ligase, heat inducible	36	0	100	100	100	100	100	100	1	1	1	1	1	1	1	1	1	1	1	1	1	1	1	1	1	1	1	1	1	1	1	1	1	1	1	1	1	1	1	1	1	1	1
OG00438	ATGAATAAAATAGAAATTCTTATGCAAAATCTTAACCCGGCACAAAAAAGAGCGGTAGAGCATGTACAAGGTCCCTTGCTTGTTTTAGCCGGGGCAGGCAGTGGCAAAACTAAAACCCTAACCACCCGTTTAGCCTATTTAATTGGTTATGTAGGAATCCCCCCTGAGAATACTTTAACCCTCACTTTTACGAATAAAGCAGCAAGTGAAATGCACCAGCGCGCGATGAAATTAATAGGTAGGCGTACTTATAAACCCACACTTTGTACTTTCCATAGCTTTGGACTTAACTTTTTAAAACATCACATGGAGCGTTTAGGGCGGGGGTTAGATTTTGAGCTTAAACGCCCTAATGAACTTTTAAAGGCCTTAAAACCTGCTTTACTTGCCTATAAAAAA…	ATP-dependent DNA helicase PcrA	36	0	100	100	100	100	100	100	1	1	1	1	1	1	1	1	1	1	1	1	1	1	1	1	1	1	1	1	1	1	1	1	1	1	1	1	1	1	1	1	1	1	1
OG00439	ATGATCACCCCAAAGACCCTGAGTGGCTTTAAAGATAGACTGCCTAAAGAGGCGATGGCTAAGGGCGCGGTGCTAGAAAAATTAGCCCGTGTGTTTAGAAGTTTTGGTTTTGTGCCCATTGAAACCCCCCATTTAGAATACGCCTCCATTCTCACACAAGAAGAAGGTGAGATTCAAAAAGAACTCTATCTATTCAAAGATCATGGCAAGCGAGAAGTGGGCTTGCGCTTTGATCAGACCGTGCCTTTAGCCCGTTTTATTGCCCAACATAGCCATGCTCTAGGCCTGCCCTTTAAGCGTTATGCGATTGGCAATGTCTTTAGAGGGGAGCGAGCACAAAAGGGGCGTTACCGGGAGTTTACCCAGTGTGATTTTGATTTTATCGGTAGCTCTAGTTCG…	Histidine--tRNA ligase	36	0	100	100	100	100	100	100	1	1	1	1	1	1	1	1	1	1	1	1	1	1	1	1	1	1	1	1	1	1	1	1	1	1	1	1	1	1	1	1	1	1	1
OG00440	ATGGCGATCTTAGGCCAGCATTTTTTACACGATGCCCATTATCTGGGGCAGATCTTACAATCCATCCCCTATGAGCATTTTAAGGATTGGATACAGCTAGTAGAAATAGGGGTTGGCTTGGGAGATCTGACGACCCGGCTATTAAATAAGTTAGAGTCGCCTAAAAGCTTGTTAGCCTACGAAGTGGATCCCGGTTTGGCCCAAAGGTTATACCATAAACTAGGGCCTTTGTCTGAGCGTTTGGAGCTAGTTGTTGGGGATGTGATGCAGTATAAGGGGATTAATGGAGCAGATAGGCAAGTGTGCATACAAACAGCAGATAGAGACATTAGGCTTAGCGTCTCTGAAACCGGTTTTTTATGCCAAAAGCCTTATTTTCTGGTCTCTAATTTACCCTAT…	Ribosomal RNA small subunit methyltransferase A	36	0	100	100	100	100	100	100	1	1	1	1	1	1	1	1	1	1	1	1	1	1	1	1	1	1	1	1	1	1	1	1	1	1	1	1	1	1	1	1	1	1	1
OG00441	ATGGCAAAAAACAATCTATTAGGTGGGGCTTTATGGGATGCTTATTCTAAAGAGGTGAGTCGCCGCATGGATAATCCCACACATTTAGGGGTACTCACAGAAGAAGACGCAAAAGCCAGAGGGGCTAAACTCATTGTGGCAGACTATGGGGCTGAGTCTTGTGGAGATGCTGTAAGGCTTTATTGGCTGATTGATCCTAAGACAGATACCATTATTGATGCCAAATTTAAAAGCTTTGGGTGTGGTACGGCCATCGCTAGTTCGGATATGATGGTTGAGCTTTGCTTAGGCAAAAGGGTACAAGACGCGGTTAAGATCACTAATTTAGATGTAGAAAAAGGGCTTAGAGACCACCCCGATGTCCCTGCTGTGCCCGGGCAAAAAATGCACTGCTCAGTC…	NifU-like protein	36	0	100	100	100	100	100	100	1	1	1	1	1	1	1	1	1	1	1	1	1	1	1	1	1	1	1	1	1	1	1	1	1	1	1	1	1	1	1	1	1	1	1
OG00442	ATGATACTAGATAAACTAATTGGTGTCTTTTCCCACGATGTGGCCATTGATTTAGGGACGGCTAATACAGTGGTTTCTGTCAAAGGGCAGGGTATTATCATCAATGAGCCCTCTATTGTAGCTGTTAAACTGAATAAGTACGATCACATGGAAGAAGTTTTAGCAGTGGGGAGTGAAGCTAAAGAAATGATTGGTAAAACCCCAGCCGGTGTACAGGCCATTCGTCCTATGAAAGATGGAGTGATTGCGGATTTTAATATCACCGAGAAAATGATTCGTTACTTCATTGAAAAAGCCCATAAACGCAAATCTCTAATCCGCCCGCGTATCATGGTTTGTGTACCCTATGGTCTAACTAGTGTAGAGCGTAAAGCGGTTAAAGAAAGCGCAATGAGTGCA…	Rod shape-determining protein MreB	36	0	100	100	100	100	100	100	1	1	1	1	1	1	1	1	1	1	1	1	1	1	1	1	1	1	1	1	1	1	1	1	1	1	1	1	1	1	1	1	1	1	1
OG00443	GTGGGCGATATCCATAAAAAAAGCGCACCTTACGATGTCCATATCCAAAACTCCCAGAATGAATTAGCCATTCAATATTTACCCGCCGTGCGATCTATGGCATTTCGTCTTAAAGAGCGCTTGCCTAGTTCTGTAGATTTTAACGATCTAGTTTCTGCCGGAACTGAGGAATTAATCAAACTTTCAAGACGCTATGATGTGGCGCTTAATGATTCTTTTTGGGGTTATGCTAAAACACGGGTGAATGGGGCGATGCTTGATTATTTGCGCTCTTTAGATGTGGTGTCGCGCTCCTCGCGTAAACTCATTAAAAATATCGATCATGAAATTTCTAAGTATTATAATGTGCACGGGCAAGAACCCGATGATGCGTATTTGGCTGAGGTTTTAGGGGAGGAT…	RNA polymerase sigma factor FliA	36	0	100	100	100	100	100	100	1	1	1	1	1	1	1	1	1	1	1	1	1	1	1	1	1	1	1	1	1	1	1	1	1	1	1	1	1	1	1	1	1	1	1
OG00444	ATGCTTGAGGATCTCAAACCCCACCTAGAGGACCTGCGTAAGCGTTTATTGATCTCTATTGTTGTATTAATTGTGGCATTTGCTCTATGTTTTCATTTTTGGCAAATCATTTTTGAATGGATCAAAACTTCTTATCAAGGTAAATTAATCCAAATCTCACCCATTGAGGGCATTATGGTGGCTATCAAGGTGAGTTTTTTTGCGGCTTTAACGGTGTCTATGCCTGTTATCTTTTGGCAAATGTGGCTTTTTATAGCTCCCGGGCTTTATAAGAATGAAAAAAAGATGGTGTTGCCTTTTGTATTTTTTGGGAGCGTGATGTTTGTCGCTGGGGCGTGTTTTTCTTATTATGTGGTTTTTCCCTTTGTTATCCACTACCTAGCCACCTTTGGAAGTGCC…	Sec-independent protein translocase protein TatC	36	0	100	100	100	100	100	100	1	1	1	1	1	1	1	1	1	1	1	1	1	1	1	1	1	1	1	1	1	1	1	1	1	1	1	1	1	1	1	1	1	1	1
OG00445	ATGTCTAAAATGAAAGCGCCTGAGGGTGTGCCTGTTTGGGTGAATGAGCAGCGCTGTAAGGGTTGTGATCTATGCGTATCGGTGTGTCCGGCGGGGGTTTTAGGAATGGGGGTTAAGCCCACGCATGTTTTAGGTAAAGTGGCTAAGGTGGCCTATCCAGAGAGTTGTATTGGTTGTTATAAATGCGAGCTGGGTTGTCCGGATTTTGCCATTTATGTAGCTGAAAAGGGAGATTTTAAGTTTGCTAAGGTGTCTAAAGAGGCAGAATTAAGAGGGGAAAAAGTGCGCGCCAATCATTACATGCTTTTAGCAGAGGCTTTAGCAGAAGGGAGAGGAAAATGA	Periplasmic [Fe] hydrogenase large subunit	36	0	100	100	100	100	100	100	1	1	1	1	1	1	1	1	1	1	1	1	1	1	1	1	1	1	1	1	1	1	1	1	1	1	1	1	1	1	1	1	1	1	1
OG00446	TTGAGAACAGAAGAAATTGTAGCTAAGGCACTAGAAAGAGTTAATGGAGATCGCTATATTTTATCTAACCTCATCTTTTCTCGGGTTAGACAATTAGGAGCGGGTACAAGGCCTTTAGTGGCGATGGATATTAAAACCCATAAACCAACAGATATTGCCATTCTTGAGATTGCAGAGGGAAAAATTAGTCTAGATCGCATTGATGAAAGATACTAA	DNA-directed RNA polymerase subunit omega	36	0	100	100	100	100	100	100	1	1	1	1	1	1	1	1	1	1	1	1	1	1	1	1	1	1	1	1	1	1	1	1	1	1	1	1	1	1	1	1	1	1	1
OG00447	ATGAGGACTTTACGGCTACTCATTGTGGTAGTTTTGGCCTTGCTCTGTTTAGGATGCCATGATCGCAAAAACTTCCAGCCGCCTAAATCTAAGATCAAGGGCGATATTAGTTTTAAATACCAACTCAAAGATCCCATTATTTTTACTAACCGCTATGGGGCTATCTTGAATAATGGGGGTGTGATTGATTTACAGGGTCTAACCCAGCTAAAGTTAAGTAAACACACAGATAAAGAAATCTCTTTTCTCAACCAAAGCCAAGATTATTATATCCTCGCTCAGGATTGTTGGCGTAGCCATAAACAAAATGGTAAAAAGATCAAAAAGCGCAAGAAAAACGCTACGCTTACAGATAAACAAGCAGAGGCAGAGATCATGGGCAATCTTGAAGGGAGTGAT…	Plasminogen-binding protein PgbB	36	0	100	100	100	100	100	100	1	1	1	1	1	1	1	1	1	1	1	1	1	1	1	1	1	1	1	1	1	1	1	1	1	1	1	1	1	1	1	1	1	1	1
OG00448	GTGGATACAACACAAAAAGAAACTTGGGTTACGCTAGATGAATTTTTAGACATCTCTAAACTGCCTAAAGATCGAGTGTTGACCTTGATTCAAGATCAAAGCATTGTGAGTAAACACGATGAGGAGCAAATTTGGGTGGATTTACAGAGTGCTACGCAGGTGTTAGCCAAAAAGGCGGTACATAAAAATACTTTAGTCGCCACTAAAGCCGGCTATCCAGCTTTAGTAGAGAACATGCAACAAGTAGATCCGGTATTTGTAGAAAAGACGATTAATACGATTTTAGGACTCCATGATAAGGTGGTGAGTGCTAAAGATGAGGCTATTTGTGCCTATAAAAATGAAAATGTGTTTTTAAAAGATGCAGTGATCTCTATGCAAGAGGTTTATGAAGAGGAT…	hypothetical protein	36	0	100	100	100	100	100	100	1	1	1	1	1	1	1	1	1	1	1	1	1	1	1	1	1	1	1	1	1	1	1	1	1	1	1	1	1	1	1	1	1	1	1
OG00449	ATGGAAATTAATAACACTCTCTTAGAAAAATTAGCAGAACTCTCCATGCTAGAAATAGAAAACTCAGAACATGATAAATTAAAAGCGCATTTAGAGGAGGTGTTAGATTTTGTGGAAAATCTTAACACAATGGATTTAAAAGAAGTGGGCGATTTGGAGCAAGAAAACACCCCTTTTAGAGAAGATTATGCTGTGCATAACCCTAGTGTTTCACAAGCTATTTTAAAACAAGCCCCCCAATCTCAAGAAGGTTATTTTGATGTTCCTAAGATCATTGAAACCTAA	Glutamyl-tRNA(Gln) amidotransferase subunit C	36	0	100	100	100	100	100	100	1	1	1	1	1	1	1	1	1	1	1	1	1	1	1	1	1	1	1	1	1	1	1	1	1	1	1	1	1	1	1	1	1	1	1
OG00450	ATGAGTGATTTAAACACTACAAAGGTTGATACCCCAACCTCTATATTTGTACATATTTGTTGTTCTGTAGATAGCCACTATTTTTTACAAGAATTAAGAAAGCTTTACCCTAATATTCCTTTAACAGGCTTTTTTTATAACCCTAATATCCACCCCTTTACAGAGTATCAGCTACGACTCCAAGATGTCAAGCGTTCTTGTAAAATGCTAGATATTTCCCTAATAGAGGGTGATTATACTTTAGACTCATGGTTAAAAGCGACTAAGGGGTTAGAACAAGAGAAAGAAAAAGGGGCTCGGTGTAGTATCTGTTTTGATGTGCGTTTAGAAACTAGTGCACAAATGGCGCTTATGCTAGGTAAGCAGCATTTTAGTACAACTCTTCTCTCCTCTCCTATG…	hypothetical protein	36	0	100	100	100	100	100	100	1	1	1	1	1	1	1	1	1	1	1	1	1	1	1	1	1	1	1	1	1	1	1	1	1	1	1	1	1	1	1	1	1	1	1
OG00451	ATGAAAGCAAAAACAGTTGATGTACTCAAACAACTTCAGGCCGATAGCATTGTTTTATTCGTAAAACTCCACAACTTCCATTGGAATGTAAAGGGCTCTGATTTTTTCCCCGTGCATAAATTCACCCAAGAAGTGTATGAGGGATTTGCAGATATGTTTGATGATTTAGCCGAAAGGATAGCTCAACTAGGCCATGTACCTGTGGTTACTTTATCAGAAGCCCTAGAGCTAGCCCATGTCAAGGAGGAAAGTAAACACCACTTCCACTCCAAAGAAATTTTTGAAGCTCTTTTGCAAGATTATGAACATTTAGAGGAACATTTTAAAGAACTCTCTGAGGTAGCAGGCCATGCAAAAGATGTTGTAACTACAGCCTATGCTGATGAACAGCTGGCTAAA…	DNA protection during starvation protein	36	0	100	100	100	100	100	100	1	1	1	1	1	1	1	1	1	1	1	1	1	1	1	1	1	1	1	1	1	1	1	1	1	1	1	1	1	1	1	1	1	1	1
OG00452	ATGCTTGAGGCCTATAAAATCTTAGCTAAAAACCTCAATATTTCTCACAAACAGGCTAAAAAATACATTGATATGGGATTAGTGAGTCTACAAGGGAAAAGACTAACCCTAGCGCGCCAAAAATTCCCCTTAGATACGCATTTTCATATCAAAGAGTGTTTAAAAACAGATGTACTGTATCAAGATCAAGAACTATTAGTTTTAAATAAAGCCACCCATATAGATAGCTACACCTTAGAAAGACAACACAAACCCTACAAACTCTTACACCGCCTAGACAAATCTACGAGTGGTCTTCTTTTACTCGCACAAGCTACATTTTACACAAAAGCTTTGCTTGCATTTAAGAAAAGAGAGGTTTATAAAGAGTATCTAGCTTTAATAGAGGGGATACTTAAG…	Ribosomal large subunit pseudouridine synthase D	36	0	100	100	100	100	100	100	1	1	1	1	1	1	1	1	1	1	1	1	1	1	1	1	1	1	1	1	1	1	1	1	1	1	1	1	1	1	1	1	1	1	1
OG00453	ATGAGAGATATTAAAGTTTTTTTATGCGATTGTGATGGAACACTCACAGATGGGGGCATGTATTATTTAGAAGATGGGAGGGAATTTAAAAAATTCTATGTAGCCGATGGGGTGGGTTTTGGATTACTTAAAAGTGCTGGGATCAAAACCGGTATTTTAACAGGCGAGGTTACACCCATTGTAGAACACCGCGCTAAAAAACTTAAACTGGATTACCTTTATCAAGGTTGTAGCCCTGAGGGCAAACTAGAAGCGGCGCGTACTATTTGTGCTCAGGAGAATATCTCATTAGCCCAAGTGGCTTATATAGGCGATGATATTAATGACTTGCCCCTTTTAAAAGAAGCAGGTTTAAAAGCTTGTCCTAACAACGCCCAAGAGAGTCTTAAAAGTTTACCC…	3-deoxy-D-manno-octulosonate 8-phosphate phosphatase KdsC	36	0	100	100	100	100	100	100	1	1	1	1	1	1	1	1	1	1	1	1	1	1	1	1	1	1	1	1	1	1	1	1	1	1	1	1	1	1	1	1	1	1	1
OG00454	GTGGACACTCTTTCAATTATTAAGCCCGATGGCGTGAAGAAGCGTATCATTGGGAAAATCATTACCCGTTTTGAAGAGGCGGGCTTGGAGGTGGTAAAAATCAAACGCCTACGCCTGAGTAAAGAACAGGCTGAAGATTTTTATGCAATCCACCAAGAGAGGCCTTTTTTTAATGATTTAATCGCTTTTATGACCAGTGGCGAGGTGGTGGTCATGGTGTTAGAAGGGCCTAATGCTGTAGAGAAAAACCGCGAATTAATGGGTGCAACTGATCCAAGGGCTGCTAAGCCCGGCACAATTAGGGCTGATTTTGCCGAAAATATTGATGCTAATGTGGTGCATGGAAGCGATAGTGTTGAAAATGCCCAAAGAGAGATTGCTTTTTTCTTTGGCAAGTAA	Nucleoside diphosphate kinase	36	0	100	100	100	100	100	100	1	1	1	1	1	1	1	1	1	1	1	1	1	1	1	1	1	1	1	1	1	1	1	1	1	1	1	1	1	1	1	1	1	1	1
OG00455	ATGCCTTTTGTACGCCAAATCTTTGAGATCAAAGAACCCATTAAGGCGTGGAAATTTGTCGCAAATATATTGCATTGTAGCGTCCAAAAAGCCCAAAGCCATATTGATAGGGGGCGTCTGCAAGCCCTAGATCAGAGCCCTCTTAAAAAATCCCAAAAAATACAAGGTTTAATCGCCCTTACTTTTTTTAAAGCACTCCCCTCAGCCCTGCATAAACCCTTTTTCTCTACTCCCTTTTTTCAGGCCTACTACAAGCCTAAAAATCTCTACTCCCACCCTAAAAACTACCACAGCTTTAGCCTTTATGAGAGTGTTTATAGCCATAACCAAGAAGCGCGCTTAATCCACCGCCTAGATTATGAAACTAGTGGCATTATTTTAGTGAGCCAGAATAAAGAA…	Ribosomal large subunit pseudouridine synthase A	36	0	100	100	100	100	100	100	1	1	1	1	1	1	1	1	1	1	1	1	1	1	1	1	1	1	1	1	1	1	1	1	1	1	1	1	1	1	1	1	1	1	1
OG00456	ATGGCAGAGATCAGTCGGAGAGATTTTTTAGGCATGGCGCTTTCAGGAGTTGCCGGCGTGGGAGCACTTGCCGGATTAGTGGCGATGAAAAAAACTTGGGACCCTTTGCCTAGCGTGGTGTCTGCAGGCTTTACAACCGTAGATGTTTCTGGAATGCAAGAGGGGAGCTTTTCTGCTGTGGAGTGGCGGGGCAAACCGGTTTATATTATCAAGAAAAAAGCGGGAATGAATTTTGATGCCAAACGGGATTTTAAAATCAGTGGGGGGGTTTTTACAGTGGGCGTACAAATCTGTACGCATTTGGGTTGTATCCCTAATTTTGAATCCATTGAAAAAGGCTTTTTATGTCCTTGCCATGGGGGAAGATTTACCAGCGATGGAGTCAATATCGCCGGTACA…	Ubiquinol-cytochrome c reductase iron-sulfur subunit	36	0	100	100	100	100	100	100	1	1	1	1	1	1	1	1	1	1	1	1	1	1	1	1	1	1	1	1	1	1	1	1	1	1	1	1	1	1	1	1	1	1	1
OG00457	ATGGATATCCGGCAAATTTATAAAGACTGCGGGGCGCTTTTAGAAGGGCATTTTCTGCTTAGTAGTGGCAACCACTCTAATTTTTATCTCCAATCAGCAAAAGTCCTAGAATACCCAAGACTAGCTGAAAAACTCGCCAAAGCCCTAGCCCAAAAAATCATACACGCCCATTTAAAAATAGAAAGCATTTGTTCGCCAGCACTTGGGGGAGTTTTAGCGGGTTATGAATTAGCTAGAGCTCTTGGTGTGCGCTTTATTTTTACCGAGCGCGTCAATGGAGAGATGAGCTTGAGGCGAGGTTTTTCTGTAAAAGAGGGTGAAAGATTTTTAATCTGTGAGGATATTATTACTACGGGTGGATCGGCTTTAGAATCTAGCCTTTGTCTGCAAAATTTAGGG…	Orotate phosphoribosyltransferase	36	0	100	100	100	100	100	100	1	1	1	1	1	1	1	1	1	1	1	1	1	1	1	1	1	1	1	1	1	1	1	1	1	1	1	1	1	1	1	1	1	1	1
OG00458	ATGTTAGATTTCATTTATCAGCACAGCCAAGAACAGATGCAAAAGAGTTTACAATCTCTTTTAAAAGATTTTACTACCCTGCGTAGTGGCAAGGTTTCTATTAATTTGCTTGAACATGTACGCGTTGATTATTATAACTCCCCAACCCCGCTTAACCAAGTGGCCTCCATTCTTTCAACAGATGCCTCTACCCTCACGATCACACCTTGGGAAAAGGGTTTACTTAAAGAAATTGAACGGGCTTTGCAAGAGGCTAATTTGGGTGTTAATCCTAATAATGATGGCGAAACTATTAAGCTTTTTTTCCCGCCCATGACAAGCGAGCAACGCAAGGAAATTGCTAAAGAAGCTAAGGCTATGGGCGAAAAGGCTAAGGTAGCGGTGCGCAATATCCGCCAA…	Ribosome-recycling factor	36	0	100	100	100	100	100	100	1	1	1	1	1	1	1	1	1	1	1	1	1	1	1	1	1	1	1	1	1	1	1	1	1	1	1	1	1	1	1	1	1	1	1
OG00459	ATGTATGCCTCTAAAGTAGAAAACCTTGCCCCCTCTAAAACTATCGCTATTAGCACCCTCGCCCAAGAGCTCAAGGCACAGGGTAAAGATGTTTTGAGTTTTAGCGCTGGAGAACCTGACTTTGATACGCCTAATTCTATCAAAGAGGCCGCGATTAAGGCCATTGAACAGGGTTTTAGTAAGTACACCGCTGTAAAAGGTGTTCCAGAGTTACTCAAGGCTATTTCGCATAAATTTAAACAAGAAAATGGCCTTGAGTATGCACCCGATGAGGTCATGGTAAGCAATGGGGCTAAACAATGCTTGTTTAATGCGATTCAAGCCCTTTTAAACTCCGGTGATGAGGTGATCATTCCTGCGCCCTACTGGGTGAGCTATCCTGAGATTGTGAATTATAGC…	Aspartate aminotransferase	36	0	100	100	100	100	100	100	1	1	1	1	1	1	1	1	1	1	1	1	1	1	1	1	1	1	1	1	1	1	1	1	1	1	1	1	1	1	1	1	1	1	1
OG00460	GTGCCTAAGCTGTATTTAGTTTCTCTGGGCTGTTCTAAAAATTTGGTTGATAGCGAGGTGATGTTAGGTAGGCTAGCTAATTATGATCTCACCCAAGAGATTAACTTAGCTGATGTGATCATCATTAATACTTGCGGGTTTATCCAAGCGGCTAAAGAGGAAAGTGTACGCGTTTTATTAGAGGCTATTAATGGACGCAAAGAGGGGGCGTTAGTGGTTGCTAGTGGGTGTTTGAGTGAGCGCTATAAAAAGCAATTAGCAGCAGAATTACCCGAAATTGATATTTTTACCGGTGTAGGCGATTATGATCGAATCGATGCGCTTTTAACTAGCAAACAAAGCCAATTTTCTAAGCGGGTTTTTTTAGCTGGAGAGCAAAAACGCACAATCACCGGTTCA…	Ribosomal protein S12 methylthiotransferase RimO	36	0	100	100	100	100	100	100	1	1	1	1	1	1	1	1	1	1	1	1	1	1	1	1	1	1	1	1	1	1	1	1	1	1	1	1	1	1	1	1	1	1	1
OG00461	GTGTCCACTCCTTTTAAAACTTTGCCTATCTACACCAATCAAGATACCGGTGCACTTTTATCTAAAAAGATTGCCATTTTAGGCTATGGATCGCATGGCCGTGCCCATGCCCTTAATCTTAAAGATAGCGGAGTAAATGTAAAAATTGGGCTATACCCTTCAAGCCCTAGCATTGCGCGCGCTAAGAGTGATGGGTTTGAAGTTTTAAGCGTTAGTGCATGCGTACAAGTTTGTGATGTGCTAGTTTTACTCTTACCCGATGAAATCCATGGAGATATTTATCGCCAAGAAATTGCGCCCCATATTAAGCCCGGACAAACCTTAATTTTTGCCCATGGGTTTAGTATCTGTTTTGAACAAATTAAAGCACCTGTTGGGGTGGGGGTGGTGTTAGTTTCG…	Ketol-acid reductoisomerase	36	0	100	100	100	100	100	100	1	1	1	1	1	1	1	1	1	1	1	1	1	1	1	1	1	1	1	1	1	1	1	1	1	1	1	1	1	1	1	1	1	1	1
OG00462	ATGCAAGATGTAACCTCCCTTGATTCTGATTTAATCTCTATGGAGCGCGTGGTACTCTCTGCTCTTTTAGAAAGCCAGCAGTATGAAGAATTTGCCAGAGAGCTTAAACCTTCAGACTTTTACTACGAAGCGCACCAAAATCTTTTTGAGTTGTGTAATGAACTGTATGAGGAAAAACGCCCCGTAGATGCCCACTTTCTTAACAAGAAAGTAGAAATAAAGGGCGATGAAAAAACCACAGAGGCTTTAACCGCCATAATGGGTACAACTCCTTTAGCCAATTTAAGCGCCTATATCCATGCCATTAAAGAAGCTGCTTGCCGTAGAAACCTTTTACATTTGGCTAGACAAATCCATACAGAGTGCGATCAGGCAAAATCTAGCCAAGCCATTATGGAT…	Replicative DNA helicase	36	0	100	100	100	100	100	100	1	1	1	1	1	1	1	1	1	1	1	1	1	1	1	1	1	1	1	1	1	1	1	1	1	1	1	1	1	1	1	1	1	1	1
OG00463	ATGAGGTTTATGGCGTTAAGTACAGCACTAGCCGTAGCACTAGGGGCTGCTACGATTAATATCCAAAACATGCCACCGGTACAAAAGCGCGTAGGTGCAGATAGTGGGAATAGTACTATCTATTCTTACCACGATTCTGTAAAAGAGGCAACTAAGGCTGTTGTAAATATTTCTACCCAAAAGAAAATCAAGAGCAATTTCATGGGTGGGGGAATGTTTAACGATCCTTTCTTCCAGCAATTCTTTGGGGATTTATACAACGCTATCCCTAAAGATCGCATAGAAAGGGCTTTAGGAAGTGGGGTGGTCATTTCTAAAAATGGCTACATTGTTACTAATAACCATGTCATTGATGGGGCTGATAAAATCTCTGTAACTATCCCGGGGAGCAATAAAGAA…	putative periplasmic serine endoprotease DegP-like precursor	36	0	100	100	100	100	100	100	1	1	1	1	1	1	1	1	1	1	1	1	1	1	1	1	1	1	1	1	1	1	1	1	1	1	1	1	1	1	1	1	1	1	1
OG00464	TTGACACAAGATTTATGGAATTTATTATGCGCACGCATTGGCGAAGACCCCCAAAGAGAGGGGCTAAAAAACACCCCACAGCGGGTTAAACTTTTATGGGAATTTTTAACCTCTGGTTATCAAAGTGATCCTGAGCAAATTTTACAAAGTGCTTTTGAGATTGGGAGTACTGACGGGATTGTTTTACTCCAAAATATTGAATTTTATAGTTTGTGTGAGCACCATTTATTACCCTTTTTTGGGCATATCAGTATAGGGTATATCCCTAATGATAAGGTGGTGGGGCTAAGTGCTTTAGCTAGATTTGTAGAGAGTTTTGCTAGAAGGCTTCAGATTCAAGAGCGTTTAACCACCCAGATTGCCCAAACCCTTAAACGCGTATTAGAGCCTAAGGGAGTG…	GTP cyclohydrolase 1	36	0	100	100	100	100	100	100	1	1	1	1	1	1	1	1	1	1	1	1	1	1	1	1	1	1	1	1	1	1	1	1	1	1	1	1	1	1	1	1	1	1	1
OG00465	ATGGAAACACAATTGCGTTTTACCGGTGTGGGGGGTCAAGGGGTGCTTTTAGCAGGAGAAATTCTAGCAGAGGCTAAAATTGAAGCCGGAGGTTTTGGCACTAAAACTTCTACCTACACCAGCCAAGTACGCGGAGGGCCTACTAAGGTAGACATCATTTTAGATAGCAAAGAGATCATTTACCCCTACGCTAGAGAGGGTGAAATTGATTTTATGCTCTCTGTGGCACAAAGCAGTTATCAGATTTTTAAAGGCGATGTGAAAGAGGGGGGGATTGTGGTCGTTGATCCGCACTTAGTGAGCCCCACCCCAGAAGATGAGGCTAAATTTAAGCTTTATAAAATCCCCATTATCACCATTGCTAAAGAGGAAGTGGGCAATATCATTACCCAATCTGTG…	2-oxoglutarate-acceptor oxidoreductase subunit OorC	36	0	100	100	100	100	100	100	1	1	1	1	1	1	1	1	1	1	1	1	1	1	1	1	1	1	1	1	1	1	1	1	1	1	1	1	1	1	1	1	1	1	1
OG00466	ATGCGGATTTTGTGGCTTTTTTTGTTGTGCTATTCTTCTTTGTTAGCCACCGATGCAACCCTAGACATTGTTAAAACCATTGGAAAATTACCCAAAGTTGCTATTTTTTATCAGAATACAGACCCCTATTTAAAAAAAATTGCCCGTCTATTAGCCTCTGATCTAAAAATAAGCGGGCATTTTGAAGTAATGGGCGCACCACAGATACAAACACAAACCCCCTCTTATGATAGTCTAGCTACAAAAGGTATTCAGATTTTAGTAGAGATCAAAGCAGATCAAAACCACCAAATCCATGCAACTCTTTATGACATTGCTAATCGTTCTATTAAAGCTAGCAAGGATTACGAGTTTAACACAAAAGCACTCTACCCCTTTATTGCCCACCGTGTAGCTATT…	translocation protein TolB	36	0	100	100	100	100	100	100	1	1	1	1	1	1	1	1	1	1	1	1	1	1	1	1	1	1	1	1	1	1	1	1	1	1	1	1	1	1	1	1	1	1	1
OG00467	ATGATTGATAAAAAATTGCTACTCCATGATTTTGAAGCGATTCAGGCTAATTTAGCCAAACGATTCTTAGACCCGCAGATTCTTAAAAATCTACAAACGCTTTTATTAGAATATAAAGCACAAAAATTAGCCCTAGAACAAGCCCAAGAATTTAAAAACAGAACCTCCAAACTCTTTTTTGAAAAACAAAAAAACCACGATCAAGAAGCCATGAGTCTTAAGAGTGCTTTAGAGGAGAATAAAGAAAAAATAGGGCATTTAACCCACCGGGTCAATACTTTAGAGGAAGAACTAGAAGTTTTATTACACAGCATTCCTAATTTATTAGACCCCATTACTCCCTTTGGTAAAGATGAGAGTGAGAATGTAGAAATTACGCGCATTTTAACCCCTAAAAAT…	Serine--tRNA ligase	36	0	100	100	100	100	100	100	1	1	1	1	1	1	1	1	1	1	1	1	1	1	1	1	1	1	1	1	1	1	1	1	1	1	1	1	1	1	1	1	1	1	1
OG00468	ATGGATTCATATTTTAAAACCCTTGTCCTACCTACCGGCTACCCTGAATTATTCGCCGATTTTTTATTAGATTTCACACAAGAGGCCATTGAGGAAAGCTCTGCTACTCATTTATCCGATTTGCCCTACCAGTATTTTGGTAATAAAACCCATTCTCTCCCCACTCAAGCCTACATTGTTTATTCTAGCCAAGAACCCAGCGCCCTACTTAAAAATCTTAAAGAGTTTTGCCATTCTTTAAATGATCGGGGTGTATGTGTGGGGGTTTATCACCACACCAGCATACACAAAAACCAAGATTGGATCAAAAATTACCAACAAAGCATTAAACCCACCACTTGCGCTAAATTTTACATCACGCCTAGCTGGATCGCGCCAGTAAACTTACCGGATTTGTAT…	Ribosomal protein L11 methyltransferase	36	0	100	100	100	100	100	100	1	1	1	1	1	1	1	1	1	1	1	1	1	1	1	1	1	1	1	1	1	1	1	1	1	1	1	1	1	1	1	1	1	1	1
OG00469	ATGATCTTGCATATTAGCCCGGCTAAAAGTTTTGATCTAGAGTTAAAAGAGCTAAGCACGGATAAATCTTTGAGTCATCGCGTACTTTTATGCGCCCTTTTTACTAATAAACCCTGTTTTGTACAGGACCTACTCATGGGGCAGGATTGTTTGAGTACATTAAGCATTGTGAGGGCCTTAGGGCTTAGAGTGCAAAAAGAAGCGCCTAATATACTTAAACTCACTCCCCCTAAACAATTCTTGCGCTTTAACGAGCCTAAAAAGGTGCTTCATTGCCATAATTCGGGTACAACTATGCGCCTTTTAAGCGGTCTATTAAGTAGCAGTACAACCCAGCAAAACCACTATATTTTAATAGGCGATGTTTCTTTGAGTGAGCGGCCTATGGGGCGTGTGGTT…	3-phosphoshikimate 1-carboxyvinyltransferase	36	0	100	100	100	100	100	100	1	1	1	1	1	1	1	1	1	1	1	1	1	1	1	1	1	1	1	1	1	1	1	1	1	1	1	1	1	1	1	1	1	1	1
OG00470	ATGCGTTTTTCATTAATTAGTCTTGTTTTAGCAGGATTTTTAAGTGCCGCAACTTATAGCGTAGATGTGAGCTATTCTAATGCCGGGTTTGAGGTTAGGCATATGCTGGTGGCTAAAGTGGAGGGGAATTTTTCAAATTTTAGCGGAAAAGCAGAGATTGAAAAAGGCAAACTCAAGGCTTTGGAGGGGGTGGTGCAGATTAAAAGCATTTCTACAAAAGATAATGACCGGGATACCCGTTTGCGATCATCTGATTTTTTTGATGCTACCCGTTTCCCGCAAGGCACTTTAAAGGCGATTTCTATCCAGCAAAAAAGCGGAGGTGTTTTACAGATACAGGCTAAGCTTAAATTAAAAGATGTAGAAAAAACCATCACTTTAAAGGGTAAAATTGTTGGG…	hypothetical protein	35	1	100	96.2963	100	96.9697	100	96.5517	1	1	1	1	1	1	1	1	1	1	2	1	1	1	1	0	1	1	1	1	1	1	1	1	1	1	1	1	1	1	1	1	1	1	1
OG00471	ATGGATTTTAGAAAAAAACTAGAACAACTTCTTATACGGATTGAAAAAGCCAGCCATTCTAACCACCCCGTACAACTCATCGCCGTCTCTAAATACGCCACCATAGAACAAATTAAAGCCCTTTATGCCTGTGGCCAATGCGCTTTTGGAGAAAATAAAATTCAGGATTATCAAACTAAATCTAATGCCTTGCAAGACCTACCCTTAGAGTGGCACATGTTAGGAGTCTTACAGCACAATAAAATCAACAAACTTCTAGCCTTAAAACCCACTCTTTTACATAGTTTGCACTCTTTAGAATTGGCTGAGGCGATCCAAACTCGTGCTAAAGAACCTCTTAACGCCCTTTTACAAGTCAATATTGCAGAAGAATCTAGTAAGAGTGGTATCAGTCCTAAT…	hypothetical protein	36	0	100	100	100	100	100	100	1	1	1	1	1	1	1	1	1	1	1	1	1	1	1	1	1	1	1	1	1	1	1	1	1	1	1	1	1	1	1	1	1	1	1
OG00472	ATGGACGCTAAAGTTCTTGTTAATCTGCCCACCCATAGCGGTATTTATCTCTATTTTGATACCAAACATAGATTGCTTTATGTGGGAAAAGCTAAGAATTTACAAAAACGCATCTTAAGCTATTTTAAGATCAAAGATGGGCAGGTTCTGCCTAACCCTAAAAATAGTCTGCGCGTACAACGCATGGTAGCCCAGATTGCTAGCATTCAAACGCAATTTGCAGCCAATGAAGAGGAAGCGCTACTTTTAGAGAATCAAACAATCAAGGCTTACCAGCCCAAATATAATATTTTGCTCAAAGATGATAAAACCTACCCTTACATTTGTGTGGATCTAACTAAACCCTATCCTTTTTTTGCATTAGCCCGTAAAGTCAAACCCGGTTATACCGGCTTTGGT…	UvrABC system protein C	36	0	100	100	100	100	100	100	1	1	1	1	1	1	1	1	1	1	1	1	1	1	1	1	1	1	1	1	1	1	1	1	1	1	1	1	1	1	1	1	1	1	1
OG00473	ATGTTACGATCTCTTTACAGTGCGACAACAGGCATGTTAGGACAACAAACCCATATTGACACCACTTCTAACAACATTGCCAACGTTAATACGGTGGGTTTTAAACGGCAACGGGCAGATTTTAACGATCTATTTTACCAAGCTTTACAGTATGCCGGTACCTCTACTTCTGATACCACTAGATCGCCAAATGGTATTGAAGTAGGCTTAGGGGTGCGCGCTGCTAGCGTAACTAAGATGTTTTCTCAGGGTAGCCCTAAAGAGACAGAAAATAACTTAGACATCGCCATTACTGGTAAGGGCTTTTTTCAGATTCAAATGCCTGATGGCTCCACTGCTTATACCCGTGCAGGTAATTTTAAAATTGATGATCAAGGTAACATGGTTACAACAGAGGGG…	Flagellar basal-body rod protein FlgG	36	0	100	100	100	100	100	100	1	1	1	1	1	1	1	1	1	1	1	1	1	1	1	1	1	1	1	1	1	1	1	1	1	1	1	1	1	1	1	1	1	1	1
OG00474	GTGATGCAAAAGCAGATGCGTAAATGGAAATGGTTAAATTTAGGATTACTCTGTAGCACCCTTTTAGCCCAAAGCGTTACAGAAGATCAACAGATTTTGATCGCTTCAGATGCTTTCCAGCGGGGGGATTTTGCGGCAGCTAAAAAAGATTATCTCCATTTGTATAAAGAAACTAATAATATCATTTATGCCAAAGAGGCGGCAATTTCTGCTGCTAGCTATGGGGATATTAACACCGCTGTAGAATTAGCCATGCTTTATAAACGGGTTACTAAAAACAATAAAGACCTTTCTATCAATAAGATTTTAGTAGATGGCTATATTAAAACCGGTCAACTAGATAAAGCGGTTGCGCTATTAGAGAAAATCCGCAAAGAAGATAAGTCTTTAATGCTAGAT…	hypothetical protein	36	0	100	100	100	100	100	100	1	1	1	1	1	1	1	1	1	1	1	1	1	1	1	1	1	1	1	1	1	1	1	1	1	1	1	1	1	1	1	1	1	1	1
OG00475	GTGGACGAACAAAAACAAAAGGCGTTAGAGTTAGCAATTAAACAGATTGATAAACAATTTGGTAAGGGGGCGCTGATGCGTTTGGGCGATAAAGAAGTTGAACACATTGAGGTCACCTCTACCGGATCGCTAGGTTTGGATATGGCTTTAGGGATTGGAGGCGTGCCTAAGGGGCGCATTGTAGAAGTTTATGGACCAGAATCAAGCGGGAAAACCACCTTGACCTTGCATATCATCGCGCAAGCACAAAGAGAGGGGGGAACTTGTGCCTTTATTGATGCCGAGCATGCTTTAGATGTGCAGTATGCCAAAAAATTAGGGGTGGATACAGATAATCTACTCATTTCTCAGCCAGATACCGGAGAAGAAGCCCTAGAAATTTTAGAGACCTTAGCGCGT…	recombinase A	36	0	100	100	100	100	100	100	1	1	1	1	1	1	1	1	1	1	1	1	1	1	1	1	1	1	1	1	1	1	1	1	1	1	1	1	1	1	1	1	1	1	1
OG00476	ATGAAAATCTTAGTGATCCAAGGCCCTAATTTAAACATGCTAGGACATAGAGACCCTAGACTTTATGGGCCTGTAACTTTGGAGCAAATCCATGAAAAAATGGAGGACTTTGCCAAACAAAATGATCTGGAATTGGAGTTTTTCCAAAGCAATTTTGAGGGCGAAATCATTGATAAAATCCAAGAATGTGTGGGGAGTGATTGCGATGGGATTATTATCAATCCCGGGGCGTTCTCCCATACCTCTATTGCCATTGCTGATGCGATCATGTTAGCTGATATGCCCGTTGTTGAGGTACATCTTACTAATATTTTTGCGCGCGAGGATTTCCGTAAAAATACTTATACCGGTGCGGTGAGTGCAGGGGTGGTTACTGGTTTTGGGGCTTTTGGCTACCAT…	3-dehydroquinate dehydratase	36	0	100	100	100	100	100	100	1	1	1	1	1	1	1	1	1	1	1	1	1	1	1	1	1	1	1	1	1	1	1	1	1	1	1	1	1	1	1	1	1	1	1
OG00477	ATGCTCACTGAAATTTTAATGCGCGCCTGTATTCAGCATGCCTATAAAAGCCAGACTCTAGCTCTTCCAAATCCTAGCGTGGCTTGCATGATCTTAGATCAACACCATAATATTTTAGCCCTGCAAGATCACAGCCAAGCTAACACCCCCCATGCTGAGGTGCGTGCCCTTAAAGATGCCTACAATAAACTAAGCCCCACGCCCTTTCCAAAAGAAATTAATAGCAAGGATAGAGAACAAACCTACCAATTTTTAAGCAAGCATCACAATAACCTATTTAAAGACTGCACCCTTTTAGTTACTTTAGAACCCTGTAATCATTTTGGTAAAACCCCTCCTTGCGCTGCCCTTTTAGCCCAGATCAAACCTAAAAAAGTGATCATTAGCTGTTTAGAAACC…	Riboflavin biosynthesis protein RibD	36	0	100	100	100	100	100	100	1	1	1	1	1	1	1	1	1	1	1	1	1	1	1	1	1	1	1	1	1	1	1	1	1	1	1	1	1	1	1	1	1	1	1
OG00478	ATGCTTGTGCGCAATCCTGAGCATTTGGCCATTATTATGGATGGCAATGGGAGGTGGGCTAAACAACAGGGTAAGCCTCGCACCTATGGCCACAGAAAAGGTGTGGGGGTTTTGCGTAATATCACTGTCTGGTGTGCACAAAACCAGATTCGCTACCTCACCCTGTATGCTTTTTCTACAGAAAATTGGAGTCGCCCCCAAACGGAAGTGGATTTTTTAATGGGTATTCTTAAAAAGTATCTTAAAGAGGAACGCGCCACCTATTTAGAAAATAATATCCGTTTTAAAGTCATTGGCGATTTGAAGAAATTTAGCCCCTCTTTGCAAAAAACGATTTTAAATTTAGAACAAGAGACGACGCATAATAACGCCTTAACTCAAGTTTTAGCGCTTAATTAT…	Isoprenyl transferase	36	0	100	100	100	100	100	100	1	1	1	1	1	1	1	1	1	1	1	1	1	1	1	1	1	1	1	1	1	1	1	1	1	1	1	1	1	1	1	1	1	1	1
OG00479	ATGGTTGCAGAATTAATTCCGGCTATTCAAGCTAGAATACAAAGCTTTTTAGAGGAGGTTAAAAGCCCACAGGTTTTAAAGATGGTGCAAAATCTAGGGCAGGGCAAGATGTTAAGAAGCCAACTCATTTTAGCTATCTGTTCTAATCATCCCCAAATTGTAGACTTTTGTGCCATTATAGAGATGATTCAAAGCGCCTCTTTACTCCATGATGATGTGATCGATCACGCCCAAACTAGGCGGGGTAATCCTTCGCTTAATGCTACTTTTGGAAACACCAATGCGATCATGTTAGGCGATGTGTTTTACTCTAAGGCTTTTTGCGAATTGGCTAATTTTAGTAAAGAAATAGTACAACTCATAGCCCAAAGTGTGGTGGAGCTCTCACGCGGAGAAATT…	Octaprenyl-diphosphate synthase	36	0	100	100	100	100	100	100	1	1	1	1	1	1	1	1	1	1	1	1	1	1	1	1	1	1	1	1	1	1	1	1	1	1	1	1	1	1	1	1	1	1	1
OG00480	ATGCCTACTTTTAAAACCATTGGAGTTATGGGAGCGATGCAAGAGGAGATCACCCCGCTTTTAGAAATATTTAGCCAGCATAGAGCAGAAAAAGTAGGCAATAACACTTTTTACATTATCTCTTTTAAAAACACCACCCTAATTTTAGCCTATAGTAAAATTGGTAAGGTACATGCCGCAACAACGGCTAGCATTATGATTTTACGCTATGGTGTAGAGGCGCTTATTTTTAGCGGAGTAGCGGGGGGTTTGGCTACTGATTTAGAAATTAATGATCTAATCTTAGCTACCAAACTTTGTCAAGCAGATGTGGATTTAAGCGCCTTTGGGCATCCTTTAGGTTTTATCCCTGAGAGTAGCGTATTTGTAGAAAGTGATAAAACTCTGAATGCATTAGCT…	Aminodeoxyfutalosine nucleosidase	36	0	100	100	100	100	100	100	1	1	1	1	1	1	1	1	1	1	1	1	1	1	1	1	1	1	1	1	1	1	1	1	1	1	1	1	1	1	1	1	1	1	1
OG00481	ATGTATTTTGTTAAAAAGAATATTTTCCTAGATTTTGTTAAAAGTGAATCCTTTGGGGGTATTTTTCTCTTTATTAGCGCTGTGCTAGCAATGATTTGTGCTAATTCTGCTATAGCTCCCTATTATTTTGAACTATGGCACACCCAAATTGGGTGGGTTTTTGGAAAAACCTTTGTAGGGTTTTCTTTGCATGAGTGGATTGATGATGTGTTCATGGCCTTCTTTTTTCTATTAGTTGGGTTAGAAATTAAGCGAGAGGTTCTGTATGGGGAGTTGTGTGGCTTTCAAAAGGCAGCTTTTCCGGTTATCGCTGCTTTAGGGGGCATGCTTGTCCCCGGATTGATTTATTATAGCCTCAATGTTAATACAAATAGCGCGCATGGATTTGGTATCCCTATG…	Na(+)/H(+) antiporter NhaA	36	0	100	100	100	100	100	100	1	1	1	1	1	1	1	1	1	1	1	1	1	1	1	1	1	1	1	1	1	1	1	1	1	1	1	1	1	1	1	1	1	1	1
OG00482	GTGCAATATATCCGCTTTTATAAAGAATTAAATAATAAAGATGTGGCTTTAGTGGGGGGCAAGAATGCCAGTATTGGGGAGATGTTTCAAGAACTTGTACCCAATGGGATTAAAGTCCCTAATGGCTTTGCTATCACCAGCCAAGCCTACTGGTATTTGCTTGAACATGGAGGCATTAAAGAGCAAATTATTAGGCTTTTAGAAAATGTAGATGCCACTGAATTAGATGTACTTAAACAACGATCCAAACAAATCCGCGAGCTTATCTTTGGTACGCCTTTTCCAGCCAATTTACGCGATGAAGTTTTTCAGGCTTATAAGATGCTAAGCGATGAGTATAAAATGCGCGAGGCAGATGTAGCAGTGCGCAGTTCAGCAACAGCAGAGGATTTACCCGAT…	Phosphoenolpyruvate synthase	36	0	100	100	100	100	100	100	1	1	1	1	1	1	1	1	1	1	1	1	1	1	1	1	1	1	1	1	1	1	1	1	1	1	1	1	1	1	1	1	1	1	1
OG00483	ATGAGTGTCTATTTTTTTAAGACCCCGTTAAGTTTTCCTATGCCTTACTTGCGGCTTTGTACCAATACAGGGGGGCTTTATAACCTAGAATTTACAAAGTCATGTTTGAAAAGCGATAAACCAGATAGCCGCATGCACGCTGTGATAGAGGCTTTAGAGGGTTATTTTGAAGGCTCTCTTAGGCGCTTCAATATTTCGCTGGTGCTTCAAGGTACTTCTTTTGAAAAACAAGTATGGCAAGCTTTAAAACAGATTCCCTATGGACAAACAATGAGTTATCAAGAAATAGCCAAAATTCTAGGCAAACCAAAAGCTTGCCGTGCTGTAGGTCAGGCTAATCATAAAAACCCCTGCCCTCTATTTATTCCCTGCCACCGCGTAGTACGCCAAAATGGAGAT…	Methylated-DNA--protein-cysteine methyltransferase	36	0	100	100	100	100	100	100	1	1	1	1	1	1	1	1	1	1	1	1	1	1	1	1	1	1	1	1	1	1	1	1	1	1	1	1	1	1	1	1	1	1	1
OG00484	ATGCGCGCTGAATTGGTGGTTTATAATAAAAAGTTAGAAACTTTGGATAAAGAACGCAAGGGATTAGATCAGCTATTAGCCTCGCTTAATATCATTAAAGAAAAAGAATTAGAAAAACAGCGTAAGAGCAAACTAAAAACCCCCACGCCCTCCATTGACGGTATAGAAGCGCCTTTAGAAGTACGGCAAGTGGCTAGTTCTTATCGCGATATTGTTACTATCTCTTATACGGGGCCTAAAACCATCGCACCTCTAGCTAGTTATAGGATTGTGCAAAAATTTGGGCCCTATTTTGATCCAGTCTATAAGCTTAAAGTTTTTAATGAGTCTGTTACGCTTGTCTCTACTAAACCTAATGCCGTTGTACGCAATATCTTTGATGGACGGGTGGTTTATGCT…	Peptidase family M23	36	0	100	100	100	100	100	100	1	1	1	1	1	1	1	1	1	1	1	1	1	1	1	1	1	1	1	1	1	1	1	1	1	1	1	1	1	1	1	1	1	1	1
OG00485	ATGCAATTTATTTACCACAAGGAGGCCGGTAGCCAAGAATTACTTTTAACAGCACAAAGTTACAGGCATGTTTATCTAAGCCGCCGCATGCATGCTCAAGAAATTCTTGTTTTTAGAAACCTAGCCGATCATATTCTTTATTTTTACAAGCCCTTAGAAGTTAAAAAACACCACGCACGCTTATCCCTACTAGGCCAAGAATTACGCCCAATTTGTCCTAAACGCCCTTCTCATTTAATCTGGGCGATCATCGCGTCTAAAAATATTGAAAAAGTTTTACCCTATCTTAACCAAATGGGCGTGGGGAAGATTAGTTTTTTCTACGCCCACTTTAGCCAAAAGAATGAAAAAATTGACGCCCCCAAATTGGAGCGTTTTAGAAGAATTCTCATTGCATCT…	16S ribosomal RNA methyltransferase RsmE	36	0	100	100	100	100	100	100	1	1	1	1	1	1	1	1	1	1	1	1	1	1	1	1	1	1	1	1	1	1	1	1	1	1	1	1	1	1	1	1	1	1	1
OG00486	ATGTTAGAAGCATTTCGTGCTTATATTCAAACCATTAGCCAAGAAGATGGCAAACACCAATTTAGCTTAGATAGTGTTTTAGAAATGGGGCAGGGGTTAAAAGCTATAGAATTATTGCGCGAGGCGCTTAATGCGCAAAAACAAATCATTATCGGGGGGGATTATGATTGTGATGGGATGAGTGGGACGGCTTTAGTACTCTACTTTTTTAAAGAAGTTTTGCACTACCCGCATATTAACTACATTATCCCGCAAAGAAACACCGATTGTTATGGCATGAGTGTAGAACTTTTAGAGGAATATGAAAACAAACGCCGTTTAGTGCGTACGCATTACAAAAATGGCCAACCAATTGGAGGAATAGCCCTTAATCTACACAATAGCCTTTTTATCACCATT…	Single-stranded-DNA-specific exonuclease RecJ	36	0	100	100	100	100	100	100	1	1	1	1	1	1	1	1	1	1	1	1	1	1	1	1	1	1	1	1	1	1	1	1	1	1	1	1	1	1	1	1	1	1	1
OG00487	ATGGACAATCCGTTTAACGATTCAAACAATCCGCCTCAAGATACAGGCTCAGAAAACACTTCTCAACCCAAAAAAACAAATCCTCCAAAGCCTGCGCGCTTTAATCGTATCAGACAAGGCAGAGGTGAGTTTCACAATAAAAATTTACAAGCACACCTGCATTCAGAACAGGTTGGGGTAAAGAATATCACAAAAGCCAATGAGCGGGGTAATTTGGGCTTTCATAAAGAACTCAAACAAGGCGTAGAGACTAACCATAAAATCCACATTAACCATCTCAACCCGCATTATAAACTAGATTTAAGTGTTAAAGCACGGGTAAAAATCACCCCCTTAGGAGGGCTAGGCGAAATTGGTGGGAATATGATGGTGATTGAAACCCTTAATCAAGCCATTATC…	Ribonuclease J 1	36	0	100	100	100	100	100	100	1	1	1	1	1	1	1	1	1	1	1	1	1	1	1	1	1	1	1	1	1	1	1	1	1	1	1	1	1	1	1	1	1	1	1
OG00488	ATGGATGCGCTGCAAAGGTATAAGGCAATGTCTAACCAGCATTGTCTGGATTGTTTGCATTTTTTATACCACCACCATGTGTATTTTAGTATTTTTTGCGATCTTTGCTGTGTGCGTTTTGAACCTCCCTTGCCACAAGAACAGATCGATAGTTTTGGTAATTTTGTACTCTTTGTTTTAGCAGGTTATACTTTTGATAGTTTAAAAATCCATGGAGAAATCCCAGAAATCCACTTTGAAGCAGGACTAGGCGATCACATTGAAACGACGGTTAAAATTGCCCTTGAGGGGATTGTGCAGATCATTGTTAAAGATAAAAACGATTCAAATGTGGTGTTGTTTAACCGCTGTGATCCTAGCCTCATTTTTGTAGACAACACAGCCGAACAGCTCCAAAGT…	hypothetical protein	36	0	100	100	100	100	100	100	1	1	1	1	1	1	1	1	1	1	1	1	1	1	1	1	1	1	1	1	1	1	1	1	1	1	1	1	1	1	1	1	1	1	1
OG00489	GTGAAGTATGTTTTGGCTAATTTAAAATCGTACGCGTTAGATGTTTTGCCCTATGTGAATTATTTAGAGCAAAATTTAGATTCTAGATTAGCCCCCTTTATCACGCTTTTTCCTCCCCTGCTTACACTAGAAAAATTTCGTTCCTCCCAACACTTCCAACTAGGCGTACAAAATGCCTACCCCGCTTTAGAGGGCGCTTTTACTGGAGAGATCACGCTAAAAGCCCTGCAGGATCAAAAAATAGAAACTGTTTTAATCGGGCATAGCGAGAGGCGCTTACTTTTAAAAGAAAGTTTAGAAATGTGCCGTGCTAAATTTGATTTTTATAAAGATCAAGGTTTTAGAATCGTCTTTTGTGTAGGGGAGTCTTTAGAGGTGCGCCAAAAAGGTTTAGAAACA…	Triosephosphate isomerase	36	0	100	100	100	100	100	100	1	1	1	1	1	1	1	1	1	1	1	1	1	1	1	1	1	1	1	1	1	1	1	1	1	1	1	1	1	1	1	1	1	1	1
OG00490	ATGGGCGGTATTCTTTCCTCGCTTAACACCTCTTATACCGGTTTACAAGCCCACCAAGTCATGGTAGATGTAACGGGTAATAACATTTCTAACGCTAACGATCCCTTCTACAGCCGCCAAAGAGTGATCGCCACACCCCAAAGTACGCTCATGTATACCAATCGCAACATGAACATGGGCGTTAATGTCCAAAGTATCCAGCGTGTGCACGATGATTTTGTCTTTGCTAGATACACCCGCGCTAACCAAGAACACGCCTTTTATAGTACCCAATTTGATAATTTGCGCGAGGTTTCTTCTTATTTTCCAGATATGGACGAGGTAGGGATTCATAAAGATTTAGAGGAGTATTTTAACGCGTGGAAAGATTTAGCCAAAAATGCCAAAGAACCCGCCCAA…	Flagellar hook-associated protein 1	36	0	100	100	100	100	100	100	1	1	1	1	1	1	1	1	1	1	1	1	1	1	1	1	1	1	1	1	1	1	1	1	1	1	1	1	1	1	1	1	1	1	1
OG00491	ATGGTAGAAGTTTTGTATAGCAAGATCCACCGCGCTGTGGTTACAGATGCTAATCTCAATTATCAAGGATCAATCACCATTGGTAAGCGCTTAGTGGAGTTAGCTAAATTAGCCCCTTGGATGAAAGTAGATGTACTTAATGTCAATAATGGGATGCGCTTTAGTACCTATGTGATTGTGGGGGAAAAGGATTATGAAGTTTGTATCAATGGAGCGGCTAGCCGTTTGGTTCAGATAGAGGATTTAGTGATTATCATCGCCTATATTTCTATCCCTTTTGAACGCCTTAACACCCACAAGCCCCATATTGTGTTTCTCGGGGCTAACAATATCCCTAAGGAAGATTCATGTTAG	Aspartate 1-decarboxylase precursor	36	0	100	100	100	100	100	100	1	1	1	1	1	1	1	1	1	1	1	1	1	1	1	1	1	1	1	1	1	1	1	1	1	1	1	1	1	1	1	1	1	1	1
OG00492	TTGCGCTTTTTTCTCTTTTGGGCTATTTTGGCTTTTTCTTTAGCATGTGCTGCAACACTTAAAGACCCGGTTATCCCTACTATTAATCTTTCACTAAGTGCCCCCCATACACCTACCCAGCTTGTAACAACGCTAAATGTTGTGTTAGTACTCACCCTTCTAGTGCTAGCCCCTTCGCTTGTTTTAGTGATGACAAGTTTTATCCGCCTCATTGTGGTTTTTTCTTTTCTGCGTACAGCCCTAGGTACGCAACAAACCCCGCCCACACAAATTTTAGTCTCTCTAGCCCTCATCTTGACCTTTTTTATCATGGAACCTGCAGCTAAACAAAGCTATGAAAGCGCGATCAAGCCCTATTTAGTAGAAAAGATTTCTTATACGGAGGCTTTTGAAAAGGGA…	Flagellar biosynthetic protein FliP precursor	36	0	100	100	100	100	100	100	1	1	1	1	1	1	1	1	1	1	1	1	1	1	1	1	1	1	1	1	1	1	1	1	1	1	1	1	1	1	1	1	1	1	1
OG00493	ATGCTAGTAAAGGGAAGTGAGATTCTCAACAAAGCTCACAAAGAGGGTTATGGGGTGGGGGCGTTTAATTTTGTCAATGTAGAGATGTTACGGGCTATTTTTGAAGCGGCTGATAGCGCTCAATCGCCTTTGATCGTGCAGGCCAGCGAGGGGGCGATCAAATATTTGGGAATAGACATGGTTTTAAGTCTAGTACACACTATGGCCAAGCGCTACCCACAAATCCCTGTGGCTTTGCATTTAGATCATGGAACGAGTTTTGAGAGCTGTAAAAGGGCTGTAGATGCGGGTTTTACCTCTGTTATGATCGATGCCTCCCACCACCCTTTTAAAGAAAATTTAGAGCTCACTACGCAGGTTGTAAAATACGCCCACGCGCATGGCGTAAGCGTAGAAGCA…	Fructose-bisphosphate aldolase	36	0	100	100	100	100	100	100	1	1	1	1	1	1	1	1	1	1	1	1	1	1	1	1	1	1	1	1	1	1	1	1	1	1	1	1	1	1	1	1	1	1	1
OG00494	ATGAAGCTCTTAGAAATTAAAGAATTGAAAAAATCCTATGCGATAGACAGGGGATTATTCAAGCCTAAAAGAGTGATCCATGCGCTCAATGGGATTAGTTTTGAAGCGGAACAGAATGAAGTTTTAAGCATTGTGGGGGAGAGCGGCTGTGGGAAAAGCACGACGGCGAAAATTTTAGCCGGCATTGAAAGGCAAGATAGCGGGGCGATTTATTTCAATGGCAAGCGCCATTTGCATTTTAGCAAGCAAGATTGGTTTGATTACCGCAAAAAGGTGCAAATGATTTTCCAAGACCCTTATTCTAGCCTAAACCCTCGCTGGAAAGTGGGCGAGATTATCGCTGAACCCTTGCTTTTAAACTCTCATTTTTCAAAAAAAGAAATCAAAGCAAAAGTGCTA…	Glutathione import ATP-binding protein GsiA	35	1	100	96.2963	100	96.9697	100	96.5517	1	1	1	1	1	1	1	1	1	1	1	1	1	1	1	1	1	1	1	1	1	2	1	1	1	0	1	1	1	1	1	1	1	1	1
OG00495	ATGCAATCCCATAGTAGACTTTTTAAAACTATATCTACCCGTTTAAATCGCCTAACTTCTTTAAATGCCCATAACGAGCATAAAAATATCCATGCAGAACTTACCAAAAAAGGGCTTAGTCGGCGCGATTTTATGAAATGGGCAGGAGCGATGACAGCTACTTTAGCCTTGCCTGCAAGCTTTACCCCTCTAACGGCTAAGGCTGTGGAAGTGGCCAATCGCATGCCTGTTATTTGGTTGCACATGGCTGAGTGTACCGGTTGTAGTGAGAGTTTACTTAGAAGCGAAGATCCTAGCATTGATAGCATCATCTTTGATTACATCAATTTAGAATACCACGAAACAATCATGGTAGCTAGCGGTTATCAAGCCGATCACAGCCTAGAACAAGCCATTACT…	Quinone-reactive Ni/Fe-hydrogenase small chain precursor	36	0	100	100	100	100	100	100	1	1	1	1	1	1	1	1	1	1	1	1	1	1	1	1	1	1	1	1	1	1	1	1	1	1	1	1	1	1	1	1	1	1	1
OG00496	TTGTTTGATCCATTAGTTAAAATCAAAGTTTTATGTGCTACATTCCAAATTATGATCAGCCAAGAGTCTTTAGAACAACTCAAACAAGTAGCAGACATTGTAGAAGTGGTGCAAAGTTACATTGATTTAAAAAGAGTGGGTAGCAATTACCGGGCTATCTGCCCTTTCCATGATGAAAAAACCCCTAGTTTTATGATCAACCCCTCCCGCAACTCTTTTAAGTGTTATGGTTGCTCTAAAGCGGGTAATGCCATCACCTTTGTGATGGAATATGAAAAGTTAGATTTTATAAGCGCGGTGCAAAAACTAGCCCATATGTTTAACTTGCCCTTGCAATACACTACAGAGCAAAAACAAACCCTGCCCTCCACAGATTTATTAGAAAAAATCGCCCAGTGT…	DNA primase	36	0	100	100	100	100	100	100	1	1	1	1	1	1	1	1	1	1	1	1	1	1	1	1	1	1	1	1	1	1	1	1	1	1	1	1	1	1	1	1	1	1	1
OG00497	GTGGGTGTTTACAGCTCAGATTATCGTTTAATCCATGTTTTTAGTGTATCTAAACCGACTAATTTTGCTTTGAGTGAGATTTTTGAAGCGCTACTTGAATGGATTAAAGAGCGCTGTTATCAGATTCAAGCTTTATACTACGCTAGAGGTCCGGGGAGTTTTATGGCCATGAAACTTACTCATGTCTTCATGCACACATGGGCGCTTTTAAACCCTGTGCCCCTCTATTCAACTTTAGGTTTTGCATTTAACCAACATGCGCCTATTAAAGCCTTTGGGAAAATGTATTATGTTTTATCCCAAGAGCAAGTTACATTGTGCGCTTTAGAATCTGTATTAGAAATCCCCATGTCCTTACCCCCTGTACTTGATTCTTCTGTATTTTGTACTAATAACCAA…	hypothetical protein	36	0	100	100	100	100	100	100	1	1	1	1	1	1	1	1	1	1	1	1	1	1	1	1	1	1	1	1	1	1	1	1	1	1	1	1	1	1	1	1	1	1	1
OG00498	ATGTCTTTAAAAAGCATAAGGATTAATTATTTTAGGGGAATTATAGCTCTAGCTATTCTTAGCTCTTTTGGCTCTGCTAGAGTGCGCCCCCGCTTACTTTCTCCTCTGCCACCTGCTAAGCAGGTTGTGGTGGCTTTAAAGCCATGTAGTGCAGATTGTCTAAAAGAACTCTATGCTAAAGGACAAGTTTTTTCTTTTCTAGCGCGCTATTCTGCAGAGATTAAAGATCACCAATTACAGGATAATTATGCCATTATCAATGACTGGCTCAATCCCAAACTAGCCACTAGCCAACCCCAACAAGAAAACGCACAAAATCAAGAGCAATCTTATAAAGTTGCTATTTTAGTGCCTAAAAAAGTCATCGGGAGTTATTCTGATCTTTCTACGAATGCCATT…	hypothetical protein	36	0	100	100	100	100	100	100	1	1	1	1	1	1	1	1	1	1	1	1	1	1	1	1	1	1	1	1	1	1	1	1	1	1	1	1	1	1	1	1	1	1	1
OG00499	ATGGAAAGAAAAAAGTATTCTAAACGCTACTGCAAATACACAGAAGCCAAGATTGAATTTATTGACTACAAGGATTTAGAATTGCTCAAGCATTCACTTTCTGAGCGCTATAAAATCATGCCAAGACGGCTAACGGGGAATAGTAAAAAGTGGCAAGAAAGAGTAGAGGTGGCGATTAAGCGCGCAAGGCACATGGCACTTATCCCCTATATCGTGGATCGTAAAAAGGTTGTAGACAATCCTTTTAGGCTGTCTTAG	30S ribosomal protein S18	36	0	100	100	100	100	100	100	1	1	1	1	1	1	1	1	1	1	1	1	1	1	1	1	1	1	1	1	1	1	1	1	1	1	1	1	1	1	1	1	1	1	1
OG00500	GTGCTTAGGCTTTTTCTATTAGCCCTAGCTTTTATTTTTGCAAAAGCCCAAACGCCTTCATCTAAAGAATTTTTGCAGTGCAACGCTATTTTTGAATCCAGAAAAGCCGAAATTAAAAACCAATTACAAATGCTCCAAGAGAGGGCTTTAGCCTTGCAAACTCTGCAAGAACAAACCCAGAGTTTACTTGATCAGCGCAAGGCTAAGGTGAATGAAAGAGAACAGGCTTTAGAGGCTAAAATGAAAGAATTTGAAGCCAAAGAAGCCAACTTTAAACGCTTGCAAGATGATAGAGAAAAAAAGCTTAAAAAAATGATGGCTGATAATGAAAAACTCCTTAAAGAAATCAAAGAGGCTAGCAATAGCAAGATAGCTAGTACTTATGCCAAGATGAAAGAC…	MgtE intracellular N domain protein	36	0	100	100	100	100	100	100	1	1	1	1	1	1	1	1	1	1	1	1	1	1	1	1	1	1	1	1	1	1	1	1	1	1	1	1	1	1	1	1	1	1	1
OG00501	GTGAGGTTGGTTTTACTCATCACAGCGTTTTACTTTTGCTTAAGCGCTGATGCCCTAGATACCAAAATTAAAAGTCTCATGGATCACACCTTTTACCAAACCAATAAAAATTTTATCCAGCGAGTCTTTAGCCATAAAAAGGCCTTTTATGAACAAGGGACTTTACAGATTCAAAAAGTGATCAATGCCCTTAAAGAAAATGGCCTACTACCCCTTAAGTTTAAAAAACCCAGCTCTTTACGCGTGCATTTTGAGGCAAAAACATCCCCACTTCTTTTACTTAAAACGATTCGAGGTGTACTTTCCTCTATGGGATATGCTTATTTCCCCATTTTAGAGGTTACGCATAACCAAGATGATAGTAGCGCTACCTTTGCCCTCACTACAGAATATGCCCTT…	hypothetical protein	36	0	100	100	100	100	100	100	1	1	1	1	1	1	1	1	1	1	1	1	1	1	1	1	1	1	1	1	1	1	1	1	1	1	1	1	1	1	1	1	1	1	1
OG00502	ATGACAAAATTTTATGCCACAGGGAAAAGAAAAAGCGCCATTGCTAAAGTTTGGCTCTGGCATGGCAAAGGCGAGCTTGATATTAATGGCATGGATTTAGACACTTGGCTAGGCGGGCATGAATCTATCAAAATGAAAGTGATGCAACCTTTAGTTCTGACCCAACAAAAAGACCTTGTTAACATTAAGGCAGTGGTTTTTGGGGGCGGGTATAGTGCACAGGCAGAAGCACTTAGGCATGGCATTTCTAAAGCACTAGATAGCTATGATAGCGCTTTTAGGGCGATTTTAAAACCTAAGGGTTTATTAACAAGGGATTCTCGTGTGGTTGAGCGGAAAAAATATGGGAAACGCAAGGCAAGACGCAGCCCACAATTCTCCAAACGATAG	30S ribosomal protein S9	36	0	100	100	100	100	100	100	1	1	1	1	1	1	1	1	1	1	1	1	1	1	1	1	1	1	1	1	1	1	1	1	1	1	1	1	1	1	1	1	1	1	1
OG00503	ATGCAAATAATTCAAAAAGCCTTGACTTTTGAAGATGTCCTTCTTGTGCCATGTTTTTCTGCTGTATTGCCCCAAGAGGTGAGTGTACACTCGCGTTTAAGCGTGCACATTGATTTAAATATCCCCTTTATTAGCGCGGCAATGGATACGGTAACAGAATACCAAAGCGCTATTGCTATGGCCAGATTAGGCGGTATTGGTGTGATTCATAAAAACATGGATACTAATTCGCAAGTAGCACAGGTTCTTAAAGTTAAAAAGAGTGAAAGCGGGGTGATTCACGATCCGATTTATATCTATGCAGACGCGAGTTTAGCAGAGGCTAAAGAGATTACAGATAATTATAAAATCTCAGGTGTACCTGTTGTGGATAAGGAAAGTAGGTTAATTGGTATCTTG…	Inosine-5'-monophosphate dehydrogenase	36	0	100	100	100	100	100	100	1	1	1	1	1	1	1	1	1	1	1	1	1	1	1	1	1	1	1	1	1	1	1	1	1	1	1	1	1	1	1	1	1	1	1
OG00504	ATGCAGAAATTTGTGGTACTGGGTTGTGATCATGCGGGCTTGAATTTAGCAGGATTTATACAAAATTTTTTACAAGAAAAACAGGCTTTACTAAAAGTTTATAAGCCAGAAAAAGGGCAATTTGTAGATTATCCGGATTTTGCTAAACAAGTTGTTAAAGCTCTTTTAGAAGATATACAACACCTTAAGGGGGTGCTTGTGTGTGGGAGCGGGATAGGCATGAGCATGGCGTGTAATAAGATACCTAGCGTGCGTGCGGCCTTGTGCACTGATGCTTATATGGCTAAAATGGCAAGATTGCATAATGATGCTAATGTGCTATGCTTAGGGCAAAATGTGGTGGGTTTTGGAGTGGCACAGAGTATTTTAGAGGCGTTTTTAAATACAGATTTTGAAGGT…	Ribose-5-phosphate isomerase B	36	0	100	100	100	100	100	100	1	1	1	1	1	1	1	1	1	1	1	1	1	1	1	1	1	1	1	1	1	1	1	1	1	1	1	1	1	1	1	1	1	1	1
OG00505	ATGGCAAGGTATCGATCTGCGGTTGAAAAATTAGAACGCCGTTTTGGGGTTTCTCTGGCTTTAAAGGGCGAACGCCGTTTGAGTGGTAAAAGCGCGCTAGATAAACGATCGTATGGACCAGGTCAGCATGGACAAAGGCGTGGGAAGATCTCTGATTATGGCTTGCAACTGCGTGAAAAACAGAAAGCTAAGGCGATGTATGGGATTTCTGAAAAACAATTTAGATCCATCTTTAAAGAGGCAAACCGAATGGAGGGTAATACGGGGGAAAATTTAATCTGTCTACTTGAGCGCAGATTAGATAATGTGGTTTACCGCATGGGTTTTGCCAGTACGCGAAGCTTTGCCCGTCAGTTAGTTACGCATGGGCATATCCTAGTAGATGGCAAACGCTTAGAT…	30S ribosomal protein S4	36	0	100	100	100	100	100	100	1	1	1	1	1	1	1	1	1	1	1	1	1	1	1	1	1	1	1	1	1	1	1	1	1	1	1	1	1	1	1	1	1	1	1
OG00506	ATGGTTACACAGGATACGGTTTTAGATGTGTTAAAGACGGTGATTTATCCCAATTTTGAAAAAGACATTGTTAGCTTTGGGTTTGTGAAAAACATCACACTCCATGAGAAAAAAGTCGCCCTTTTACTAGATATTCCCTCTAGTTCTGCAGAGGTTGCACAAACTTTAAGAACGGATATTATGGCAAAAATGCAAGAATTAGACTTAATTTGCCAGATTGATATTAAGACTCCTCCCAAAAGGGAAAGACAAAGCCAACAAGAACAAACAACTAAAAATCTAGCCCCCAATATTAAACATGTGGTGATGATTAGCTCAGGAAAAGGGGGTGTGGGCAAGAGTACCACAAGTGTTAATTTAGCCATTGCACTTGCACAACAAGATAAAAAAGTAGGTTTA…	Septum site-determining protein MinD	36	0	100	100	100	100	100	100	1	1	1	1	1	1	1	1	1	1	1	1	1	1	1	1	1	1	1	1	1	1	1	1	1	1	1	1	1	1	1	1	1	1	1
OG00507	ATGAGAAGAAAGTCTGCTAAAAATCTCATTATCGTAGAATCCCCCACGAAAGCTAAAACAATCGCGCATTTTCTTGATCCTAATTACCAAGTTATTGCCTCCAAAGGACATGTACGCGATCTAAGCAAATATGCTATGGGGATTCATATTGAAGATGAGAAGTTTTTCCCTAAGTACACGGTGAGTAAAGATCATGAAGAAATTGTGAGCCAGATTTTAGATTTAGCCAAAGATGCCTCACAAATTTATATCGCTACAGATGAAGACCGCGAAGGGGAGGCCATTGGTTATCACATTGCCTATCTGATCCAAGAAAAACAAGAGGGGGCTAAAAAAACCTCTCATTCTATAAAACAAGAAATCTTAGATTTAGAAACACAAACAAATAGCCCCAAAAAC…	DNA topoisomerase 1	36	0	100	100	100	100	100	100	1	1	1	1	1	1	1	1	1	1	1	1	1	1	1	1	1	1	1	1	1	1	1	1	1	1	1	1	1	1	1	1	1	1	1
OG00508	ATGCAACAGATCATTGCCTTAATTTTAGCTAGAGGAGGGAGTAAGCGCATTCCTTTAAAAAATATCACCCCCTTTTTAGGTAAACCTTTAATCTTGCATGTGATCCAAGCGGTGTTAGAATCTAAGCTCTTTGCGCAGGTTGTGGTGTCTACTGATTGTGAAAAAATTGCGCAAATTGCCAAAACACATGGCGCATCTGTACCATTTTTGCGCCCTAAAAATCTAGCGGGGGATTTCACACCCACTTTAGAAGTAATTGCCCATGCCATTAAAACCCTATCTATCCATGAAAGAACTATGCTTTGTGTACTCTATGGCACCAGTGTTTTTCTGCGGGCTAATTACATTAAAAAAGCCCTCAAAGCCCTAGAAAACAACCCCCATAAAAAGTACGCCTTT…	CMP-N,N'-diacetyllegionaminic acid synthase	36	0	100	100	100	100	100	100	1	1	1	1	1	1	1	1	1	1	1	1	1	1	1	1	1	1	1	1	1	1	1	1	1	1	1	1	1	1	1	1	1	1	1
OG00509	ATGATTATTATTCCTGCTAGATTAGAATCTAGCCGTTTTAAAAGAAAACTTCTTGTGCCACTTGGCGGGGTTCCTATGCTGGTGGCTACAGCCCGTAACGCCCAAAAGGTAGATGAGGTGGTGGTTGCATGCGATGATGTGTTACTATTAAAAGCCTGTGAAGATTTTAAGATCAAGGCTATTTTAACAAGTGTGAATCACACTAGTGGCACAGATAGATGCGCGCAAGCCTGCATGCTTTTAAATCTACCTCCAGAAACGCCGGTAGTTAATTTACAAGGCGATGAACCTTTTTTAGAACCAGAAATCATCGCTATTCTCTTAGAAGAATCTAAAAACACGCCCTTCATGCACACATGCATTAAAACAATCACCCCTCAAGAAGCCCTTGATCCTAAT…	3-deoxy-manno-octulosonate cytidylyltransferase	35	1	100	96.2963	100	96.9697	100	96.5517	1	1	1	1	1	1	1	1	1	1	1	1	1	1	1	1	1	1	1	1	1	1	0	1	1	1	1	1	1	1	1	2	1	1	1
OG00510	ATGGGCGCTTTATTTATTCTTAAGGAGAAAGCTGTGGCTTTGAGTATGGAGAAAAAACAGGAAATCACTAAACGCTTTGCAAGACAGGAAAACGATACGGGTTCTTGTGAGGTACAAATCGCGCTTTTAAGCCAAAGAATTGCTGATTTAACTACGCATCTAAAAAGTAATCCCAAAGATCATTCCAGCCGTTTAGGGCTTTTAAAAATGGTGGGGCAACGCAAAAGTTTACTAAATTATTTAAAACGCACCCACCACGATCGCTACACTGATCTAACTAGCGCCTTAGGCATTAAAACCCGCTAG	30S ribosomal protein S15	36	0	100	100	100	100	100	100	1	1	1	1	1	1	1	1	1	1	1	1	1	1	1	1	1	1	1	1	1	1	1	1	1	1	1	1	1	1	1	1	1	1	1
OG00511	ATGGATAAAATCACCCTACAAGACCCCCTAGACATGCACTTACACCTAAGAGAGGGTGCATTACTCAAAGCCATTTTGCCCTTTAGCGCTCGCCCCTTTAGTACAGCAGTAGTCATGCCTAATTTGACTATCCCCATTACTACCACCAAACAAGCCCTAGATTACAAAGCAGAAATTGAAAGTCTAAGCGCGCATTTTAAACCCCTGGTAGCCCTTTATTTGCATGAAAAACTCAGTAGCCAAGAATTAGAACAAGCTAAAGCCGCCGGGTTATTTTTACTCAAACTCTACCCTAAAAATGCCACCACTAACTCAGATCAAGGTGTAGACAATATTTTAAGCCCACAAATGCTTAAGATTTTAGAAATAGCCCAAAATCTAGGTTTTATCCTTTGTATC…	Dihydroorotase	36	0	100	100	100	100	100	100	1	1	1	1	1	1	1	1	1	1	1	1	1	1	1	1	1	1	1	1	1	1	1	1	1	1	1	1	1	1	1	1	1	1	1
OG00512	ATGAAACCTATAGCTGTTGTACTAGAGGCGCTTTCTCTAGGGCGTAAAAATAAGTTAGACGCTTTGGCTGAGTTTGTAGAGCTTATTTCTTATCCGGGAACTTCTCAGGATTTAGTGCTAGAGCGTTGTAAAGATGCTGAGATTGTGGTTTTAAATAAAGTCCCGCTAGATGGGCAAACTCTAAAATCCCTTCCTAAACTCAAATGTATCTGTATCACCGCTACGGGTACAAATATGATCGATCACGCTGTGGCAAAACAATTAGGCATACAAATTAAAAATGTCGCCGGCTACTCTACCCATAGCGTTACTATGCATACTTTTGCTTTAGCTTTGAGTTTACTTTCTAATATGGCCTATTATGATCACTACTGTAAGAGTGGGGAGTATTGCAAGAGT…	Putative 2-hydroxyacid dehydrogenase	36	0	100	100	100	100	100	100	1	1	1	1	1	1	1	1	1	1	1	1	1	1	1	1	1	1	1	1	1	1	1	1	1	1	1	1	1	1	1	1	1	1	1
OG00513	ATGCAAAGTCTTAGACACCGCTTGACTTTGGGCTTTTTAGCCTTTGTGTGGGCGGTGCTTTTATTGCGTATTTTTATCTTAACCATTAAAACCAATGATTACTTTGAACAGCTTGCTTTGCGCAACATGACTAAAAAAGAAATTTTAGTCCCCACACGCGGGCTTATCATGGATAGACGCCACGAATTACTCGCCATTAATGAATTAGGTTTTAGTATTTCTCTAGCCCCTTCTCTTAAAAAAGACGCATTACAAACCCAATTAGAATTTTTACAACACTATTTCCCTACTCTAGATATTCAAGATGCCCTAGAAAATTACCAGCGCCAAAATTCTTTTTATAACCATAATACAATCCCTATTTTAGACTTTGTCCCCTATGATAAGATGCAAACCCTC…	Stage V sporulation protein D	36	0	100	100	100	100	100	100	1	1	1	1	1	1	1	1	1	1	1	1	1	1	1	1	1	1	1	1	1	1	1	1	1	1	1	1	1	1	1	1	1	1	1
OG00514	GTGAAAAATGTATTTGAAAAGATCGTTGATGGGGAAATTCCTTGTAAAAAAGTGCTAGAAAATGAGGCTTTTTTAGCTTTTGAGGATATTAATCCTAAAGCACCTATCCATGTGTTGGTAATTCCTAAGGTGGGCGTGAAAGATTTTAATGCCATTACCCCAGAGCTAATAGCAGGCATGAGCGCGTTTATCTTAGAGGTGGTGGAGGTTTTAGGCATTAAGCAAAGTGGTTATCGCCTCATTACCAATACTGGCGCAGATGGAGGGCAAGAAGTACCCCACTTGCATTTCCACATTTTGGGGGGCACTAAGCTTACATGGCCCAAACTCTTTTAG	HIT-like protein	36	0	100	100	100	100	100	100	1	1	1	1	1	1	1	1	1	1	1	1	1	1	1	1	1	1	1	1	1	1	1	1	1	1	1	1	1	1	1	1	1	1	1
OG00515	TTGAAAAGATTATTGTGTTATATATTGCTTGTGGGGTTAGTTTCTGCTTTGCCTATTAAAGAAACTTTAGAGGTAACCGCTGATAAATTTTTAGCCAATGATTTAAAGAAGATCACCATTATTGAAGGGCATGTACACATCAAAAAGGGTAAAGATACGCTTATAGCTAATAAAGTGATTATTTACACCAATGAAAAGCGCCAACCCACCCGATACGAGGCTTTTGGAGATGTTAAATTCCATTTGTTTACTCAAGATGGGCGAGAAGTTGAGGGGCACTCTGACCGGTTGATTTATAACGCCCTCAAACAAGAATACCGTCTCTTACAAAATGCGGTGGTTAATGAAATAGGTAAAGTCAACTCCGTTAAGGGCGAGGAAATTATCTTAAGCAAAGAA…	lipopolysaccharide transport periplasmic protein LptA	36	0	100	100	100	100	100	100	1	1	1	1	1	1	1	1	1	1	1	1	1	1	1	1	1	1	1	1	1	1	1	1	1	1	1	1	1	1	1	1	1	1	1
OG00516	ATGGACATTTACCAGTACAGCGAGTTACTTAAGGGACTACAAAATAAATGCCATAATATCGCGCAAATCATCAAACCAGAAGGGCTAAAAGTCCAACTAGAGCAAATCACTCAAGAACAAGTTGATCCAGCCTTTTGGCAAGATAAAACACTAGCCGCCCAAAAAAATCAAGAAAAAATGCGCATAGAGAGGCTTTTACAAACCTATGAACACACCAAGCATACGCTAGAAGAAGCTTTAGAATTATTTGAATTAATCCAAGAAGACACCCAAGCACTTACTCAACTCTTTGAAGAAGCGCCTAAACTTGCTGCCCGTGTGCAAAGCATGGAAGTGAGTGTGATGTTAGCTAACGATCAAGATAGTATGGATGCCATTGTAAGTATCCAGCCGGGGGTA…	Peptide chain release factor 2	36	0	100	100	100	100	100	100	1	1	1	1	1	1	1	1	1	1	1	1	1	1	1	1	1	1	1	1	1	1	1	1	1	1	1	1	1	1	1	1	1	1	1
OG00517	ATGGATCATCTGAGCCGCAAGAAAATTTATAACCCCCAGAGCCAAGAGCAGGTGAGCGATCGCCAAATTTTTGGGGGTAACCCGACAAGTATGTTTGATCTAAACAAAATCAAATACCCTTGGGCGTCTAAACTGTGGAAAACCATGCTCACTAATACTTGGTTTCCTGAGGAGGTGAGCATGCACGGAGATAAAAACCACTATTTACACCTTAGCCCACAAGAAAAAATAGGCTACGATCGCGCCCTAGCCCAGCTTATTTTTATGGATAGTTTGCAAACCAATAATTTAATTGATAATATCAATCCCTTTATCACTAGCCCAGAGATTAATTTATGTTTAGTGCGCCAAGCTTATGAGGAGGCTTTACATAGCCATAGTTATGCGGTGATGGTGGAG…	Ribonucleoside-diphosphate reductase subunit beta	36	0	100	100	100	100	100	100	1	1	1	1	1	1	1	1	1	1	1	1	1	1	1	1	1	1	1	1	1	1	1	1	1	1	1	1	1	1	1	1	1	1	1
OG00518	GTGGGCTTTGTCTTTGATAGTGCCCCAGAAATCCAACATGATGCCATTTGTCTACTAAAACGCGATACAGATTTAAGCTTTACACCGGCTCTTTGCACACAAAGCCATGCCATGATTTTTGGGGAAAACTACGATGCGTTAAAAAATCTCTTGGTGCTTTATCGCGGGTGTGTGGATTGTATTTACATTGATCCGCCCTATAACACAGAGAGCACCAAACAAGATGGCAATGATTATAAAAGCAAAGAGAATATAAGCGGGAAGTTTGGCTACCGCGATAAATTTATGCGCACCGGGTGGCTTAACATGCTAAATGAACGGCTAAAGTTAGCTAAAGACTTGTTAAGCCCTAAGGGCGTGATCTTTATTAGCATTGATGATAGCGAGCAGGCGTATTTA…	putative methyltransferase	20	9	62.5	55.5556	50	57.5758	66.6667	55.1724	0	1	0	1	0	2	1	1	2	0	0	3	0	1	2	1	3	0	4	0	0	1	1	3	0	1	0	3	0	0	1	3	1	0	0
OG00519	ATGCGTATGATCTCTTATTTTACTTTATTGCTTTTATTATTCCATTTTAGTTTGGCTTCTGATGATGAGATTGATGATAGCATGATTTCCTCAGGCGCGATCTCTCCTAAAAGTACGCTAGAGACAAGCGACAATTTAGACAAACAAAGTTATGCCGGGCTAGAGGATATTTTTCAAGATACCCGTATCATCAGCCCCCATGGCAAACATATGCTACTCATTTTTAGCAAAAATGGCTGTGCGTACTGCGAAATGCTCAAGCAAGATTTAAAACACTATGCAGAGCTTAAAAACTACATCAAAACACACTTTAGCGCCTACTACATCAACACCAGTTATAGTAAAATGCATGATTTTAAAATCGGCACGCCTGAAAAACCCCGCGAGTTAAAATTACCC…	hypothetical protein	36	0	100	100	100	100	100	100	1	1	1	1	1	1	1	1	1	1	1	1	1	1	1	1	1	1	1	1	1	1	1	1	1	1	1	1	1	1	1	1	1	1	1
OG00520	ATGGAGTTTGTTTTGGAAAAAAGTTTTTCGCTTATTTTACTTGCTGCGGGTTCAAGTAGCCGCTTTATAAAAAGCTTGCCCTCTAAACTGCCCCCTATTAAAAAACAATGGTGGGTTTATCAGGGGCTAGCTTTATGGGAAAAAGTATATAGAGATTTTAAGGCTTTGGGTTGTTTTGAGCGCATTTTTCTAGTGGTCAGTAACCCTTTAGAGCAAATTTATATCAAGCAAGCTTTAGAGGATTTAGAGCTTAGCGTGGTTTTAGGAGGAGAGAGTCGCCAAGAGTCGGTGCTAAATGCGCTTAAATTAGTACAAACCCCCTTTGTGGTGGTGAGCGATGTGGCGCGTTTTATTGGGGGATCACAAATGTTTTTAAAACTGTTAGATCGCTTCAAAAAC…	Bifunctional enzyme IspD/IspF	36	0	100	100	100	100	100	100	1	1	1	1	1	1	1	1	1	1	1	1	1	1	1	1	1	1	1	1	1	1	1	1	1	1	1	1	1	1	1	1	1	1	1
OG00521	ATGCCATTACAAATAAATACCCCCGCCCCTTCTTTTAGTTTGTATAGCGCCCGCCATGAAAATGTGAATTTAAAAGACTTTTTAGGCAAGTGGGTGGTGCTTTATTTTTACCCCAAAGATAACACCCCCGGTTGTACGATAGAAGCGCAGGATTTTAGTAGACTCAAAACAGAATTTGAGGCTAAAGGGGCGGTCATTTTAGGGATAAGCCCAGATGAGGTACAAAGCCATTGCCACTTTATAGAATCAGAAAAACTAAGCATTGAACTTTTAAGCGACCCTAGTTTAGAAGTGTTAAAGGCTTATGGGGCTTATGGTGTTAAAAATATGTATGGTAAAGAGGTGGAGGGCGTGATTCGCTCCACTTTTGTAATTGATCCAGAGGGAATAATTAAACAC…	Putative peroxiredoxin/MT2597	36	0	100	100	100	100	100	100	1	1	1	1	1	1	1	1	1	1	1	1	1	1	1	1	1	1	1	1	1	1	1	1	1	1	1	1	1	1	1	1	1	1	1
OG00522	ATGGGTTTTGGAGACTTCTTAAAAAATTTCAAGAGAAATAGGGTGCAGTCTTCTGGGCAGGACATGCCAAGCCATTGGATTAAATGCCCAAAATGTGCAGCTCTCATGTATTATAAGGAAGTGTTTTCTAAGCACCATGTTTGCCTTAAATGCAACTATCATTTTAGAATGAGTGCTAATGATCGTTTAGAATTTCTTTGCGATCCTAATACTTTTGTAGAAAATGATCAAGAATTACAGCCCGTTGATCCTCTCAATTTTGTAGACAAGGAAAGTTATAAACAGCGCATTAAAAAACACCAAGCCAAAACAGGACGGCCTAGTTCTCTCATCAGTGGAGAGGGGCAAATCAATGGGATTTCTTTACAAATTGCTGTTTTTGACTTTGCTTTCATGGGA…	Acetyl-coenzyme A carboxylase carboxyl transferase subunit beta	36	0	100	100	100	100	100	100	1	1	1	1	1	1	1	1	1	1	1	1	1	1	1	1	1	1	1	1	1	1	1	1	1	1	1	1	1	1	1	1	1	1	1
OG00523	ATGGATTTAAAAACCAAAAGGCTAGATAGCGCCAATGCACGCGTGTATGCTAAGCCTTTAGTACAAGACTTTGAGAAAAAATCCCAAAGCATTGCCCAAAAGATCGCAAAAAACACCAAGCTAGATGGGTTTAGAAGAGGCAAAGTACCTTTAGACATCATCAAACAGCGCTATCATGGGCATATTCAACAGGAGAGTCAAAAGGAAATATTAGATGCGATTTTAAAAGAGGGTGCTAAGGCCCTTGAGATCACCAATCAAGATATAATTGGTAACCCGTCTGTGAGCAAGTTTGATAAACAGGAAGGGTATTTTGATATTGAAATTGAGATCGGTCTTAGACCCCAAATTGATCTAAGTGCTGTACTTGAATGTGTCCCTAGTTTTTCTTTAGATGCA…	Trigger factor	36	0	100	100	100	100	100	100	1	1	1	1	1	1	1	1	1	1	1	1	1	1	1	1	1	1	1	1	1	1	1	1	1	1	1	1	1	1	1	1	1	1	1
OG00524	ATGGCGGTTTCGGTTGTGATTTTAGCAGCAGGTAAGGGGACGCGCATGCGCTCTTCTTTGCCTAAAGTTTTGCATAAAATTTGTGGGCAGGAAATGTTGCTTTGGATTTTACAAGAAGCACTTTGTATTAGTGATGATGTGCATGTGATCTTACAACACCAGCATGAGAAAATAGAGGCGGTGATTAAAAAGGCATTCAAAGATACACCCTTCTCTTTACATTTACAAAATCCAAACTTCCCGGGCACTGGCGGGGCACTCATGAATGAAGATAAAAATCCTCTTAAAACTGCCCACTCCCATGTGTTAGTCCTCAATGCCGACATGCCTTTAATCACTAAGGAGGCACTACAACCCTTTATTAACAAAGCAAATAATGCCATTGGGGTTTTTAAGCTA…	Bifunctional protein GlmU	36	0	100	100	100	100	100	100	1	1	1	1	1	1	1	1	1	1	1	1	1	1	1	1	1	1	1	1	1	1	1	1	1	1	1	1	1	1	1	1	1	1	1
OG00525	ATGGCTTTGTTTGAAGATGTTCAGGCGGTGATTGTAGAGCAGTTAAATGTGAGCGCGTCGCAGGTTACTGAAGAGGCGGATTTTATTAAAGATTTGAATGCAGACTCTTTAGATGTGGTGGAGCTGATTATGGCACTAGAGGAAAAGTTTGGGATTGAGATTCCTGATGAGCAAGCTGAAAAAATTAAAACGGTCGGCGATGCGCTTCGATTCATTGAAGAGAACAAATTAGCATAA	Acyl carrier protein	36	0	100	100	100	100	100	100	1	1	1	1	1	1	1	1	1	1	1	1	1	1	1	1	1	1	1	1	1	1	1	1	1	1	1	1	1	1	1	1	1	1	1
OG00526	ATGTGCGGGATTATGGGCTATATTGGAATAGCAGATAAAAAAACTCTCTTGCTTGAAGGGTTAAAGGAATTAGATTATCGGGGGTATGATAGCGCAGGGCTAGCAACAATTAGAGTTGCTGATTTTAAATTAGAAGTCTTTAAAACAAGTGGCAAAATTACAGCCCTAGAGGCATTAACGCAAAATTTTAGTGCACCCGGGCTTGGAGTAGGCATTGCCCACACCCGCTGGGCTACACATGGCAAACCCACTACCGCCAACGCCCACCCCCATGTTTATCAAAATAGCGCTCTTGTGCACAATGGAATCATTGAAAATTATGCCATGCTTAAAGCGGATTTAAAAACAAAAGGGCATGTTTTTAGTAGCCAAACAGATAGCGAGGTAGTCGTCCATATC…	Glutamine--fructose-6-phosphate aminotransferase [isomerizing]	36	0	100	100	100	100	100	100	1	1	1	1	1	1	1	1	1	1	1	1	1	1	1	1	1	1	1	1	1	1	1	1	1	1	1	1	1	1	1	1	1	1	1
OG00527	ATGCATCTTCAAGTTTCTAGCCAAGCTAAACTTCCAACACCCTTTGGAGAATTTTGTATCCAATCTTTTAGAGAAGATAAAAATGGATCTGCTGTTGATCATTTAGTACTCTTTACACCCACCCTTTCTGGAATGCCTCTTGTACGCGTACATTCAGAATGTTTAACAGGAGATGTGTTCTCTTCACAAAAATGCGACTGCGGGGGCGAGCTTAAAATGGCTATGGAGCGCATTGCAAGCAGTGGTAAACAGGGGGGCATGGTTATTTATCTACGCCAAGAGGGGCGGGGCATTGGTCTATTTAATAAAATCAACGCTTATGCCCTGCAAGATCAAGGCTATGACACCATAGAGGCCAATCAGGCCATTGGCTTTAAAGATGATGAGCGCGACTATGGC…	GTP cyclohydrolase-2	36	0	100	100	100	100	100	100	1	1	1	1	1	1	1	1	1	1	1	1	1	1	1	1	1	1	1	1	1	1	1	1	1	1	1	1	1	1	1	1	1	1	1
OG00528	ATGTTACAAACCACTAATTTAGGCATGCGCTATGCTAGTAAAAAGCTCTTTGAAAATGTCAATCTCAAGTTAGACGCGCACAAACGCTATGGACTCATTGGGGCTAATGGAGCGGGCAAGAGTACTTTTTTAAAGATTTTAGCCGGAGAAATTGAACCAAGCAGTGGGGAGGTTGTGATAGATGCTGGGCTTAAAAGTGGGGTTTTAGGCCAAGATCAGTACGCCTTTGAAAATTTTAGCCTTAAAGATGCAGTGCTACTTGGCAATAAAACCCTCTATGAGGCTCTAAAAGAAAAAGAGTATTTGTACGATAGCGCAGATTTAAACGATCCTATAATCAACGAGCGCCTCGCTGCGCTAGAGATGATCTGTGTGCAAGAAGATCCGCTATATGAGTGC…	putative ABC transporter ATP-binding protein YheS	36	0	100	100	100	100	100	100	1	1	1	1	1	1	1	1	1	1	1	1	1	1	1	1	1	1	1	1	1	1	1	1	1	1	1	1	1	1	1	1	1	1	1
OG00529	ATGTTGGAGGATACTTTATTATCTATTTTTGATCACATGCCCCTAGTGGCCTCGTTTTTTGCCGGGATTTTAGCCTTTTTAAGCCCCTGTATTTTACCCCTCATTCCAGCCTACATGTCTTATATCTCCCAAACCTCCCTAGAAGACCTTAAAAACGGCCAAGCTAGCCGTTTTTCTATCTTGATTAAGGCTAGTTTGTTTGTACTAGGTTTTGGGCTTATCTTTTGGCTCATTGGGGTTTCTATGGCTAAAATCATGCATGCTTACTTAAATGGCACATGGACACGGGTAATTTCTGGATCTTTAGTGATTTTATTTGGGCTACACTTTTTAGGGATTTTACCTATTAAATTGTTGTATCAAAGTAAAACTTGGGATATGCGTTTGGAATTTAAAAAC…	thiol:disulfide interchange protein precursor	36	0	100	100	100	100	100	100	1	1	1	1	1	1	1	1	1	1	1	1	1	1	1	1	1	1	1	1	1	1	1	1	1	1	1	1	1	1	1	1	1	1	1
OG00530	GTGGGTTTAGGGTTGTTTTATTGGTGTGCTTTGAGTTTTCGTTATAACGACTATCCTTTTTTTATGCCCCTTATCATCATTCTAGTCGCTCTTTGTTATGCTGGGGTTTTCTACCTCGTTCTTTATCAACAATTTTTGTTTTACCGTGTTGTTACGCTATGGCTTACCAGTTATATCCACCCTTTTGGATTTGATTGGCTAGTTCCAGATGCCTTTTTTGCCTATTCTTTGTTTAAGGTGGATAAGCTACATTTCTTAATGATTTTAATCGCTCTAGCTCTTTATGTGTATAAAAATCCCCTAGTCAAGCCCTTTTACATGAAATCTTTGGCCAGCTTGATTTTATTATTCTGTTTAGAATATCCCCATACCTCCGCGCCCCTTAAAGGTATTAAGCCT…	Apolipoprotein N-acyltransferase	36	0	100	100	100	100	100	100	1	1	1	1	1	1	1	1	1	1	1	1	1	1	1	1	1	1	1	1	1	1	1	1	1	1	1	1	1	1	1	1	1	1	1
OG00531	ATGTCTGAGGGAATTATAAATTTAGACATCCATATGATTAGCCAAATCCTCCCCCACCGCTACCCATTTTTGCTGGTGGATCGAATCGTGCACCTAGAGCCTTATAAAGAGGTGCATGCCTTTAAAAACATCACCTATAACGAGGAGGTTTTTACGGGGCATTTTCCAAGCAGGCCTATTTATCCGGGAGTGCTGATTGTAGAGGGCATGGCACAGGCGGGGGGGTTATTGGCCTTTATTAGTTTATTTGGGGTGAGCCCAGAGGTGGCGGCCACTAAGCTTGTGTATTTCATGACCATCGATCGGGTGAAGTTTAGAAACCCGGTGATCCCCGGCGATCAACTGCATTATCATTTGAGTGCCCAAAAACATAGGGGCATGATCTGGCAAGTAGGCGGT…	3-hydroxyacyl-[acyl-carrier-protein] dehydratase FabZ	36	0	100	100	100	100	100	100	1	1	1	1	1	1	1	1	1	1	1	1	1	1	1	1	1	1	1	1	1	1	1	1	1	1	1	1	1	1	1	1	1	1	1
OG00532	TTGAGCAGTTGGCGTACCCTTCTGATCTTAATTGTGATCTTTGGGGTGCTTTATTGGTTAGATATTAAGGGTTCTAGTAGTTTTATAAGCGATAAGATTAAAGTTGTTTTCCTAGATATCAAAGATGATATAACCCTAGCCTATCAAAAACACTTTGAGCAGGCTCAAATGGTTGCAGATTATAAAAAGCAAACCCATGCCTATGAACAGCTCAAACTAGCTTATGCCAATTTAAATGCCCGTAACCAAGCTTTAGCTTTAGAAGTTTATGATTTAGAAAAACTCCAAGAAAAACATGTTAGAGCTAACCAGCCACAACCACTTTTTTCCAATCAAAACAATATCTGTACGCCCGATCAAACCCTTGATTTAGATAATCTACTCCCTCAGCCTACTTTT…	rod shape-determining protein MreC	36	0	100	100	100	100	100	100	1	1	1	1	1	1	1	1	1	1	1	1	1	1	1	1	1	1	1	1	1	1	1	1	1	1	1	1	1	1	1	1	1	1	1
OG00533	ATGGATCATCGGGTTTTTACTTTTGCAGGTCTGATTAATGACGATCACAACTTCATCATCGGGTTTTACGCGGTATTTTGCGCCCTTTTTACTTTAATTATTAGTAGAATAGCCGCTCAGAGATTACAAATGGTGCCCTTTGGGTTACAAAATATCTATGAGGCTGTGATTGAGGGAATTTTATCTGTAGCTAAAGATGTAATTGGCGAGGAATTGGCGCGTAAGTATTTTCCTCTAACCGGCACCATTGCGCTTTTTGTCTTTTATGCCAATATGATAGGGATTGTTCCGGGGTTTGAAGCGCCTACGGCAAATTGGAGTTTTACACTTGTACTAGCTCTCATTGTCTTTTTCTACTACCATTTTGAGGGTATCCGTTCGCAGGGTTTTATACGCTAT…	ATP synthase subunit a	36	0	100	100	100	100	100	100	1	1	1	1	1	1	1	1	1	1	1	1	1	1	1	1	1	1	1	1	1	1	1	1	1	1	1	1	1	1	1	1	1	1	1
OG00534	TTGTTGAATAACTTGGGTGATGAAAATTTAATCCCTAAGGAGGACCTTGAAAAACACAGCATTAGAAAATACACCTTTAAATCCCTAGCCGATCTGGCTACTGAAACACCGGAGGAAAAAAAGCAAAAGAGAGAAGATAAGCAAGAGTTACAAGAAGAATCTGATGAAGAACCGGTTGTACGTTCTATCCAGCAAGAAAACGATCTCATTGAATGTTTGCTTAAAAAAACAGATGAACTCTCTAGCCATTTAGCTAAGCTACAAATGCAGTTTGAAAAAACCCAAGAGGAAAACCAACAACTCATCCAGCAAACTAGAGAAGATAGCTATAAAATTGGTTTTAAAGAGGGTGAGGAAAAGGCTAAGAATGATTTAAACGCTAGCATTGATGCAGAAAAA…	flagellar assembly protein H	36	0	100	100	100	100	100	100	1	1	1	1	1	1	1	1	1	1	1	1	1	1	1	1	1	1	1	1	1	1	1	1	1	1	1	1	1	1	1	1	1	1	1
OG00535	ATGGCATCTATTTACGAACAAAATTTAGAGGTTTTAAAACATAAAGACCCCCTTTTAGCCTCAGATCTTTTACAGATTAAGGCTAACCTCAAATACGAAGTCTTCATGCAAAAAGAGGACTTTAATATTTTAGATATTCGCACCAATACTCCCCTTTTTACCCATAAACCTTTAGAGGAAAACTTAGAAAAATTCAAACGCATAAGCCCCATTCCCTATCTTTATTTTTATGGGGCGGGTAATGGAATGCTATACCGCTTGCTTTTAGGTTTAGATTCTATTAGCCGTATTGTAGTGATTGAGCCTGAAATTGAAATTCTTTTTATTATTTTTAACCTACTTGATTTTAGTCAAGAAATGCAAAGCGATCGCATTATTTTTTTGCATAGCCAAGCTTGT…	hypothetical protein	36	0	100	100	100	100	100	100	1	1	1	1	1	1	1	1	1	1	1	1	1	1	1	1	1	1	1	1	1	1	1	1	1	1	1	1	1	1	1	1	1	1	1
OG00536	ATGCAAAATTTTATTGAAAAAGAATTTTTAACCCATATCCAAGTGGCTCAAGAAACTTTAAAAACCCTAGTTCAAGAGATAGAAAAAGTTGCACTCTTTTTAATAGAGACGCTTAAGCAAGGGCATCAAATTTTAATTTGTGGCAATGGCGGGAGTGCAGCAGATGCGCAACATTTTGCAGCCGAGCTCACCGGACGCTATAAAAAAGAGCGCGGTGGGTTAGCTGCCATTGCTCTAAGTACGGATACTTCCGCACTCACAGCTATTGCTAACGATTATGGTTATCATTTTGTCTTTGCGCGCCAAGTGGAGGCTTTGGGCAAAAAAGGGGATTGTTTGGTGGGTATTTCTACGAGTGGTAATTCTGAAAATGTGCTTTTAGCGCTTAAAAAGGCCAAA…	Phosphoheptose isomerase 1	36	0	100	100	100	100	100	100	1	1	1	1	1	1	1	1	1	1	1	1	1	1	1	1	1	1	1	1	1	1	1	1	1	1	1	1	1	1	1	1	1	1	1
OG00537	TTGGCTAAATGCGTCTTGATTGCTGGTCCTTGTGTGATTGAGGAAATGTCTGTGTTAGAATCTATTGCCAATGCTCTTAAACCTCTAGCCACAGACCCTAGAATTGATTTTTATTTCAAGGCTAGTTTTGATAAGGCTAATCGCACCAGTTTAGAGAGTTATCGCGGACCCGGGTTAGAAAAGGGTTTATTAATGCTAGAGAGTATTAAAAATAAATTTGGCTATAAACTCTTAACCGATATTCATGAAAGCGCGCAGGCAGGTGTAGTAGCTGAAGTAGTAGATGTATTACAAATCCCAGCATTTTTATGCCGCCAAACTGATTTAATTGTTGCAGCCGCACAGACTAAACGGATTTTAAATATCAAAAAAGGGCAGTTTATGCACCCTAAGGACATG…	2-dehydro-3-deoxyphosphooctonate aldolase	36	0	100	100	100	100	100	100	1	1	1	1	1	1	1	1	1	1	1	1	1	1	1	1	1	1	1	1	1	1	1	1	1	1	1	1	1	1	1	1	1	1	1
OG00538	ATGACAGATGAGGAAAAAACAGAACTCCCCTCAGCTAAAAAGATTGAAAAAGCCCGTGAAGAGGGCAATGTTGCTAAAAGTATAGAGGTTTTAGGGTTTTTAGGCTTATTAGCTGGCTTTGGGGGGGTTTTTGCTCTCTTTAAAGTTTGGTTAGATGGCTTTGAAAGCATGTTTAGACAGTCTTTACGCTACATTGCTTTAGATTTCACGCCCCATAATTTACATGTTCTTGCGCTGCAATTATTCAAAGATATTTTATGGATTTTATTACCCATTCTTGGTTTGCTAGCCTTAGTGGCGTTTTTATCTAATGTACTGCAATTTGGCTTTTTATTTAGCCCTAAGGCCATTGCGCCTAAATGGATGAAAATTAACCCCATTCATGGCTTTAAAAATCTC…	Flagellar biosynthetic protein FlhB	36	0	100	100	100	100	100	100	1	1	1	1	1	1	1	1	1	1	1	1	1	1	1	1	1	1	1	1	1	1	1	1	1	1	1	1	1	1	1	1	1	1	1
OG00539	ATGCCCATTGATCTAAACGAGCATTTGAAAAAAAAACAATCCAATCAATCAGAACCCCCTAAGATTCCTCCCAAAAACACCACCCCTCTTAAACCCCCATTCCCTCCCGTGTTGCAATCTAGAAAAATCACTTATTTAATTATCTTTTTTATTCTTTTAGCTTTTTTGTTGATCGCCAAACCTTTTACGGTGATTCAATCCGGCGAAATTGGAATTAAGATCACAGCAGGTAAATACGATCCCATTCCCTTACAACCGGGCATTCACTTTTTTGTCCCCATTGTGCAAGATATTTTAGTGATTGACACACGCGTACGCACCATTAATTTTTCGCGTATAGAAGACATGGGCATTGTGGGCAAAAATCAGGGGATTTTTAGAAACGATGCGATCAATGTA…	FtsH protease regulator HflC	36	0	100	100	100	100	100	100	1	1	1	1	1	1	1	1	1	1	1	1	1	1	1	1	1	1	1	1	1	1	1	1	1	1	1	1	1	1	1	1	1	1	1
OG00540	ATGAAAAATATAGAACGCATCCTCATAGCAAATAGAGGGGAGATCGCGCTAAGGGCTATTCAAACTATCGCACAAATGGGCAAACAATCCATCGCGATTTATTCAAGTGCGGATAAAGACGCCCATTATCTTAATGTTGCCGATGCTAAGGTTTGTATCGGGGGGCCAAAATCAGCACAAAGTTATTTAAATATCCCAGCCATTATTAGCGCTGCTGAACTCTTTGAAGCAGACGCAATTTTTCCGGGCTATGGGTTTTTGAGTGAAAATCAAAATTTTGTAGAAATTTGTTCTCATCATGGCTTAGAATTTATCGGCCCTAGTGCGCAGGTAATGGCCTTAATGGGGGATAAATCTAAAGCTAAAACTTGCATGCAAGAGGTGGGGGTGCCGGTGGTT…	Biotin carboxylase	36	0	100	100	100	100	100	100	1	1	1	1	1	1	1	1	1	1	1	1	1	1	1	1	1	1	1	1	1	1	1	1	1	1	1	1	1	1	1	1	1	1	1
OG00541	ATGCAAAATCAAATTGCCATTATTGAATATGAAGTTCGCGATCACATCACCCAAGAGGTTTTAGATTCTAATATTGGTAAACAACCATTAGAGTTTCTAATGGGAGCAGGGCAGGTGATTATTGGGATTGAAAAGGCAGTTGCGCAGGCTAAAGTTGGAGAGATCCTTACCTTACAAATTCCTCCCCATGAAGCTTATGGAGAATACCACAATGATTACCTCCAAGAAGTCCCTCGCGATCAGTTTGAAAATATTAAGCTAAGAAGAGGCATGACTTTATTTGGACAAGGGGAAAACCAAGAGAGTGTACAGGTGAGTGTGAAAGATTTTAGCGATCACATGGTGATGCTAGATTATAACCACCCCTTAGCCGGTAAAGAACTGAGCTTTAAACTCAAG…	FKBP-type peptidyl-prolyl cis-trans isomerase SlyD	36	0	100	100	100	100	100	100	1	1	1	1	1	1	1	1	1	1	1	1	1	1	1	1	1	1	1	1	1	1	1	1	1	1	1	1	1	1	1	1	1	1	1
OG00542	ATGAAACATGTTGAGCTTTTTTGTGATGGCTCGGCTCTGGGTAATCCGGGTTTTGGTGGGTATTGTTCTATTCTGCGTTATTGCGGTGTTGAAAAAATCATTCAAGGCGGGGAATTACACACCACCAATAACCGCATGGAGTTAAGAGCCGTCAATGAAGCCCTTAAAGTTCTCAAAGAATCGTGTAAAATTGATTTATACAGCGACTCAACTTATGTTTGTTATGGCATTAGTGAGTGGTTGCAAGTCTGGGTCAATAAAAATTTTTCTAAGATTAAAAATGCGGATTTATGGAAAGAGTTTTTAGCGCTTAAGGCTAATCATTTAATCACTGCCCATTGGATCAAAGGCCATAACGGGCATACAGAAAACGAGCTCTGTGATAAACTTGCTAGAGAA…	Ribonuclease HI	36	0	100	100	100	100	100	100	1	1	1	1	1	1	1	1	1	1	1	1	1	1	1	1	1	1	1	1	1	1	1	1	1	1	1	1	1	1	1	1	1	1	1
OG00543	TTGAGCAAAGAGGAAGTTTTATTAAACCAAGCGATTCGTTTAAAAGAGGTGCGCTGTGTGGGGGAGAGAGGCGAGCAGTTTGGAATCATTTCCTCAGAGGAGGCTTTGCGTATTGCGATGAGTAAGGGCATGGATTTAGTACTCATCTCACCCACAGCTAAGCCCCCAGTGTGTAAGGTTATGGATTATGGCAAATTTTGCTACCAAAGCGAAAAAAAGCAGAAAGAGGCTAGAAAAAAGCAAAGGCAGATTGAAATTAAAGAGATCAAGCTTTCTACTCAAATTGCCCAAAATGATATTAATTATAAAGTCAAGCATGCCAGAGAATTTATTGAGGAGGGCAAACATGTTAAATTTAAGGTGGTGCTTAGGGGTAGAGAGAGCCATGATCCTAAAGCG…	Translation initiation factor IF-3	36	0	100	100	100	100	100	100	1	1	1	1	1	1	1	1	1	1	1	1	1	1	1	1	1	1	1	1	1	1	1	1	1	1	1	1	1	1	1	1	1	1	1
OG00544	TTGCAAAATTTAAAAGACCAACTGGAATATCTTAAAAAGGTTGATTCTCTTAAAGACCTTGAGGATTTGCGCCTAAAGATTTTAGGCAAAAAGGGTATCTTGGCTCAAGCCTTTAGTGATTTAAAAAGCCTTGATCCTGAGGCAAAAGGTAAGCAAGCAGCTAAGCTTAACCAATTTAAAGAAAGCTTTATTACCCTGCATGCTAGAAAAAAGCAAGAGTTACAGGCTTTAGAGTTAGAGGAGAGGTTATTCTCTGAAAAGCTTGATCCTAGCCTAGCTCATACCCATTTTAGCGCAAGTTTAGGCCATCCGCTTAACTACACTAAAGAGCGCATCATCGCCCACTTCATTCAGCGGGGCTTTAAACTCCATTTAGGAAAGCTAATAGAAGATGATTTT…	Phenylalanine--tRNA ligase alpha subunit	36	0	100	100	100	100	100	100	1	1	1	1	1	1	1	1	1	1	1	1	1	1	1	1	1	1	1	1	1	1	1	1	1	1	1	1	1	1	1	1	1	1	1
OG00545	ATGTTGCCCCTACAGCTAGATTTAGAAGGGTTTTTAGAGCGTTTCAAGAGTTTTTTAGCACGCCCTAAAGACTTTGCCCTTGCTAGCACAAATCCCCACATTTGGGAACACCTAAGAGAATTAGAAACACTCCAAATAAATCCCCCTCCAGCGGTTATTTTTTTACAAGAGGCCTTAAAATCCTTTAAAAAAGGCGGGGTATTGCAACTTGAAACCTTGTTTGCATTTACCCAGATGACTCGCTATTTACTGGTTTTTAAAAAAAACACCGATTCTAAAATACAGCCCTATCTTTTTGATTATATTCAAAATATCCATATCCCCGCCCCCCTTTTAGACTTAGAAAAACAAATGGCAGATACCCCCGCTTTTAAAACAGGGTTTTACAGCGATTTAGAC…	Endonuclease MutS2	36	0	100	100	100	100	100	100	1	1	1	1	1	1	1	1	1	1	1	1	1	1	1	1	1	1	1	1	1	1	1	1	1	1	1	1	1	1	1	1	1	1	1
OG00546	GTGTATTTTGCTTTACTTGCTTTAGGGCATATCTTAGCCATGCCCTTTTTGGGTTTGCTTAGCCTAAAGGATAAATACAAGCATTCGCTTAAGGCGCGTTTTTTAGCCAAAGGGCATGCTTTAGATTTTAAGCCTAGTTTGTGGTTTCATGCCTGCTCTTTTGGAGAGATCAAATCTTTAGAAACACTCTTAGAACACTTCACAACCACCCCTATTTTACTCACCACAACCACCCAAACTGGCTACGATCTAGCATGCAAAATTGCGAGTAATTACCCTAAAATGCAGGTGCGTTTTTTACTTTTTGAGACCTTGTTGTACCTGTGGCAGAAAGATTTAGCCGGTTTAAAAGCCTTAGTAGTTACGGAGGCAGAATTATGGTATAGCGTATTTGCCTTA…	3-deoxy-D-manno-octulosonic acid transferase	36	0	100	100	100	100	100	100	1	1	1	1	1	1	1	1	1	1	1	1	1	1	1	1	1	1	1	1	1	1	1	1	1	1	1	1	1	1	1	1	1	1	1
OG00547	ATGAAAGCAATACACTCAGAACACGCTCCTAAAGCCATTGGGCCCTATTCGCAGGCAATAGAAACTCAAGGTTTAGTGTTTGTCTCTGGACAACTGGGGTTAAGTGCCAATGGAGAATTTGCAGGGAATAATATAGAAGCACAAGCCAAACAGGCTATGGAGAATATTAAATCTATTCTTAAGGCGGCTAATCTAGGAATGGAGTCTATTGTAAAAACCACCATTCTACTGAAAAATTTAGAGGATTTTGCGGCTGTCAATAGTGTTTATGGGAGCTATTTTCAAGAGCCCTATCCTGCCCGCGCTACTTACCAAGTTGCCAAACTACCCAAAGATGGTTTGGTTGAAATTGAAGCTATTGCCCAAAAATAG	Enamine/imine deaminase	36	0	100	100	100	100	100	100	1	1	1	1	1	1	1	1	1	1	1	1	1	1	1	1	1	1	1	1	1	1	1	1	1	1	1	1	1	1	1	1	1	1	1
OG00548	ATGGGTTATTATATCGACATTGCTTTGGCGGTGCTTATTGTGGGAGTTGGACTCCGCGGGTTTTATAATGGTTTTATTGATGAAGTGTCTGGTTTATTGGGGATTGTTTTAGGGGTTTTTCTAGCATCTAGATGGGCAGAAAGGGTGGGGTCTTGGTTTTCCTCGCATGTATATGCCTTCCATGACCCCTCTATGTCTAGTTTGGTGGGTTTTGTATTAGTGCTTGCCTGCGTGTGGATTGCTTTTTTAGTAACAGGAGTGATTGTGAGTAAGGCTATTGTCCTGAGCAATTTAGGAATTATAGATCGCATTTTAGGGTTTTTATTTGGTTGTACTAAGATATTTTTAATTCTAGCCTTTTTACTCTACACCATTTCACGCCTCTCTTTTATGAAAAGC…	Colicin V production protein	36	0	100	100	100	100	100	100	1	1	1	1	1	1	1	1	1	1	1	1	1	1	1	1	1	1	1	1	1	1	1	1	1	1	1	1	1	1	1	1	1	1	1
OG00549	ATGAGCAAAAAATTAGAATTCCTAGACAATGAGTCTAAGGAATTTCAAGAATACATGAAGGAATATATGCACACTGAAGAGATTGAACAAAAAGGGGCGCTAAAAGAGGGCGTGGTTGTTTCTATTAATGAATCTGAGGGCTATGCTATGGTGAGTGTAGGGGGCAAAACAGAGGGGCGTTTGGCATTAAGTGAAATTAAAGACAGCGAGGGTCGTTTGCTATTTGAGGTTAATAATCCCATTCAGGTTTATGTCTCTCAAAAGGGTGAAAAACCCAGTGTTTCTTACAAACGCGCCTTGTCTTTTATAAAAAACCAAGAAAAAATCCAAGCTTTAGGCGAAGATTATAAAGACAAGATTATAGAAGGCAAGATCACCAGAGAAAATAAGGGCGGTTAT…	30S ribosomal protein S1	36	0	100	100	100	100	100	100	1	1	1	1	1	1	1	1	1	1	1	1	1	1	1	1	1	1	1	1	1	1	1	1	1	1	1	1	1	1	1	1	1	1	1
OG00550	ATGATTTTAGGGATTGATCCGGGTAGCTCTAAATGCGGGTATGGAATCATTGAGGGGGGTAAATTGGTAGGAGCCGGGTTTATCCATATTAAAGCTAAGCACCTACAGGCACAGATTTTAGAAGTAGTGGCCGGGTTTGAGCAGATTTTAAAAACCTATGCCATTACTGAGGTGGCCATGGAGGATATTTTTTATGCCTATAACCCTAAAACTGTGCTCAAGTTAGCGCAATTTAGAGGGGCTTTAGGGTTAAAGATTTTACAAGAGATGGGGCATTTTAGCGAATATACGCCCTTGCAAGTTAAAAAGGCTATTACCGGACATGGAAAAGCTAGCAAGGAACAAGTAGCGTTTATGGTTAAAAAAATCTTAGGGATTAAGAGTGCTATTAAACCCTTA…	Crossover junction endodeoxyribonuclease RuvC	35	1	100	96.2963	100	96.9697	100	96.5517	1	1	1	1	1	1	1	1	1	1	1	1	1	1	1	1	1	1	1	2	1	1	1	1	1	1	0	1	1	1	1	1	1	1	1
OG00551	ATGAATACACTTAAGGAGCATTTGGCTTTTCTCCTCCCTTTGATCGCCTTGTTATTTAGTTTAGAAAGTATTTTATTTGTGGAGCGTGCCGTTAGTATTAGAGAGGATAAATTGTCTAAAAACTATGCCATTACCATTGTTAGTAGACAACCCCTTTCTTTGCAATTTATCCGCCAAAACATTCCTAACAGTGTTTCTTTAACTTTAATTAGTCCAGATACGCTATTAGAAAGACTTAAGCAAAACTTTACCCAAGCCAATATCGCTAATCTTAAAAAGAGTTTACCCCTCTTTTATTCTCTAAAACTAGCTGTGTTTCCTACCCTAGAGCAACTAGATGCCATCCATAAAAAACTTCTTAGAATTCCGGGTGTGGAAAAAGTAGAAGTTTTTAGTAAA…	hypothetical protein	36	0	100	100	100	100	100	100	1	1	1	1	1	1	1	1	1	1	1	1	1	1	1	1	1	1	1	1	1	1	1	1	1	1	1	1	1	1	1	1	1	1	1
OG00552	ATGGAGACTCTAGACTTCCAAAAATTTGCCTCCTATTCCAAACCCGGGCCCAGATACACCAGCTACCCCACAGCGGTAGAGTTTGGCCCGCATTTTCAAGAAGCCGATCTGATTGAAGCCTTTGATAGAAGTAACCCACAAATCCCGCTTTCTTTGTATTTCCATTTGCCTTTTTGTAAAAGCGCTTGTTATTTTTGCGCCTGTAGTGTGATTTACACCAATAGCCAAGCCAAAAAAGAGCGCTACATCATTTATTTACAAAAAGAGCTAGATTTATTAAAACAATACTTAGACACAAAAAGAGAGGTTGTGCAGTTGCATTTTGGCGGCGGAACCCCCACCTTCTTTAATGCCACGCAATTAGAAATCATTATCCAAAGTATTTATAGCCTCTTTTCT…	Oxygen-independent coproporphyrinogen-III oxidase	36	0	100	100	100	100	100	100	1	1	1	1	1	1	1	1	1	1	1	1	1	1	1	1	1	1	1	1	1	1	1	1	1	1	1	1	1	1	1	1	1	1	1
OG00553	ATGAGCATTCCTAAAGAGTTTCTACGCGCTAGTTATACCTATCATTTGCCAAAGCACCTTATCGCCTCACACCCGATTAAACCCAAAGAGGAGGCAAAGCTTATGATCTATGAGCGCGCTAGAAATCGCCTCACCCATACCACCTTTGCTCATATCTTTGAATTTTTCCCTAAAAATGCGTTGATTGTACTAAATGATACTAAAGTGATTAAGGCTAGATTATTTGGGCGCAAGAAGAGCGGTCATTTAGTAGAAATTTTAATCCACCACCCCAAAGATAACTTTTGTTTAGTACAAATCCGGGGCAAAGTGCATGTAGGCTTAATTTTGCAATTAGATCATGGATATTTTTGCCAAGTGCTAGAGGTACTTTCAAATGGCATGCGTTTGGTGGGCTTT…	S-adenosylmethionine:tRNA ribosyltransferase-isomerase	36	0	100	100	100	100	100	100	1	1	1	1	1	1	1	1	1	1	1	1	1	1	1	1	1	1	1	1	1	1	1	1	1	1	1	1	1	1	1	1	1	1	1
OG00554	ATGCAAAACATTGAAATTAACGGACAAGAATTTAAAATTGATTATGTAGCTAAGACAGCAGATAGCGCTTTACTTTATCGCTATAAAGGCACGGTGATTTTAGCTAGCGTGGTGGTGGATAGACAACACACAGAAGCTGACTTTTTACCCCTAAGCGTGCAATATGCCCAAAGGGCTTATGCGGTTGGGCGTTTTCCAAGCAACTTTTTAAGACGCGAGGGAAAAATGGATAACTTTGAAACCCTCACCTCACGCCTTATTGATCGCAGTTTACGCCCTCTCTTCCCTAAAGGATACACCTACCCCACCCAGATCACTCTTTTAGTACTCAGTTATGATTACCAAAGCGATTTACAAGTTTGTGCACTCAATGCTGCTAGCAATGCGCTTTATTTAGCC…	Polyribonucleotide nucleotidyltransferase	36	0	100	100	100	100	100	100	1	1	1	1	1	1	1	1	1	1	1	1	1	1	1	1	1	1	1	1	1	1	1	1	1	1	1	1	1	1	1	1	1	1	1
OG00555	ATGCAACCCATAAAAGGAAAGTTTCTGCACCAAAGTGTTTTATTAGAAGAAGTTGTTGCTATTTTCCAAGAAGTGATTCAATCCCATTCAGAGCCTGTTTTGATAGATTGCACCTTAGGTTTAGGCGGGCATACCCTAGCCTTACTTCAAACTTATCCAAATCTGCGCGTTGTTGGCATAGAAAGAGATAAAGAGGCTAGTGAGCAAGCCTTAGAAAAGCTTACACCCTTTGCACATCGTTTTTCTTTTAAAAGCGGGAATTTTGCAACTATTCTACCCTCTCTTTTAAAGGAAAATCGTATTTGTGGGGTTTTAGCAGATTTGGGGGTGAGTTCTTTACAATTAGATCATTTAGATCGTGGCTTTAGTTTTAACGCCCCCACTTTAGATATGCGCATG…	Ribosomal RNA small subunit methyltransferase H	36	0	100	100	100	100	100	100	1	1	1	1	1	1	1	1	1	1	1	1	1	1	1	1	1	1	1	1	1	1	1	1	1	1	1	1	1	1	1	1	1	1	1
OG00556	ATGGCAGATCACCCTAAACAAAAAACCCATACCCCTGTGAGTGGTTATCGCATTGAGGAGTTGCGCGCAAAACCCACAGAAAAACTTTTAGAAATTGCCAACGAGCTAAGAGTAGAAAACCCGCAGGAATTCAAACGACAAGATTTGATGTTTGAGATTCTTAAAAATCAGGTGAGTCAGGGGGGTTATATCCTCTTTACAGGTATTTTAGAAACAGCAAACGAGGGCTATGGGTTTTTGCGCGGGCTAGATGGGAGTTTTTCAGATAACCAAAACGATACCTATGTGAGCCACTCACAAATTAAGCGCTTTGCGTTGAGAAATGGCGATATTGTAACCGGTCAAGTACGCGCTCCAAGAGATCAAGAAAAATACTATGCCTTGCTTAAAATTGAGGCG…	hypothetical protein	36	0	100	100	100	100	100	100	1	1	1	1	1	1	1	1	1	1	1	1	1	1	1	1	1	1	1	1	1	1	1	1	1	1	1	1	1	1	1	1	1	1	1
OG00557	ATGCGCCACCAAAATAGATTTAGAAAATTAGGCCGAAGTTCAGCCCACAGAAAAGCTTTACTTAAAAATCTAGCGATCTCTTTAATTGAACATGGCCAGATTGAAACAGGGATTTATAAAGCTAAAGAGTTGCGATCTTTTATTGAAAAACTTGTAAGTACTGCTCGCAAAGGGGATTTTAACGCCCACCGCTTTGTCTTTGCCTCCCTCCAGCACAAAAAAGCCACCCATAAACTAGTCAGCGAGGTAGCGCCTAAATACACTGATCGCAAGGGGGGCTATACCCGTATCCATAGAAGTGCTATCCGCAGAGGCGATGCCTGTACTTTGGCTAAGATTGCCTTTGTATAA	50S ribosomal protein L17	36	0	100	100	100	100	100	100	1	1	1	1	1	1	1	1	1	1	1	1	1	1	1	1	1	1	1	1	1	1	1	1	1	1	1	1	1	1	1	1	1	1	1
OG00558	ATGGAAATGACAGCCACTAAGCGCAATGAGAGTAAAGTTTTGCCAGAACAACAGATAGAACAAATCAAGCAAATTATCCACAAGGCTACAGAAGGCCTAACAGGTTTGGATAAACAAGAATTTGAAACAGAAGCCTTACACTGCAATAGCACCCAAGATCTCTTTACAAGTCTTATTAAAATGGCGGTGGATAGAATAGATGTGGATGCGCCTAATTGGAGTTTTGTAGCAGCAAGGCTTTTTTTAGAGGATTTATACCAAAAGGTGAGTGGCTTTAGCGGATATTTGCCTTTAAGGGTGTATTTGGAGCGAGGAGAGAGTAAGGGGCGTATTGTACGGGGGTTTAAAGAAAAGTTTGATTTAGAATTACTAGATAGTGCTTTAAAACCTGAGCGCGAT…	Ribonucleoside-diphosphate reductase 1 subunit alpha	36	0	100	100	100	100	100	100	1	1	1	1	1	1	1	1	1	1	1	1	1	1	1	1	1	1	1	1	1	1	1	1	1	1	1	1	1	1	1	1	1	1	1
OG00559	TTGCACGAACTCGTTGCTAAATTACAAGCCATTAAAGCTTTGCGCGTTATTGATACGCCCCTAGATACTAGATTAGAAATCCCCCATATTGCCTACATTGAGGCTAAAAAACCCAAAGGTGGACAGGCTTTACTCTTTAATAAACCCATTAAAGATAATTTCGTTTTTGATATTCCTGTTTTAATGAATGTTTTTGGCTCAAAAGAGCGTTTAGAGATAATTTTAAATAGACCCATTGAGGCCTGCAGACAACAACTCCAAACCCTACTCAATTTAAAAAAACCTAAGAATTTGAAAGATTTATGGTTTTGTCTTAAAAATCTAGGCGCGTTGTATCACACCCTGCCTAAAATCTCTAAAAGGCCATCTTCTCACCGCTATTTTTTAGATGCAGAGATC…	3-octaprenyl-4-hydroxybenzoate carboxy-lyase	36	0	100	100	100	100	100	100	1	1	1	1	1	1	1	1	1	1	1	1	1	1	1	1	1	1	1	1	1	1	1	1	1	1	1	1	1	1	1	1	1	1	1
OG00560	ATGGATATTAAAAAAGCTTTTCTAGAGTATTTTAAAAATCTTAATCACTTACTTGTGCCTAGCTCGAGTTTAGTGCCCCAAGATGCTTCTTTACTCTTTACCAATGCCGGCATGGTGCAATTTAAAGATATTTTCTTAGGCAAAGCTAAACCTTTTTGTAATAAGGCCACTAGCGCCCAGCTGTGCATGCGCGCAGGGGGCAAACATAACGATTTAGAAAATGTAGGCTATACCAACCGCCACCACACTTTATTTGAAATGCTAGGTAATTTTTCCTTCTTTGATTACTTTAAAGAGGAGGCGATTGCTTATGCCTTTGAATTTGTACACCGCCATTTAAACTTTGATTCAAAAGATATTTATATTAGTGTGCATGAAAAAGATCAAGAGGCTTATAAA…	Alanine--tRNA ligase	36	0	100	100	100	100	100	100	1	1	1	1	1	1	1	1	1	1	1	1	1	1	1	1	1	1	1	1	1	1	1	1	1	1	1	1	1	1	1	1	1	1	1
OG00561	ATGAAAATACTTTTAATGATCTTTTCATTGGTGATAGGACTTAGTGCTAAAGAAGTGTATGCCGTTTTTGATGTACTTGCCCTTCAAGATGCTAATTTAACTTTAGATTCTGCAGGGATTGTAAATGCGATCTATGTAGATGTGGGCAGTAAGGTCAAAAAAGGGGATATTCTCTTAACTTTATACAATAGGGATAAAAGATCCCAAGTTGCTTCCATTATCCAGCAGTATGACTTTGCCCAAAAACAATATGAGCGCTACCAAAAAATTGGAAGAGCCATTGATAGAAACACCTTAGACAGTTATTATTCTAATTATAAGAAATTAGGGTTTGATCGCGATTATGCTGATTCAATCGTAGAAAAGACAATTTTAAGAGCGCCCTTTGATGGGGTGATT…	Cobalt-zinc-cadmium resistance protein CzcB	36	0	100	100	100	100	100	100	1	1	1	1	1	1	1	1	1	1	1	1	1	1	1	1	1	1	1	1	1	1	1	1	1	1	1	1	1	1	1	1	1	1	1
OG00562	GTGGATATTGCTTTATATGGTGGGAGTTTTGATCCGCCTCACATCGCCCATTTAGAAGTCATTTATCAGGCCCTAGAAACTTTAAAAGTAGATCGGCTTTTTGTGCTGGTGGCCTATCAAAATCCTTTTAAAAAAAGCCCATGCTTCGCTCCTAATCAGCGCTTGTTATGGATGCAAGAACTCTTAAAAGATGTAGCTAAAGTAAAAGTCCATGATTTTGAAATCAAACAAAAAAGGCCAGTGCCTAGTATTGAGAGTGTGCGCTATTTTTACCAAAAATTCACCCCCAATAAACTTTACTTTGTAATCGGTGCGGATAATGTAGCAGGGTTAGCGCTTTGGGAGGGATATACAGAATTAAAAGAGCTGGTAGAATTTGTTGTTGTGGAGCGTAAGGGC…	putative nicotinate-nucleotide adenylyltransferase	36	0	100	100	100	100	100	100	1	1	1	1	1	1	1	1	1	1	1	1	1	1	1	1	1	1	1	1	1	1	1	1	1	1	1	1	1	1	1	1	1	1	1
OG00563	ATGAGCAATACAACAGATCTAGTGGCTGATACAATGTCTAGTATCGGGGATGCAAGACAATTAGTCATGTCCTTTCTAGTAACCCCTACAATGGTTAATTTTAATAGTGTCATGCATGGTGGAGAGTTGTTAAACCTCTTGGATAAAGTGGCCTATGTGTGCTCTACGCGTTATTGTGGTTGCCCTACTGTTACTTTGAGTGTAGATCGCGTGCTGTTTAAACACCCCATTCCAATCGGGACTTTAGTAACCTGTTATGCCTGTGTCAATTATGTGGGGACTAAAAGTTGTGAGGTGGGGATTAAAGTGGTTTGTGAGGATTTTAAAAATAAAACCGCCACACACACCAATAGCTGTTATTTTACAATGGTAGCGGTTAAAGACGGCAAGACCGTTCCC…	putative acyl-CoA thioester hydrolase	36	0	100	100	100	100	100	100	1	1	1	1	1	1	1	1	1	1	1	1	1	1	1	1	1	1	1	1	1	1	1	1	1	1	1	1	1	1	1	1	1	1	1
OG00564	ATGGTTAAAGAAGTTAAGACACTTAAGAGTTTTAGCCAAGCGGCTGAAAAGTTTGAAGGCTCACACCTTCTTTGTCCGGGTTGTGGGCATGGCATCATTATACGCGAGGTACTCAACGCCGTAGATGGGCCTATTGTGCTGGGTAATTCTACGGGCTGTTTAGAAGTGTGCTCAGCGGTTTATCCCCACACTTCTTGGGATGTACCTTGGATTCATGTAGGTTTTGAAAATAGCTCTACGGCTGTATGTGGCGCAGAAAGCATGTATAAAGCTCTAGCTAGAAAAGGCAAATATACAGGGCAACGGCCTAAATTTGTCGCTTTTGGAGGCGATGGCGCATCTTATGATATTGGGTTTCAATTTATCAGCGGTTGTTTAGAACGCGGGCATGACATGACT…	Pyruvate synthase subunit PorB	36	0	100	100	100	100	100	100	1	1	1	1	1	1	1	1	1	1	1	1	1	1	1	1	1	1	1	1	1	1	1	1	1	1	1	1	1	1	1	1	1	1	1
OG00565	ATGGATAGTGCAAAAAGATTAAAAGAGGCTTTGATAGCCTTGAAAAATGGCGAATTATTGATTTTAATGGATGATGAGGATCGCGAAAACGAGGGGGATTTAGTACTAGCCGGGATTTTTAGCACCCCGGAGAAAATCAATTTTATGGCTAAATATGCGCGTGGGCTTATCTGTGTCGCACTCACCCAAAAAATCGCGCACCAATTTGATCTTAAGCCTATGGTTAGCCATAATGATTCTAAGCATGAAACCGCCTTTACAATATCCATTGATGCTAAAGCAGCCAAAACCGGCATTTCAGCCTATGAGCGATCGCTTACCATTGAATTACTTTGTAAAGAGGAAAGCAGAGCAGAGGATTTTGTGCGTCCGGGGCATATTTTTCCTTTAATTGCTAAA…	Riboflavin biosynthesis protein RibBA	36	0	100	100	100	100	100	100	1	1	1	1	1	1	1	1	1	1	1	1	1	1	1	1	1	1	1	1	1	1	1	1	1	1	1	1	1	1	1	1	1	1	1
OG00566	ATGTTACAAGTTGGTATTTTTGGGGCTAGTGGTAAAGTAGGTAGTTTACTGGCTAGAGAAGTACAAAAACAGCCACAATTAAGTCTTTCTAGCGTTTTTGTACGCCAAAATCTGAGTTTAAATCTAGCCCAAATTCTCCCGCAAGATACTTTTGTAACTAATGATATTGAACAGTTTATCGCCCACTGTAAAATCGTGGTTGATTTTTCCTCTGCTAAGGCTTTAGATCAGTTAATCCAAGTTTTACTTAAACACCCTCTCCCCTTAGTTTCTGGTACCACTGGTTTAAAAGAATGGCAAGCTTTGCTAGATTTAAGTCAAAAAGCCCCTGTTTTACACGCCTCTAACATGTCCTTAGGAATGGCTGTACTTAATAAGGTTGTGGGTTTAGTGGCTAAA…	4-hydroxy-tetrahydrodipicolinate reductase	36	0	100	100	100	100	100	100	1	1	1	1	1	1	1	1	1	1	1	1	1	1	1	1	1	1	1	1	1	1	1	1	1	1	1	1	1	1	1	1	1	1	1
OG00567	ATGAATCAAGTCAATACGCTTACTTCTTCTAAACACCAAATTAAAGGTTCTAGCTTTTTAGGCTTTTTACTCCCCTTTGCTGATTTTAAAAACACCCTAGAGCAACTTAAAAAAGAGCATTGTAAAGCCCGCCATATTGTCTATGCTTACCGCTATTTGAATGGCGATAGGCTAGAGGAAGTTTTACATGAGGATAGAGAACCTAAAAATAGCGCTAAACCTCTTTTGGAGATTTTAAGGCGGCAGGATTTGATTAATACGGCTGTTATTGTAGTGCGCTACTTTGGGGGTGTACTTTTAGGGGTGGGGGGGTTGATGAAAGCCTATGGCTTGGCACTCCAATTATGTTTACAAAAAAGCGAATTAGTCCCCTTTATCCGCCCCATTTGTATCAGCCAA…	IMPACT family member YigZ	36	0	100	100	100	100	100	100	1	1	1	1	1	1	1	1	1	1	1	1	1	1	1	1	1	1	1	1	1	1	1	1	1	1	1	1	1	1	1	1	1	1	1
OG00568	ATGGTTGATCAAACCCCAGAAACACCGCAAACCCCGCAAAATCCACAGACCCAGCAAACCCAGCAAAATCCACAAGCCCCACAAAATCCGCAAAACCCCCCTAAAAGAAATTTAATCCAAACTTTACAATTATTCTTTAGCCAAGAAAACCCGCTATTACAAATCTTGCAGGCCAAGACTTTTCAAGAGAGATTTACCGCCCTTAAAAGTAGACCTCGCTTGTATTTATCCGTTTTGGGAGGAACAGGGCTTGTTGCTTTAATTGTGATTGTTTCACTGATCATGAGTTTTGTGGCGCATAATCGGCGTTTTGGGGAAAGTAGCGCGCAAAAACAGGCCGCCGCCCAACAATCTAGAAAACTAAGCAAAATAGAACAAAGTCAAGATTCTGTTTTAAAT…	Tetratricopeptide repeat protein	36	0	100	100	100	100	100	100	1	1	1	1	1	1	1	1	1	1	1	1	1	1	1	1	1	1	1	1	1	1	1	1	1	1	1	1	1	1	1	1	1	1	1
OG00569	ATGCAATCTAGCCTTTATTTTGCTCTCCCTTCTTTTAACAGCACAATTTTAGTGGTTGCAGATAATAAACAGGCTCAAGAAGCTTTACAGGTGTGGCGCTTTTTTAAACCCCACATTCCTGTTTTTGTGTTGCCGGAGTTAAGAGTTTATTACCTTGATGATATGCGCGCTTTTAACACAGAACTTAAAGAGCTTTTAAGCGTATTGGGTTGTTTTTATCAATCTAAAGAAACAAACCCACAAACCCGTCTTATCGCTCCTTTAAGCGCGCTTTTACACCCTTTACCCAAACCCTTATTACTCCAAAGTTTTATGATAGAGTGTTTAGAAAGTTATTCTTTAGCAGAGTTAAAAGAAAAGTTTTATTATTATGGCTATGATTTTGTAGACATCATTGAA…	Transcription-repair-coupling factor	36	0	100	100	100	100	100	100	1	1	1	1	1	1	1	1	1	1	1	1	1	1	1	1	1	1	1	1	1	1	1	1	1	1	1	1	1	1	1	1	1	1	1
OG00570	ATGATGCTTAATTTTATAGATGCCTTTAGAGATAAAGATACAATCTTAGCCTTAATTGGTAAAATCAAAACACAGGCTAAAAAACTTAACACGCCGCTTAAAATCATGGAGGTGTGTGGGGGGCATACCCATACTTTAATGCGCTATGGGCTTTTATCCTTGCTTAAAGAGACAAATTTAGAATTTGTTCATGGCCCAGGCTGCCCGGTATGTGTGATGCCAAAATTACGCATTGATCAAGCCATCGCTCTAGCAAATATGCCCCAAACTATTTTAATCACCCTAGCAGATATGATGCGTGTCCCAGGTAGCCAAGCAAGTTTACAACAAGTTAGAGCGCAGGGACAAGATGTGCGTTTTGTTTACTCTCCCTTGCAAGTTTTAGAAATTGCTAAGCAA…	Hydrogenase expression/formation protein HypD	36	0	100	100	100	100	100	100	1	1	1	1	1	1	1	1	1	1	1	1	1	1	1	1	1	1	1	1	1	1	1	1	1	1	1	1	1	1	1	1	1	1	1
OG00571	ATGCTTAAAATTGCTATTTTGGGCAAGCCAAATGTAGGTAAAAGCTCTTTATTTAATTGCCTGCTTAGAAGCCGTAGCGCAATCACCTTTGATATTGCCGGTACAACCCGGGATATTAAAAAGCAAACTTTTTTACTAGCAGGCCATGGGGTGGAGCTTTGGGATACAGGCGGGTTTGATGCAGATAGTATTTTTGGAGAACAGATTCAATCTTTTAATTTAGAAGCGATTAAAGCTAGCGATTTAATTCTCTATGTTGTAGATGGCAAAATCCCCCCACAAGATGAGGATAAAAAATACCTACTTGAGATACAAAAACAAAAACGGGCATGTTTTTTACTTGTTAATAAACTAGATAACCAAGTAGAAGAGTTAGCGGGTTATGAATTTGCTAGTTTG…	GTPase Der	36	0	100	100	100	100	100	100	1	1	1	1	1	1	1	1	1	1	1	1	1	1	1	1	1	1	1	1	1	1	1	1	1	1	1	1	1	1	1	1	1	1	1
OG00572	ATGAATGAACAAGAAAAAATAGAGGCGCTAGATCAGGCGCTGGCATTATTACAAGAAAAGGGAATTAAAGAGATCGTACAAACCACTAAAATTGCTAACCCACGAATCAAGGCAATTTTAGAAAAAGACTTTAATTCTTTGCAAAGAGTGCATGCTGTGGGGTTTTTGCAGATCCTAGAAAAAGAGTACCGGATTGATCTAAGCCAGTGGTTGGTGGAGTATGATAAAAAAAATTCTTTTGCCGGCTCTAAAGAAAGCCCTAAAGAAGTAAATGCCACTCCAGCGCCACAAGAGCAAAAAGTACAAAAAGAGTCAAAACAGGAGCAAGAAAAACCCCTGCCTTTTTTAGACGCTGAGCGCGTGGGGGATTTACCCCCCCCTAAAATCTCCTATGAACAA…	hypothetical protein	36	0	100	100	100	100	100	100	1	1	1	1	1	1	1	1	1	1	1	1	1	1	1	1	1	1	1	1	1	1	1	1	1	1	1	1	1	1	1	1	1	1	1
OG00573	ATGGCTATTTTGGATCTTGTGCATTATCCGGATAAGCGGTTACGGGGTTTATCTACAGAGGTTGAGGTGTTTGACACGGCTTTACACACCCTTTTAGAGGACATGCAAGAAACTATGTTAGCTAATAAGGGCATTGGTTTGGCTGCTATCCAAGTGGGGGTTGCAAAGCGCATTTTAATTATTAATTTACCCCGCCAAGATGAACAGCAATATCCAGAGGATTGTTTAGAAATTATCAATCCTACTTTATTACACGCAGAAGGCCAAATTCTTTGGAGAGAGGGGTGTTTATCTGTACCGGAATTTTATGAGGAAATCCAGCGTTTTGCCCGTGTTAAACTAGCCTATTGTGATCGGTATGGAGACCCCCAAGAACTCCAAGCTAGCGATCTATTAAGT…	Peptide deformylase	36	0	100	100	100	100	100	100	1	1	1	1	1	1	1	1	1	1	1	1	1	1	1	1	1	1	1	1	1	1	1	1	1	1	1	1	1	1	1	1	1	1	1
OG00574	GTGGCGTTAGAGGAAGATATAGGTGTAGAGGAAATTTTTGAAACCAATGGGGCTAAGATTGTCGTAATTGGCGTAGGGGGTGGAGGATCAAATATGATCGCCCACCTGATTGCTACGGGTACTTATAAAGATATTACTCTAGTAGCGGCTAATACAGACGGGCAGGCGCTTAAAGCCTCCTGTGCTAAGAATAAAATCCGCTTAGGTGAGAAGATTACAGGCGGAAGGGGGGCGGGCATGAAGCCTGAGATTGGCAAACAAGCAGCCCAAGAGTGCGTAGAGGCCATTAAAGAAATGGTTACAGGTGCGGATCTAGTTTTTATTTCAGCTGGTTTAGGCGGAGGAACTGGCACGGGGGCTGCTCCGGTAATTGCTCAGATTGCTAAGGATTCGGGGGCA…	Cell division protein FtsZ	36	0	100	100	100	100	100	100	1	1	1	1	1	1	1	1	1	1	1	1	1	1	1	1	1	1	1	1	1	1	1	1	1	1	1	1	1	1	1	1	1	1	1
OG00575	ATGGCACACAAGAAAGGTCAGGGCAGTACCCAGAATAATCGCGACTCTGCAGGCCGCCGTTTAGGGGTTAAAAAATTTGGATCAGAATTTGTACGCGCCGGTAATATTTTAGTGCGCCAGAGGGGCACTAAAGTACATCCGGGTAAAAATGTGGGCGTGGGTAAGGATCATACCCTTTTTGCTTTAATTGATGGTGTCGTGTACTTCCAACACAAAGATAAGTACCGCAAAAAAGTTTCTGTACTTCCTGAAGTCAAAGAGGTTTTTACGCCTTGA	50S ribosomal protein L27	36	0	100	100	100	100	100	100	1	1	1	1	1	1	1	1	1	1	1	1	1	1	1	1	1	1	1	1	1	1	1	1	1	1	1	1	1	1	1	1	1	1	1
OG00576	ATGAATCAGAGCCGGGAAATTTTAACCTCTTTGTTGCCCTTATTGGTGCTTTTTTTGATTTTCTACTTTTTAATTATCCGTCCACAACGCAACCAAGCCAAAAAACACAAAGAAATGTTAGAGGGTCTGCAAAAAGGGGATAAAATCGTTTCTCAGGGAGGGTTGATCTGTGAGGTGATCAAACCGGAGAGTACTTTTTTTAAGGTTAAAATTAATGATACAACAGAGGTTAAACTCTCTAAAAACCATGTTGCCTACAAACTTGAGGAATTAGAGAGCGAAACAAAAACCACTTTGCAAAAAGGGAGCAATTGA	preprotein translocase subunit YajC	36	0	100	100	100	100	100	100	1	1	1	1	1	1	1	1	1	1	1	1	1	1	1	1	1	1	1	1	1	1	1	1	1	1	1	1	1	1	1	1	1	1	1
OG00577	ATGGCATTTAATTATGATGAGTATTTGCGGGTAGATAAAACACCCACTTTATGGTGTTGGGGCTGTGGAGATGGGGTGATTTTAAAGTGTATTATCCGCGCTATGGATAATTTGGGCTGGAATATGGATGATGTGTGTCTTGTTAGTGGCATTGGTTGTAGCGGGCGCATGAGTTCTTATGTGAATTGTAATACCGTGCACACCACACATGGGCGCGCTTTGGCCTATGCCACCGGTATTAAAATGGCTAATCCAAGTAAGCATGTGGTGGTGGTTTCAGGCGATGGGGATAGCTTTGCTATTGGAGGCAATCACACTATTCATGCCTGTAGGCGCAATATTGATCTAAATTTAGTTTTGATTAATAACTTTATCTATGGCCTGACTAATTCACAAACC…	2-oxoglutarate oxidoreductase subunit KorB	36	0	100	100	100	100	100	100	1	1	1	1	1	1	1	1	1	1	1	1	1	1	1	1	1	1	1	1	1	1	1	1	1	1	1	1	1	1	1	1	1	1	1
OG00578	ATGTCCGCCTCTAAATTACGCGCTTATGAAAACCTTTGCCAAGACTTTGAGGTGTATTTAAAACATGCAAAACCTAAACTAAAGAGTTTCCACCCCACTTTTGAACAAGCCTTTTGGGAAATGCTTTTAAATGGGGGGAAGCGTTTTAGACCAAAATTACTTTTAGCGGTGCTTAGTTCTTTTATGCGTTCTCATCTGATGATTAAAAATGCCTTCCCCATAGCGCTAGCCTTAGAAGTTTTACACACCTATTCACTTATCCATGACGATTTACCTTGTATGGATAATGCACCCTTACGCCGCTACCACCCTACTTTACATGTAAGCTATGGTGTAACAGTAGCAACTTTAGTAGGCGATGGGCTAAATACCTATGCCTTTGAACTCCTCTCTAGCGCG…	Farnesyl diphosphate synthase	36	0	100	100	100	100	100	100	1	1	1	1	1	1	1	1	1	1	1	1	1	1	1	1	1	1	1	1	1	1	1	1	1	1	1	1	1	1	1	1	1	1	1
OG00579	ATGATTGATGATTTCTTAAAACTCTTTACACAGGAATTTATTTCTACCATTGGCGGTTTACTAGGTAAAGTTCCTGAAGTGGCACTTAAAAGTGAAATTTCTGTTGGGGATTTTATCTTTGTCAATAACGCTTCAATTAATGTTCATATCGCAGATACTAATTTAACCATCACCCTAGCTATCCCCATTCCTATGGCTACAGCTCTAGCAGATTTAATGGTAGGAGGTGAAGGGAAAAGTAAAGAAACCTTAGAACCAGATGATTTAGATGCGATTAAAGAAATTGGCTCTAATGTATTTGGAGCGCTTACAACGGCTTTAAAATCCCAAGAAGTACTACCTAAACTAAGTTTTGAGATAGAGGGGGCGGTTTTTGCCCATGATGCTTCTTTATTAGAC…	Flagellar motor switch protein FliN	36	0	100	100	100	100	100	100	1	1	1	1	1	1	1	1	1	1	1	1	1	1	1	1	1	1	1	1	1	1	1	1	1	1	1	1	1	1	1	1	1	1	1
OG00580	ATGATTAAAAATAACCTAGATATTTATAACCAATATTTAGCCAATAAGCTAGATGCTAAGAAGTTAAAAAGCACAAAGAACGACGATCAACAACTTAAAGTACAAACGGATGCTTTTGAATCCTTGCTTTTAAAGTTTATGTTAGATACCGCACTTAAATTAGATAATCCACTCTATCCTAAACAACCCGGAAGCGAGATTTATCAATCCATGTATAAAGAATCGCTCTCTAACCAACTCAGCGGGCATTTTGGCTATAGCGAGTTACTCTTTAACTTTCTTAAGGATCAAGAGGCACAGAGAAAAGGGTGA	hypothetical protein	36	0	100	100	100	100	100	100	1	1	1	1	1	1	1	1	1	1	1	1	1	1	1	1	1	1	1	1	1	1	1	1	1	1	1	1	1	1	1	1	1	1	1
OG00581	TTGAATCCGATTATTCTTGGTGTAGATATTGGTTCTAGTAAGATTTGTGCCATCATTGCTGAGATCAAAGAGGGAACACCCCAAGTAATTGGCGTGAGTGTGCATAAATCTGAGGGGGTTAAAAAGGGCAATATTAGCAATATCAGCCAAGCGGGCGAAATTGTTAAAAGAGCCATTGAAGATGCTAAACGCATGGCCGGGCTAAACTTTGTTGAAAAGGCCATTGTTTCTATCTCTGGGGCATGTACTCAAAGTGTGAATAGTTCTGGGCTTATTAATGTGCCTAATAATGAAATTACGCTTAAAGAGATCAACCGCGTATTAGATACAGCTTTACATAGCGCGCATATCCCTACCGGTTATGAAGTCATTCATATTTTGCCCTATCAGTTTAAACTA…	Cell division protein FtsA	36	0	100	100	100	100	100	100	1	1	1	1	1	1	1	1	1	1	1	1	1	1	1	1	1	1	1	1	1	1	1	1	1	1	1	1	1	1	1	1	1	1	1
OG00582	ATGGATTATCATTCTATCCCCTCACCCTGCTATGTACTAGAGCTAGCTAAGTTACAACGCAACTTAGCAATTTTGGAGAGAGTACAAAAAGAAGCGGGGGTTAAAATTGTACTCGCGTTGAAAGGATTTGCCTTTTGGCGGAGTTTTGAATGGCTGCGGGTGAGCTTGCATGGTTGCTGTGCAAGTGGGGTATATGAAGCTTTGTTAGCCTATGAAGAATTTGGTTCTAGAGAGAGTGGTAAAGAGATCTGTGTTTTTAGTCCGGGGTTTAAAGAGGTGGATATTAAACAACTCTTGCCCATTGCCACACATATTATTTTTAATTCCTTTGCCCAGTATCACGCCTATAAAGACCTCATCTTAGCAAAAAACAAACAACTGAGTAAACTAGGGCTTTCA…	Carboxynorspermidine/carboxyspermidine decarboxylase	36	0	100	100	100	100	100	100	1	1	1	1	1	1	1	1	1	1	1	1	1	1	1	1	1	1	1	1	1	1	1	1	1	1	1	1	1	1	1	1	1	1	1
OG00583	ATGGCAATCAAAGAGGATTTAAAACAGATTCAAGAGGAATTTAAGAGTGATGAAAGACTCTTAGAGGGCGCTTTTAAACTGGAGCGATCTTATAAGCAGTATAAGTATGTGTTATGGGCTATTTTAGCTTTTTTACTTTTATGGTTTGGGTATACAAAGTTTTTAGACATGCAAAGAGAAAGTCGGATCAAAAAAATCACCGCTGTTTACAATGAGGTTTTACAAAACCCCCAAAATATAGCGGTGTTAGCGCGCTTAAAAACCATAGCACCCAAGCTCCACGATCTCTATCTCTACGCTAAAGCATTAAAAAACCAAGATAAAAAAACCCTAGAAAGTTTGAAACAATCTACTAGCCCTCTAGTCCAAACTCTGGCTAGCTATTATTATGCCTCTTAT…	hypothetical protein	36	0	100	100	100	100	100	100	1	1	1	1	1	1	1	1	1	1	1	1	1	1	1	1	1	1	1	1	1	1	1	1	1	1	1	1	1	1	1	1	1	1	1
OG00584	ATGCCCATGCTAAAACACCTCATCAGCACAAAAGACCTAAACAATGCACAGGTTCTAACACTTTTAAAACGCGCCAACACTCTATTAGATCAAAATCTACAAGGCGCGCTTTCTCTAGGAAATAAAGTTATTTTGGCGCTTTTTTTTGAACACTCCACCCGTACCATTGCTAGTTTTCAAACTGCAAGTTGCCGTTTAAATGCCCATTTTAATGTCTTTAATGTACAGAGTAGTTCTACTAAAAAGGGCGAAACTTTATTAGACACTCTTTTAAATTTGCAAGCCATGCAAGTAGATTTAATCATCACCCGCCACCATTACTCTAGTGCAGCCCTCTTTTTTGCTAAACACCTCACATGTGCGCTCATTAATGCCGGTAGTGGCTCTCTAGCCCACCCC…	Aspartate carbamoyltransferase	36	0	100	100	100	100	100	100	1	1	1	1	1	1	1	1	1	1	1	1	1	1	1	1	1	1	1	1	1	1	1	1	1	1	1	1	1	1	1	1	1	1	1
OG00585	ATGGAAAGACTTTATGCGCCTTGGAGAAGCGCCTATTTAACAGGGGAAAAATCAGGGGGTTGTGTTTTTTGTGGCATTAGCCAAAATCCCCACCTAGACACACAAAACCATGTTTTATTCCGTGATTCTATTTGTTTTGTGATCATGAATCGCTACCCTTATAACCCCGGACATTTCATGGTTATCCCACACCAACATGTAGACAGCCCTGAATGCTTAAGCCTAAATCACTGGCAGTGTTTACAACAACGAATCTATGAGGGTGTTAAGCTTTTATATGCCTTTGGAGCTAGTGGCATTAATGTAGGTTTTAATATCAAAGAAGCAGCAGGGGCTGGGATTGCCCCCCATTTGCATGGGCATGTTATCCCCCGGTTTAATAGAGATACGAATTTTATC…	AP-4-A phosphorylase	36	0	100	100	100	100	100	100	1	1	1	1	1	1	1	1	1	1	1	1	1	1	1	1	1	1	1	1	1	1	1	1	1	1	1	1	1	1	1	1	1	1	1
OG00586	ATGCAAAACCAAAAAGTCTATATAGAAACAATGGGCTGTGCGATGAATACCCGCGATAGCCAGCATTTAATAGGCGAGTTAAGTAAAATAGGTTATGTAGAGGTAAAAGAGGCTAAAGAAGCTGATTTGATCTTAATTAATACCTGTAGCGTACGCGAAAAACCTGAAAGAAAACTTTTTTCTGAGATCGGGCAGTTTGCTAAGATTAAAAAGCCTAATGCCAAAATTGGCGTGTGTGGGTGCAGTGCAAGCCATATGGGCGTACAAATTCTACAAAAAGCCCCGAGTGTGGATTTTGTTTTAGGGGCGCGCAATGTTTCTAAGATCACAGATATTATTAAACGAGAAAAAGCCGTTGAGATTTCTTTAGATCATGATGATAGCACCTATGTTTTTAAC…	(Dimethylallyl)adenosine tRNA methylthiotransferase MiaB	36	0	100	100	100	100	100	100	1	1	1	1	1	1	1	1	1	1	1	1	1	1	1	1	1	1	1	1	1	1	1	1	1	1	1	1	1	1	1	1	1	1	1
OG00587	ATGAGTAGTGTAAGTGCGGCACAGGTCAAACAGCTTAGAGAAATGACCGATGCGCCGATGATGGATTGTAAAAAGGCTTTAGTAGAATGTGGCGGGGATTTAGAAAAATCGGTGGCATATCTACGAGAAAATGGTTTGAGCAAAGCCATTAAAAAGGCCGATCGCGTGGCAAATGAGGGGGTGATTGCTTTAGATGTAAGCGATAAACAGGCCATTATGTTAGAGATTAATAGTGAAACGGACTTTGTGGCTAAAAACGAGCATTTTAAAGCGCTGGTAGAACAAACCCTTAAACTGGCAAAAGATCAACATGTCTCAAGTGAGGAGGCGCTTTTAAAAGCCTCTTTAAATGGGCAAAGCTATCAGGATTATTTGCACGCTGCTATTGCTAAGATCGGG…	Elongation factor Ts	36	0	100	100	100	100	100	100	1	1	1	1	1	1	1	1	1	1	1	1	1	1	1	1	1	1	1	1	1	1	1	1	1	1	1	1	1	1	1	1	1	1	1
OG00588	ATGCTCTCTAGTTTAATGAATAGTACACTTTTACAAGGTAAAAATATTTTGCTTTTAGTGAGTGGGTCTATTGCTGTTTATAAGGCTTTAGATTTGGTGCGCATTTTTGCAAAAATGGGGGCTAATGTGCGGGTGGTGATGAGTGCGGGGGCTTGTAAATTTGTAACCCCGCTTAGTTTTGAAGCTCTAAGCCACTTTAGCGTACTAACCGATCAAAACGAACGGTGGAATATGCAAGAGCAGGCTTGTACTAATCATATCACCTATGCTAAAGCAGATCTAGTACTCTTAGCACCAGCTAGTGCAAATACCCTTGCTAAACTTGCCCATGGACTAGCAGATAATGCACTCACAGCGACTTTTCTAGCTAGCCATGCCCCTAAAATCATCGCCCCAGCC…	Coenzyme A biosynthesis bifunctional protein CoaBC	36	0	100	100	100	100	100	100	1	1	1	1	1	1	1	1	1	1	1	1	1	1	1	1	1	1	1	1	1	1	1	1	1	1	1	1	1	1	1	1	1	1	1
OG00589	ATGGTTGTAACGCGCTTTGCCCCCTCCCCTACTGGGCATTTACACATCGGCGGATTAAGAACAGCCTTGTTTAATTATTTGTATGCAAAAAGTTGTGGCGGGAAATTTTATTTACGCATTGAGGATACGGATTTAGATCGCAATGTAAAAGAGGCTACAGAGGCGATTTTAAAAGCCTTTGAATGGGTGGGGCTTAAAGCCGACGGGGAAATTCTTTATCAATCTAAACGCCTTGAAATTTATCAGCGCTACATTAAGCAATTACTAGAAGAGGGCAAGGCTTATTATTGCTACATGCAAAAAGAGGAGCTAGAGGCTTTAAGAGAAGAGCAAAAAGCTAGGGGGGAGACTCCTAGATATGACCGGCGTTACCGCGATTTTAAGGGTACACCACCGGAG…	Glutamate--tRNA ligase	36	0	100	100	100	100	100	100	1	1	1	1	1	1	1	1	1	1	1	1	1	1	1	1	1	1	1	1	1	1	1	1	1	1	1	1	1	1	1	1	1	1	1
OG00590	ATGAGTTTACATTCATATAAAAAGAGAGCATGGGGGGCTCTTTTAGCTTGCTTGACTTGTCTGCACCTGCAGGCTTTAGAGCTCCAAGGGTATCAACCTCAGCCTGAAGAAGATTTTAACCTCAATTTGAAACGATTAGAAAGGCTAGAGGATCATAATTTTGCTTCTACGGAGGGGAATGCGCTAAGTTTGGCAGATTTAATTAAAAATGCCAATAACAACTACTCACTCCAAGCCGCAAGGCTGCAGGTAGCACAAGCGCTTAAAAACCACGCCATTGCTAAAGCTAAGTTTTTGCCAACTTTAAGCGGCAGTTATACCTTTAACCACCGCAACAGAAACACGCCTTTTTATCCTAACTATAGTATGCAGTTACTCGACACGAAACTAACCTTAAAT…	Outer membrane efflux protein	36	0	100	100	100	100	100	100	1	1	1	1	1	1	1	1	1	1	1	1	1	1	1	1	1	1	1	1	1	1	1	1	1	1	1	1	1	1	1	1	1	1	1
OG00591	ATGCTAAGTCTCAAACAAGCCATGTCTTTAGGTGGCTCAGATTTAGAGCAACTCAAAAAAGAAATCAGCCAGAAAGTCCAAGAGAATTTAGAACTCAACGCCTACATCTGCTCCCCAGAGGCAAATACAGGAGGCGTACCCATTCTCATTAAAGATAACATTAATGTGGAGGGCTGGGAGATCACCTGTGCTAGCCGGATTTTACAAGGCTATAAAGCCCCTTATAGCGCCACCGCCATTATAAACTTGCAGCAAAATGGAATGTGTGCCTTTGGACGGGGTAATATGGATGAGTTTGCTATGGGTAGTACTAGCGAATCAAGTTTTTATGGGCCCGTGAAAAACCCTAAAGATTTAGCCCGCGTGGCTGGGGGGAGTTCTGGGGGTTGTGCGAGTGCT…	Glutamyl-tRNA(Gln) amidotransferase subunit A	36	0	100	100	100	100	100	100	1	1	1	1	1	1	1	1	1	1	1	1	1	1	1	1	1	1	1	1	1	1	1	1	1	1	1	1	1	1	1	1	1	1	1
OG00592	TTGACAAACTCCTCTAATAACTCATCTCTACTAGACCTTGCAATCATTGGTGGGGGCCCTGCGGGTTTAAGCGCGGGGCTGTATGCAACAAGGGGAGGCGTGAAAGAGGTGGTTTTATTTGAAAAAGGAGCTCCTGGTGGGCAAATCACCTTTAGTAGCGAGATTGAAAATTACCCGGGTGTGCGCGAGGTGGTGAGTGGGTTAGATTTTATGCAACCATGGCAAGAACAATGCTTTCGTTTTGGATTAAAGCAAGAAATGACTTTAGTAACTCAAATTAGTTTTCAAGAGGATCGCTTTGTAATCTACACAGATGAGGGTAAGAGTATTGGCGCTAAAAGTGTGATTTTAGCCACCGGTGGGCGGCCTAAAAGAGCGGGGATTAAAGGCGAGTCAGAG…	Thioredoxin reductase	36	0	100	100	100	100	100	100	1	1	1	1	1	1	1	1	1	1	1	1	1	1	1	1	1	1	1	1	1	1	1	1	1	1	1	1	1	1	1	1	1	1	1
OG00593	ATGCAACCATACATGGGCGATAAAATTAAAGTATTGAAAGGTTTAGAGGGGGTGCGCAAACGCCCGGGCATGTATATTGGAGATACCAATATTAATGGCTTGCACCATATGGTTTATGAGGTGGTGGATAACTCCATTGATGAAAGCATGGCGGGTTTTTGCACAGATATTAAAATCACCTTAAGCCAGTATGGATCGTGCATTGTAGAGGATAATGGGCGGGGTATCCCGGTGGATATTCACCCTACAGAGGGCATTGCTGCGGCTACGGTGGTGTTAACTACTTTGCATGCGGGGGGGAAATTTGATAAGGAAAGTTATAAAGTTTCTGGAGGGCTGCATGGGGTTGGGGTGAGTGTGGTTAATGCGCTTTCTAAAAGGCTGTTAATGACTATAAAG…	DNA gyrase subunit B	36	0	100	100	100	100	100	100	1	1	1	1	1	1	1	1	1	1	1	1	1	1	1	1	1	1	1	1	1	1	1	1	1	1	1	1	1	1	1	1	1	1	1
OG00594	ATGCTTCTTAAAAGCAAATATAAAACACTGGGTAGCCGTATTCTAAGCTTACTCTCTCAAAGAGCAAGAGAATATTTTTGCGCCCACTACACTTTTAAATCCTCTCCCCTCTATGCCTTGCCCATTGATGATCATGTCAAAAGAGGCTATTCGCATACAGCTATCATTGCCCGTACTTTTTGCAAAAGAGAACTTAAGAATCACTGTAAAGCCGTTTATGCCAAACTCATGGCTAAATCTACTGTAACTTATGCGGGAACTAGTTATCAATTTAGACAACAACACAAAAAAGACTTTGTTTTTAAAGGAGATCCTAATCTTAATTATTTTCTAGTTGATGATGTACTCACTACGGGTAGTACAATGCAAGAGGCTATAAAGACCGTGATAGATTCTGGG…	hypothetical protein	36	0	100	100	100	100	100	100	1	1	1	1	1	1	1	1	1	1	1	1	1	1	1	1	1	1	1	1	1	1	1	1	1	1	1	1	1	1	1	1	1	1	1
OG00595	ATGATGCAACTACATGATACAAGAAGCCAAGCTAGCCTTTCTTTAGAAGAGGCTTTAATGCGTCCTAGTAGCCCCTCTAAAGGTCTTTATACTCTTAAAGAGTGGCCTAAGCTAGATTTTTCACAATTTTTATCCTTAGACTATAAAGGCCTTGCCAAAGCGCTTTGTATGCATTTGGGGGTTGAGATCAATGGTTTAGAAAAAGCTTTGAATCGTTGTTCTATTCAAGCCCCCTTAAAACAACTCAAAGGCTTTTCTTTTCCCCTCTTTGTTCAAGAACTTTATCATGGCCCTACTCTAGCCTTTAAAGACATGGCCTTACAACCCCTAGGGGTTTTACTCTCAGAGGGGGCTAAAAAAGCCCAACAAAAATTAGTGGTTTTAGTAGCCACCAGTGGG…	Threonine synthase	36	0	100	100	100	100	100	100	1	1	1	1	1	1	1	1	1	1	1	1	1	1	1	1	1	1	1	1	1	1	1	1	1	1	1	1	1	1	1	1	1	1	1
OG00596	ATGCCACATTTGATCGCTAGTAGTGCTAAATTACCTACTTTTCCCTTTGAAGAGGGAGGGTTTATATTCCTCTGTGAAGCTAGAAGCTTGAGAAATCCACACTTAAGCATGTTGCGTGTGAACTATCCTAGCGAACATGGACTTTATGATTTTTGTATTCTAAAGATAGAACAAGAAAGAGGATTTTTATTTAAAGGGGAAAAATCCACACGGCCTATTCCTGTTAACATTCTCAAACAAGCCCTCCGTGTTTTAGCGCGTTATTGCCAAAATACAGAAGGGAATTTAGGGCTTGATCTAGTTAAACCGTGTGCTTGTTTAATTGATTGGAGTGTTTTTAAAATCCCTTCTTCTTTTCATCTTGAAATTGGTTTTGGATCAGGCCGCCACTTATTAAAT…	tRNA (guanine-N(7)-)-methyltransferase	36	0	100	100	100	100	100	100	1	1	1	1	1	1	1	1	1	1	1	1	1	1	1	1	1	1	1	1	1	1	1	1	1	1	1	1	1	1	1	1	1	1	1
OG00597	ATGATTGTCTTTGGTAAGCAAGTCGTGTTGCACATGCTCACGCATTATCCGAATAGGGTTTCTGTGTTGTATTTGGCTAAAGAGGTGGATAAAAAAACCTTTAGCTTATTTAGGGCACATCAAAGGGAGTATCAAAGCCAAATTATTAATTTAGACTTTAAAAAAGCCCAAGCAATGGCTAAAGGGGCTAATCATCAGGGTTTTTTAGCAGAGGTTTTACCTCCACAAAAAAGCACATTAAAAGATATTAAAACTCTTGATAAAATTTTGGTGCTTTGCGGGTTAAGCGATGTGGGCAATGTGGGGGCTTTATTTAGAAGTGTAGCCGCTTTAGGTTTTGAGGGGGTGATTTTAGATTTGCACATGCCCTATGAGGGGTTGGTGCGCTCTAGTTTGGGG…	Putative TrmH family tRNA/rRNA methyltransferase	36	0	100	100	100	100	100	100	1	1	1	1	1	1	1	1	1	1	1	1	1	1	1	1	1	1	1	1	1	1	1	1	1	1	1	1	1	1	1	1	1	1	1
OG00598	ATGAAGGTTTTAGTCAGTGCTTTAGAGGTGAGCGCTAATGTCCATTTAAAAGTTTTAAGAGAACATCTTTTGGGGGTGGAGTGGCTAGGGATTTATGACGCTCTTTTAGCTAAAGATACCCCGCTTTTTTCCCCTAAAGAGTTTTCTATTATGGGCTTTAAAGAAGTCTTTAACCGGCTTTTATTCTTTTATAAAGCCCTGCAAGCTATGGCAAAACTTGCCAAAGAAGCCGATCTGATTTTGCTTATGGATTCCTCCTCTTTTAATATCCCTCTGGCTAAACGCATTAAAAAACAATATCCAAATAAGCCAATCTTTTACTATATTTTGCCACAGGTGTGGGCGTGGAAGGCCTACCGCGCGCCTATTATTGAAAAAAATTGCGATCACCTCGCGGCC…	Lipid-A-disaccharide synthase	36	0	100	100	100	100	100	100	1	1	1	1	1	1	1	1	1	1	1	1	1	1	1	1	1	1	1	1	1	1	1	1	1	1	1	1	1	1	1	1	1	1	1
OG00599	TTGAGCAGTATTATTTTTGCTAGAGATCTATCTTTAGGTTATAAGCGCGATGAATGGGTGATTAAGGGCGCGCATTTTAAGATTGAGCGCAAGGATTTTGTTTTTATTTCAGGGGCTAGTGGGAGTGGCAAGAGTACTTTACTGCGCTCTTTATATGGGGATTTGCCTATTTTGGGAGGAGATTTAGAGGTGTGTAATATCAGCGTTAATAGAGCCTCTAAAACCTTTATTAATGAGCTGCGGCGCAATATTGGGGTGGTGTTTCAAGATTATAAACTCATTGAAGAATGGACAGTAGAGCAAAATATTAAATTGCCTATGATTATTAATGGTTATAAAAAAGAAGAATGCAGTATTCAGGCTGAAAAGCTCTTAGCCCATGTGGATTTACTTTATAAG…	Cell division ATP-binding protein FtsE	36	0	100	100	100	100	100	100	1	1	1	1	1	1	1	1	1	1	1	1	1	1	1	1	1	1	1	1	1	1	1	1	1	1	1	1	1	1	1	1	1	1	1
OG00600	ATGTTAGATATTGTTGTTGTGGGAGGGGGGCATGCAGGTATTGAGGCTTCTATTGTGGCGGCTAAAATGGGCGCTAAGGTGCATCTACTCACGCTTTTAATAGAAAATATCGGGCTAGCTAGCTGTAACCCGGCCATTGGTGGACTTGGTAAGGGGCATTTGGTTAAAGAAATTGATGCCTTAGGCGGGGTCATGGGGATTTTAAGCGATTTATCTGGTTTGCAATTTCGCATCCTTAATGCCTCTAAAGGACCAGCTGTACGGGGTACGCGCGCTCAAATTGATATGGATCTCTACCGCCAAAATGCCCGCAATTTAGTGTTAAACACTTCTAATTTAAGCGTTTCTCAAGAAATGGTGGAGGGTTTACTCATAGAAAATGGGGCTGTGGTGGGGGTT…	tRNA uridine 5-carboxymethylaminomethyl modification enzyme MnmG	36	0	100	100	100	100	100	100	1	1	1	1	1	1	1	1	1	1	1	1	1	1	1	1	1	1	1	1	1	1	1	1	1	1	1	1	1	1	1	1	1	1	1
OG00601	ATGGATTATTACGAACTTTTGGGTGTGGAAAGAAGCGCGAGTAAGGAGGCCATTAAAAAAGCCTTCAAACAGCTAGCCCGTAAATACCACCCTGATTACAACCCGGATAATAAAGAGGCAGAGGAAAAATTCAAACGCATTAGCGAAGCTTACAGCGTACTTAGCGATGATGAAAAGCGCCAAATTTATGATCGCTATGGCAAAGAAGGCTTAGAGGGTAGAGGTATGGGGGGATTTAATGATCTCTCAGATATTTTTTCTAACCTGTTTGGGGAGGATTCGATTTTTGGTAACGCCTTTGGTTTTGGCAATGCCACAAGGCAAAAACAATCCAAAATCCCTAAAGATCTGCGCATGCCCTTAAAACTTAGTTTTAAAGAGGCGGTTTTTGGCTGTAAA…	Chaperone protein DnaJ	36	0	100	100	100	100	100	100	1	1	1	1	1	1	1	1	1	1	1	1	1	1	1	1	1	1	1	1	1	1	1	1	1	1	1	1	1	1	1	1	1	1	1
OG00602	ATGAATTATATTCCCTATGTTATTGAAAAAACAGGACGCGGTGAACGCAGTTATGATATTTATTCCCGTCTTTTAAAAGATCGCATTGTGTTATTAAGCGGCGAGATTAACGACGCGGTGGCCTCCACTATCGTAGCCCAGTTGCTTTTTTTAGAAGCTGAGGACCCTGAAAAAGATATTAATCTTTACATCAACTCCCCCGGGGGTTCTGTTACTAGTGGTTTAAGCATTTATGACACCATGAATTATATCCACCCAGATATTTGCACGATTTGTATCGGTCAAGCTGCCTCTATGGGGGCTTTTTTACTCAGTTGTGGTACTAAGGGCAAACGCTTTTCTTTGCCCCATGCGCGTATCATGATCCACCAACCCCTAGGGGGCACAGAAGGCCAAGCC…	ATP-dependent Clp protease proteolytic subunit	36	0	100	100	100	100	100	100	1	1	1	1	1	1	1	1	1	1	1	1	1	1	1	1	1	1	1	1	1	1	1	1	1	1	1	1	1	1	1	1	1	1	1
OG00603	GTGGCGGTCTATTTAGATTTTGAGAATCGAATCAAGGGACTTCAAGAAGATGTTGAAATGGCCACTATTAGAGGAGATGTAGATGCTAAGGAGATTTTAGAAAAGCGTTTGGCTAAAGAAACCGAATCTATTTATTCTAATCTCACAGACTACCAAAGACTCCAGTTAGCCAGACACCCAGATAGGCCCTATGCGATGGATTATATTGAGCTAATTCTCAAAGATAGGTATGAAATTTTTGGAGACCGACACTTTAGCGATGATAAAGCCATTGTAAGTTTTATTGGTAAAATTGAAGATGTCAGTGTTGTAGTCATTGCTGAGGAAAAGGGGCGGGGCACGAAAAATAAATTAAGGCGTAATTTTGGCATGCCCCATCCAGAGGGTTATCGTAAGGCT…	Acetyl-coenzyme A carboxylase carboxyl transferase subunit alpha	36	0	100	100	100	100	100	100	1	1	1	1	1	1	1	1	1	1	1	1	1	1	1	1	1	1	1	1	1	1	1	1	1	1	1	1	1	1	1	1	1	1	1
OG00604	ATGAAAACCTATAACATTGCCTTAGTAGGCGCAAGTGGTGCAGTAGGAGCTGAGATTATTTCTGTTTTAGAGGAATATCAATTCCCCATAGGCCACTTTTATCCCCTAGCTAGTAAGCGCAGTGCCGGGCAAAAAATCAAGGCCTTTCAATCAGAATACAGCGTTTTAGAAACCACCCATGCTAGTTTTACCGGTATTGACATTGCCTTTTTTAGTGCCGGTAAAAGCGTGAGCGAGGTTTTTGCCCCCAGTGCAGCTAAAGTAGCTTTAGTGATAGATAACACTAGCCATTTTCGTTTGCAAGAGGATATTCCTTTAGTTGTACCTGAAGTTAATATCCAAGATTTAAAGCACTGCCCTAAAAATATCATCGCTAACCCTAATTGTTCTACGATTCAA…	Aspartate-semialdehyde dehydrogenase	36	0	100	100	100	100	100	100	1	1	1	1	1	1	1	1	1	1	1	1	1	1	1	1	1	1	1	1	1	1	1	1	1	1	1	1	1	1	1	1	1	1	1
OG00605	ATGAGCCGCACTATCACCATTAGAGTTTTAAAATTTGACCCCCAAAGCGCGGTGTCTAAGCCCCATTTTAAAGAATATAAACTTGAAGAAATCCCCTCTATGACGCTTTTTATTGCGCTAGGTATTATCCGCGAAAAGATGGATCCAGATTTGAGCTTTGATTTTGTGTGCCGTGCGGGGATTTGTGGGAGCTGTGCGATGATGATTAATGGCCGTCCACGCCTGGCTTGTAAGACTTTAACCTCTAATTTTAGCGAGGATACAATTACGCTTATGCCCATGCCCTCTTTTCCTCTCATTAAAGATTTAAGCGTAAATACAGGCGAATGGTTTGCACAAATGGATGCACGCGTACAAAGTTGGGCACACCATAAGAAAGAGGTGGATATTACCCGCCCA…	Fumarate reductase iron-sulfur subunit	36	0	100	100	100	100	100	100	1	1	1	1	1	1	1	1	1	1	1	1	1	1	1	1	1	1	1	1	1	1	1	1	1	1	1	1	1	1	1	1	1	1	1
OG00606	ATGAAGACGCGCAGTTTTAAAATCTTTAGCGGGAGTGCACACCCGAGTTTTAGTAAAGAAGTTGCTAGGCATTTAAATGTTGGGTTATCTAAGGCGGTTTTGGGGTATTTTAGCGACGGGGAAATCAATGTACAAATTAGCGAATCTGTGCGTGGACGCGATGTTTGTATTATCCAGCCCACCTGTGCGCCTGTTAATGATAATTTAATGGAACTCTTAATTATGGTAGATGCGCTTAGGCGCAGTTCAGCCAATTCAATTACGGCAGTAATTCCTTATTTTGGTTATGCCAGACAGGATCGAAAAGCCGCCCCTAGAGTGCCTATTAGTGCTAAATTAGTGGCTGATTTAATGCAAAGCGTGCAAATTGATCGCATCATCACAATGGATTTACACGCC…	Ribose-phosphate pyrophosphokinase	36	0	100	100	100	100	100	100	1	1	1	1	1	1	1	1	1	1	1	1	1	1	1	1	1	1	1	1	1	1	1	1	1	1	1	1	1	1	1	1	1	1	1
OG00607	ATGAAAAACCGCTATCTAAAATCCTTTGAAGATGCGCAGATTAAAGTAGAACCCCCCAGGTTTAAAGCAGGAGACACGCTAAAATTAGGGATTCGTATCCAAGAAGGCGATAAAATGCGTACCCAGAATTTTGAGGGAGTGTGCATTAGTTTGCGCGGCTCTGGAGTGGGTAAAACCTTTTGTGTCCGTAAAATTGGCGCGAATGGTGTGGGCGTAGAGAGGATTTTTCCCTTATATGCGGCAAGTTTGGTGAGTATTGAAGTTTTACGGGTAGGGCGTGTACGCCGGGCTAAACTTTACTATTTGCGCCACAGAAAAGGCAAGGCAGCGCGCATTAAAGAAGTACGCAAAAAAGAGTTGGTTTAG	50S ribosomal protein L19	36	0	100	100	100	100	100	100	1	1	1	1	1	1	1	1	1	1	1	1	1	1	1	1	1	1	1	1	1	1	1	1	1	1	1	1	1	1	1	1	1	1	1
OG00608	ATGATCTCTACACTCAAACCGCTTAAAATCGGTAAACACATTCTTAAATACCCCATTTTTCAAGGGGGCATGGGGGTTGGAATTAGCTGGGACGAGCTAGCCGGGAATGCCGCTAAAGAAGGGATTTTAGGCGTGATCTCAGCCGTAGGCACGGGTTATTATAAAAACATGCGCTTTGTAGAAAAAATCGTAGCCAAAAAACCCTTTGAGGCCCTTAATTTTTACTCCAAGCAGGCTTTGATAGAAATCTTTAAAAATGCCCGTAAAATCTGTGGGTCTAATCCGCTAGGGGCTAATATCTTGCATGCGATTAATGAATACGGGCGGGTGGTGTGCGATGCTTGTGAAGCCGGGGCTAATGTAATTATTACCGGAGCCGGATTGCCCACTAACATGCCC…	Nitronate monooxygenase	36	0	100	100	100	100	100	100	1	1	1	1	1	1	1	1	1	1	1	1	1	1	1	1	1	1	1	1	1	1	1	1	1	1	1	1	1	1	1	1	1	1	1
OG00609	ATGAAAAAAGGTATCCATCCCACATACATTCCATGCAAGGTTACTTGTGTAACTAGTGGTAAAGAAATTGAAGTACTGAGCACTAAAAGCGAATTAAGAATTGATATTTCTAGCTTTTGCCACCCTTTTTATACAGGTAGCGATAAAATCGCCGACACCACCGGACGCGTGGAAAAATTCAGACAAAAATACAAAATGCAATAA	50S ribosomal protein L31	36	0	100	100	100	100	100	100	1	1	1	1	1	1	1	1	1	1	1	1	1	1	1	1	1	1	1	1	1	1	1	1	1	1	1	1	1	1	1	1	1	1	1
OG00610	ATGAGTGTACATGCAAAAAGATTAGATGCAAGATTACTTGAATACCTACAGGAGGCCTTAGGCGCTTTAGATAATCCAGAATTAAGTAACCTCACCCTCACGGCGGTACACTGCTCTAGGGGCAAATACCACGCTGTGATCTATGTAGATGGCTCGTTTATAGACACAAAACAAAGGGGCGCATTGCTCAAGGCGCTTAAAAAGGCCACACCAATACTTCGCGCCCATGTTTTACAGGTGAGTGGGTGGTTTAAATGCCCGCAACTAGCCTTTGAATTTGACACCCAGTTAGAGCAAGCACAAAAACTAGACGATCTCTTTGCCCGCATTGGTTTATAA	Ribosome-binding factor A	36	0	100	100	100	100	100	100	1	1	1	1	1	1	1	1	1	1	1	1	1	1	1	1	1	1	1	1	1	1	1	1	1	1	1	1	1	1	1	1	1	1	1
OG00611	ATGCTTAAAAAATTAGCCATTTATCCGGGTTCCTTTGATCCAATCACTAATGGGCATTTAGACATTATCCAAAGAGGCAGTGAATTATTTGATAATTTAATAGTGGCGGTGGCTAAATCTAGCGCTAAATGCCCCATGTTTTCTCTTGCTAACCGGTTAAAAATGTTACAACTTGCCACAGCGCATTTACATAATGTCAAATGTTTAGCCTTTGAAGGGTTATTAGTTGATTTAGCTAAAGATCATAACTGCCGGTGTATTATCCGCGGGCTTAGGGCGGTGAGTGATTTTGAATTTGAGTTACAAATGTGCTATGCTAACAAATCTTTAAATCCAGATTTAGAAACATTATATTTCATGCCCTCTTTACAAAATACTTTTATTAGCTCCTCTGTTGTG…	Phosphopantetheine adenylyltransferase	36	0	100	100	100	100	100	100	1	1	1	1	1	1	1	1	1	1	1	1	1	1	1	1	1	1	1	1	1	1	1	1	1	1	1	1	1	1	1	1	1	1	1
OG00612	TTGGTTGCGCGCTTTCTGACTAAAAAAATCTTTGTCGGTCCTGTGGCTGTGGGAGGCGATGCGCCTATTAGTGTGCAGAGCATGACCTATAGCCAAACCCATGATATAGAGGCCACTAAAAGCCAAATTGATCGCCTCAAATTAGCGGGAGCAGATATAGTACGCGTGGCTGTGCCCTATAAAAAAGACGCCCTTGCTCTTAAAGAATTGAAAAAAGCCACCTCTTTGCCCTTGATTGCAGACATTCATTTTCATTATCAATTTGCTCTTATTGCCGCTGAAAGCGTGGACGGTATCCGTATTAATCCGGGAAACATTGGCTCATTAGAAAAGATCAGATCTGTTGCTAAGGCTTGCAATGCACGCTCTTTGCCCATCCGTATTGGGGTAAATGCAGGG…	4-hydroxy-3-methylbut-2-en-1-yl diphosphate synthase	36	0	100	100	100	100	100	100	1	1	1	1	1	1	1	1	1	1	1	1	1	1	1	1	1	1	1	1	1	1	1	1	1	1	1	1	1	1	1	1	1	1	1
OG00613	ATGGAGAATTTCTTGATATTTATTACTAATATCAATGTGATTTTTTATGTTCTGAGTTATCTCATTGGGGGGATTCCTTTTGGTTATGTGATCATGAAGGTGCTTTACAATGTAGACATCACCAAACAGGGGAGTAAAGGCATTGGCGCGACTAATGTCATGCGCGTATTAACTACCATTGATTCTTCTAAAGCAAAAAAAATAGGCACGGCGGTTTTATTGCTAGATTTGTTAAAGGGGGTATTTACGGTATTTCTTGCTAAACTTGCCGGGCTTAATTTTTCAGCCCAGTGGATGGTGGCTATTTTAACCATTATAGGGCATTGTTACTCACCCTATTTAAACTTTAGCGGGGGTAAGGGAGTGAGTACCACAATGGGCGCGGTGGTATTATTAATC…	Glycerol-3-phosphate acyltransferase	36	0	100	100	100	100	100	100	1	1	1	1	1	1	1	1	1	1	1	1	1	1	1	1	1	1	1	1	1	1	1	1	1	1	1	1	1	1	1	1	1	1	1
OG00614	ATGCAAAATCTACCCCTACTTGCCAATATTTTAGAAACTAGTTTTACACAAGCTAGCCAAAGACAACTCAAACCCCGCGATTATGACATCAAGCCTTCCACTTTACTTTATGGGGGGGCTAAGGTGGGTAAAAGCGCTTTGGCTCTGTTTGTCGCTAAGAATTATAAAAAGCCCATTTATGTAGACGCCACAGACTGGCGTTTGCCCTTAGACGCGCTTTTTAAATTTTTACCCTCCTTTGCTCAAGATTATGGAGCAGATCTGCTTATCCTCAAACACCCCCCTAAAGATTCTCCCCTGCCTACTTTGCCTACTTTACTCATTCAAAGAGACACCAGCAACACCCCAGAGGGTTTTAAGCAACAAGCCATTTCCCCTTTAAGTTTTTCTGAATTTGTC…	hypothetical protein	36	0	100	100	100	100	100	100	1	1	1	1	1	1	1	1	1	1	1	1	1	1	1	1	1	1	1	1	1	1	1	1	1	1	1	1	1	1	1	1	1	1	1
OG00615	ATGGACACGCAGAGCTATACCAATAAGGACACCTATTTTCACCGCTCCTTCCGTCTCAAACGCTACTTTGTTTATGTTGCCATTGCTCTTATCCCTATGATCATTCCCTTCTTGCACATAGGAGATGGGCAGATCTTTTTAATTTCCTTTGAGCGTGGACAACTCCACTTACTTGGCAAAATTTATAACACCCAAGAGATGTATCTTCTCCCCTTTTTGGTGATCTTTCTTTTTATTTTTATCTTTTTTATGACCACAATGCTTGGGCGAGTCTGGTGTGGCTGGGGTTGTCCGCAGACTATTTTTAGAGTGATTCATCGCGATCTGATTGAGACCAAGATTTTAGGCTTGCATGCTAAAATTGCTAATAAACAGCGCCCCACTCCCCCCACAGCGGCT…	Putative electron transport protein YccM	36	0	100	100	100	100	100	100	1	1	1	1	1	1	1	1	1	1	1	1	1	1	1	1	1	1	1	1	1	1	1	1	1	1	1	1	1	1	1	1	1	1	1
OG00616	ATGTTTATTGCCATAGAAGGAATTGATACCAGCGGTAAAAGTACCCAGATCAATCTTTTAAAACAAACCTTCCCTAATGCCTTATTCACCAAAGAACCCGGGGGTACACCTCTGGGTCAGGCTTTGCGCGAAAAGATTTTAGATCATAAACTATCTAGCCATGCCCAATTTTTACTCTTTTTAGCAGATAGAAGTTTGCACATAGAGGAGGTGATCAAGCCTAATTCTCACCGATTAATTTTTAGCGATCGTTCTTTAATCTCAGGGCTTGCTTATGCACCTTGTTTGTTACAAGAGGCCATTGATTTACATAAAATACATGGGTTATTAGAAGTGATACCAGATCTTGTTTTTGTTTTAAAACTAGATCATACAGAGTTAAAAAAAAGGCTAGATAAA…	Thymidylate kinase	36	0	100	100	100	100	100	100	1	1	1	1	1	1	1	1	1	1	1	1	1	1	1	1	1	1	1	1	1	1	1	1	1	1	1	1	1	1	1	1	1	1	1
OG00617	ATGGATTTTGAAGGTTGGGATAGCGATAAACCTGAGCTTAATATCACGCCCTTAGTGGATATTATGCTAGTACTTTTAGCTATTTTGATGCTTACAGCGCCTACTATCACTTATAAAGAAGACATTAAATTGCCCAAAGGTTCTCCAAGTGCCCGTGCTCCTAAAGCTCAGATTTTAGAAATACGCATGGATATTCAGGGTAAAATTTATATTTATGATAAAGTTTATAGCTTTGCCTCTTTCCCGGATTCTTTTCACCTTTTGGCTAAAAAATACAATAAAGATATAGCTGTCCATGTGCGAGCAGACAAACGATTAACCTATGACAAAATTATTTATCTTCTCAAGAATATTAGAGAGGCAGGATTTCACAAGGTTTCTCTAGTTACTAGTGCCTAA	Biopolymer transport protein ExbD	36	0	100	100	100	100	100	100	1	1	1	1	1	1	1	1	1	1	1	1	1	1	1	1	1	1	1	1	1	1	1	1	1	1	1	1	1	1	1	1	1	1	1
OG00618	ATGGCTAAGCGTCGTGTGTTGTATCAGGGATACACTTTTGAAATCGCCTATATTTTTGATAACCGGCGCGTACCTAAAAATTTAGTGTTTTTACATGGTTGGGGGAGTTCTAAGGAATTAATGCAAACGGCTTTTAAAGCCTTTTTTAATCACTACAACCATTTTTATTTAGATTTGCCCGGATTTGGTAAAAGCCCTAATCACATTTTCCTTACCCCTAGAGATTATGCTAAAATCGTAGACGCGTTTTTTGATTCCTTGCAAGTAGAAATTGACATGGCCATTGGGCATAGCTTTGGGGGTAAAGTGGCGTTATTGTGCCGGAGTACTAATTTAGTGCTTTTAAGTACAGCAGGGATTTTAATCCCCAAATCCTTTACAACCCGTTTTAAAATCAAA…	2-succinyl-6-hydroxy-2,4-cyclohexadiene-1-carboxylate synthase	36	0	100	100	100	100	100	100	1	1	1	1	1	1	1	1	1	1	1	1	1	1	1	1	1	1	1	1	1	1	1	1	1	1	1	1	1	1	1	1	1	1	1
OG00619	TTGCATTTGATGATTGAAAAAACACGGCTAGAAGAGGCGCTTAAAAATCTCATTGCCTTTACCGATCGCAAGGATTTAACTAATATCACCTCTCATATTTGTTTAGAGGCCAAAGGAGATTTGTTACGCCTAGAGGCTAATGATTTAGAAATGGGGCTGTGTTTGAATCTAAACGCATCGATCTTAGAGGAGGGGGGCGCGACTTTTAACGCTAAGCACTTTTTAGACATCGCCTCTAAATTAGAGCAAGGAGAACTCACCTTACAAACCAAAGAAAACTATGTGCATATTAGTTTTAAGCGTTCTAAATTTAAACTCCCCCTCTTTGATAAGGCAGATTTCCCCACTTTCCCTAGCTTTGAAGACTTACCCTTTGTACACTTTAGCGATACGACTTTA…	DNA polymerase III subunit beta	36	0	100	100	100	100	100	100	1	1	1	1	1	1	1	1	1	1	1	1	1	1	1	1	1	1	1	1	1	1	1	1	1	1	1	1	1	1	1	1	1	1	1
OG00620	ATGAAAACCCTACATTTAGTAGATACCTTTGGGTTGCTCTTTAAGTTTTACTATCCTTTGCGTGATTTGCAAACCTCAAAGGGTATCAATACAGCGTGGCTAAGCGCCTTTGCTAAAATTATCCACCAACTTTATAGCTTTAAGGCAGATAGACTCATTTTTGCTTTAGAAAGTCAGAGTAATCATAGAAAAACCCTTGATCCTGCCTACAAAGCTAATCGCATCGCCCCGCCTCATCTGCATACCCAACTGCCCATTATCTTAGAGTGGATAGAGCAAATGGGTTTGTGTGCGCTGAGTGTGGAGGGGTATGAAAGCGATGATGTGATTGCTAGTCTTTGTTATGCTTTTAAAGATCATTTTGTACGGATTATAAGTTTTGATAAAGATTTTTACCAA…	DNA polymerase I	36	0	100	100	100	100	100	100	1	1	1	1	1	1	1	1	1	1	1	1	1	1	1	1	1	1	1	1	1	1	1	1	1	1	1	1	1	1	1	1	1	1	1
OG00621	ATGAAAATTTTAGTGCGTTTGCCTAATTGGCTAGGTGATGGCGTGATGGCCACACCTCTTATACAGACTCTCAAAGCCACTTTTAAAGACGCAACTTATGTTCTTGTTGGCTCTGGTAGTGTGTGTGCACTCTTTGAGCGCGATTTACATAATGTCTTAATCATTGATAAAACCAAGAGCGCTAAATGCCGCATGTGGGCTACTTATAAACTAGCTAGAGACATTGGCCCTTGTGATATAGGTTTAGCCCTAACTAATAATTTATATGCGGCCCTTTTGCTTTACTTTAGCCAAACCCCTATTCGAATCGGGTATGCTAAAAATTGCCGCTCTTTTCTTTTAACCCATGCTTTAAAACCCCATAAAGGCCACCAAGTAGAGCGCTACTACCATTTATTA…	ADP-heptose--LPS heptosyltransferase 2	36	0	100	100	100	100	100	100	1	1	1	1	1	1	1	1	1	1	1	1	1	1	1	1	1	1	1	1	1	1	1	1	1	1	1	1	1	1	1	1	1	1	1
OG00622	ATGCACCTGTATAAGTACTGCGCAAGTGGCAATGATTTTCTAATTACTAGCCAATTTAAATCAGGTGATTATAGCGCGCTAGCCAAGCAACTTTGCCACCGCCATTATGGTTTTGGTGCCGATGGTTTGGTGGTGTTGCTCCCTCATCATGAATTAGCCTACACTTGGGAGTTTTATAATGCCGATGGGAGTGAGGCTGAGATGTGTGGGAATGCTAGCCGTTGTGCTGGGTTTTATGCTTACAAACAAGGTTTAGCCCCCTGCCAGCATGCTTTTTTAAGTAAGGCTGGAATTATCCGGGTAGAGGTGCAAAGTTTAGGCCAAACATCAGCCCTAGTAGAGAGTAATTTAGGCGTACCCAAATGGTTACAAACTCTAAATTTAGAGGGGAAAACTTGG…	Diaminopimelate epimerase	36	0	100	100	100	100	100	100	1	1	1	1	1	1	1	1	1	1	1	1	1	1	1	1	1	1	1	1	1	1	1	1	1	1	1	1	1	1	1	1	1	1	1
OG00623	ATGGCCGTTCCTGATAGACGCGTGAGCAGAACTAGAGCAAAAAAAAGACGCACCCATTACACCGCAAAGTTAGCAATGCCTGTTAAAGGTGAGGATGGGAGCTGGAAACTACCCCATTTTCTCAACCAGTTTACGGGCAATTATAAATAA	50S ribosomal protein L32	36	0	100	100	100	100	100	100	1	1	1	1	1	1	1	1	1	1	1	1	1	1	1	1	1	1	1	1	1	1	1	1	1	1	1	1	1	1	1	1	1	1	1
OG00624	ATGGCCTTAGTAGAAAATTTCTTAGCCAGTAGTGGGCTTGTTACTCTTTTTGTCTTGATCCTTCTTTCTATTTATTTTATCTTAACCTTATGGGTCTTTTTTTATAAGTATGTTTCTATTAAGACTAATATCCTGAAAGAAAAGCAATCTTTAGAAGCCATTATGGGAGGCGCACAAAAAGACCTACAATTTAAATCCGCACACATGGATAAACCTTCTAAAGAGTGGCTAGCTGTGTGGAAAAGCCAATTATTGCGCCAAAACACCACCGGGCTTGTGGTACTTAGCATTATTGCTAGCACCGCACCTTTTGTTGGACTCTTTGGGACGGTGGTAGAAATTTTAGAAACCTTTGGGCATTTGGGAGGGCAAGTTTCTTTTGATGTTATCGCTCCTACT…	Biopolymer transport protein ExbB	36	0	100	100	100	100	100	100	1	1	1	1	1	1	1	1	1	1	1	1	1	1	1	1	1	1	1	1	1	1	1	1	1	1	1	1	1	1	1	1	1	1	1
OG00625	ATGAAACCTCTAATTATTGGGAGTCGTGGGAGTGCTTTAGCCTTGTGGCAAGCGCGCTATATCCAAACTCAGCTAGAAAGTTTAGGGCTTTTAAGTGTTATTGAGGTGGTTAAGACTAAGGGGGATAAAATCTTAGATGTGCCTTTGGCCAAAATTGGGGGCAAGGGGCTTTTTACTAAAGAGCTTGAAGAGTTGTTGCTTAGTAAAGATATAGATTTAGCGGTACATTCGCTTAAAGATGTACCCGTAGAGTTTGTAGAGCCTTTGGATTTAGCTTGTGTGAGCGTGCGTGCAGATGCTAGGGATTGTTTTTTAAGTTTTAAATCCCCAAATTTTAAGGATTTGCCTAAAGGGGCCAAGGTGGGCACGACTTCTTTACGGCGTTCTATGCAACTTAAA…	Porphobilinogen deaminase	36	0	100	100	100	100	100	100	1	1	1	1	1	1	1	1	1	1	1	1	1	1	1	1	1	1	1	1	1	1	1	1	1	1	1	1	1	1	1	1	1	1	1
OG00626	GTGGGGATTTTACTAGCCATAGGGGCTTTGGCATTTTTAATTATCTTCCATGAATTCGGGCATTTTTGCATGGCGCGTCTTTGCAAGGTGGAGGTAGAGGTTTTTTCTCTAGGCTTTGGCCCTAAACTTTTTATTAAACAACATAAAAACACCAAATACTGCCTTTGTCTTATTTTGCTAGGGGGTTATGTGGCGCTTAAACAGGAGGGAGAGGGGGGCTATTTAGCTAAAACTCCCATTCAAAAAAGCTTGATTTTACTAGGTGGGCCTCTTTTTAATCTCTTATTAGCTGGATTGATTTATTTAGCTTTGTTTTTAACTCCAAGCCCTCATCTTGCCCCTATTGTAGGATCTGTTTTACCCAACATGCCCGCTAAGCAAGCCGGTCTCCAACCCAAA…	Metalloprotease MmpA	36	0	100	100	100	100	100	100	1	1	1	1	1	1	1	1	1	1	1	1	1	1	1	1	1	1	1	1	1	1	1	1	1	1	1	1	1	1	1	1	1	1	1
OG00627	ATGCGGGCTTTTGTACTTGTAGTGATTGCCTCTATTATTGTCGCTCTTAGTACAGCTTGGGGGACCTATCTAGTCAAGCCAACTTTAGATGAAATTTTTATTAAAAAAGACACCCACATGCTTTCTATCTTGCCCTTTTTAGTGATTTTGGCATATCTAGGCAAGAGCGGGGGGATTTATGTCCAAACTTATTTCACTAATTACATCGGGTTAGACATCGTAAAAAAATTGCGCGATCACATGCTTTATACCCTTTTAAGAATGGAAATATGTTTTTTTGAGCGCACTAAAAAGGGCGAGCTAATTACCCGTATCACTAATGACATCGCTTTAGTACGTGCCAGTCTCTCTAATTATTTATCTGAAAGCATGCGCGAAATGCTCACCGTTGTAGGTTTG…	Lipid A export ATP-binding/permease protein MsbA	36	0	100	100	100	100	100	100	1	1	1	1	1	1	1	1	1	1	1	1	1	1	1	1	1	1	1	1	1	1	1	1	1	1	1	1	1	1	1	1	1	1	1
OG00628	ATGGAAAGAATTTTTATAAACAGCTTGCTACCCTGCTTACTCACCGGCATTAGTGTTTTTTGGATCACAAAAAAATCGCTGACTTCCAAGCATCGATCTCTAATCAAGCAGGCTAAGGCTAAAGCAGATATGCTGCTTTATCAAGCTCAAGTACTTTATAAAACAAAGGAAGTAGAATCAGAAACACTAGCCCACCAATTAAAACAACAGTATGAAGAACAAATTCAAACCCATAACACTTCCTACCAAACAAGACTCAATGATCTAAAATCTTATGAACAACAACAGCAACAACACTGGAATAGCAAACATAAAAAGCTAGATCAAGACAAAATGGCGCTAGATGATCTCAAAACACAATTACAGGAGGAAAAACGACTCCAAGAGCAGACATGCCAA…	Ribonuclease Y	36	0	100	100	100	100	100	100	1	1	1	1	1	1	1	1	1	1	1	1	1	1	1	1	1	1	1	1	1	1	1	1	1	1	1	1	1	1	1	1	1	1	1
OG00629	ATGGGAGCAACAATAGATCAAGGCATACGCGCGTATTTGCCTAAGTACTACACCACGACTTTAGAAAATGGTTTGCAGGTAGTGGCCGTGCCTTTGGCTAATAAAAGCGGAGTGATAGAGGTAGATGTGCTTTATAAAGTAGGATCGCGCAATGAAAGAATGGGCAAAAGCGGAATTGCTCACATGCTTGAGCACATGAACTTTAAAAGCACCAAACATTTAAAAGAAGGCGATTTTGATGCCATTGTTAAGGGTTTTGGAGGGGTTAGTAATGCCTCTACTAGTTTTGATTACACCCGTTACTACATCAAAGCTAGCAATGCTAATTTAGATAAATCCCTTGAGCTTTTTTCTGAAATGATGGGTTCGTTACAACTCAAAGAAGAGGAATTTTTGCCC…	Protease 3 precursor	36	0	100	100	100	100	100	100	1	1	1	1	1	1	1	1	1	1	1	1	1	1	1	1	1	1	1	1	1	1	1	1	1	1	1	1	1	1	1	1	1	1	1
OG00630	ATGGGTATATTGCAGGCATTGCGCCGTTTTGTGATGAGTTGGACGGGGACGGTTGTTTTGGTATTACTGGCTATCTTTTTTGTAGCCCAAGCTTTTGTGATTCCTTCGCGCTCTATGGTGGGTACACTTTATGAGGGCGATATGCTTTTTGTGAAAAAATTTAGTTATGGCATTCCTATCCCGCGTTTGCCTTGGCTAGATATTCCATTACTACCCGATTTTAAAGGTAATGGCCATCTTTTTGAGGGTAAAAGACCTGAGCGGGGGGAGGTAGTGGTCTTTATTCCGCCAAGCAATAAGGGTTATTATGTTAAACGGCTTTTTGCAGTGGGAGGCGATGAGGTGGTGTTTAACCAAGAGGGGTTTTATCTGCACCCAGTAGAAAGCGAAAAAGATCCA…	Signal peptidase I	36	0	100	100	100	100	100	100	1	1	1	1	1	1	1	1	1	1	1	1	1	1	1	1	1	1	1	1	1	1	1	1	1	1	1	1	1	1	1	1	1	1	1
OG00631	ATGATTCCCTACTCTTTACTTTATCACTTCGCACAGCTACTCAAAGCACAGGCTAAGATCACTATCCGCCATGCCCAAAATATTTTCAGTTTAGACACCCCCGCTTATGCTTTTAAAGCCTGCATGCAAAAGGGTAACAGTTATGTTTATCTGGATAAAACCCCTCTTTTGATCCATAAAACCGCCTTAAACCTAGCTTTAGAAAAACATGCAAGCAATGCTAAGATTGTAGATGTGTATCTAGAGAATGAAGATCGCATTTTAAAAATCACTTTAGAGGGAAAAGAAACCTATAAAAAAACCCACACGATTTTACAATTAGAATTTACAGGCAAGCACAGCAACGCGATTTTACTTAATAGTGAAGGGTATGTGATAGAGGCGCTACATTTTATAGGG…	hypothetical protein	36	0	100	100	100	100	100	100	1	1	1	1	1	1	1	1	1	1	1	1	1	1	1	1	1	1	1	1	1	1	1	1	1	1	1	1	1	1	1	1	1	1	1
OG00632	ATGAAAGCTCTAAAAGTTTATGAAATAGACCCCACACTTTTGGCTTCTTATCAGTATGCGGTTATTAAAACCAATAAGGGGGCGATTAAAATCCACTTATTCGGGCAAGAAGCGCCACAGGCGGTAACTAATTTTGCGACTTTAGCCAAAGAGGGTTTTTATAATAGGCTAAATTTTCACCGCGTAATTACCGGGTTTGTAGCTCAGGGGGGTTGTCCTCTTGGTACGGGAATGGGTGGACCAGATTATCGTATCCGCTGTGAAGTGCAAAATAACCCGCACAAACATAAAAGGGGCGCATTAAGCATGGCACATGCCGGCAGAGACACGGGTGGTAGCCAGTTTTTCCTCTGTTTTGAGCCCCAACCCCATTTAGACGGGGAGCATACGGTTTTTGGA…	Peptidyl-prolyl cis-trans isomerase B	36	0	100	100	100	100	100	100	1	1	1	1	1	1	1	1	1	1	1	1	1	1	1	1	1	1	1	1	1	1	1	1	1	1	1	1	1	1	1	1	1	1	1
OG00633	ATGCTTGATCGCTATTCTAGGGAGGGGATGTTAGCCTTGTGGAGTTTACGAAACAAATTTGATACTTATCTAAAGGTTGAAAAAGCCGTTGCTAGCGCGTGGTATCAACTAGGTTTGATGAGTGCTGTGGATTGTGAAAAAATCCAAAAGGCATGGTTTAGTCTGGAGCGTATCCACACCCTAGAACAGACTACAAAACACGATGTGATAGCTTTTATTAATGCTGTATGTGAGAATCTAGGCGATGAAGCGCGGTTTTTCCACTATGGCATCACCTCTAGCGATTGTATTGATACAGCCCTAGCCTTGCTGTTACAAGAAAGCCTTAAAATTATCTTGAAAGATTTAGACGCGCTTTTAGCTGTGCTTAAAAAGCGAGCTTACGAATTTAAAGACACA…	Adenylosuccinate lyase	36	0	100	100	100	100	100	100	1	1	1	1	1	1	1	1	1	1	1	1	1	1	1	1	1	1	1	1	1	1	1	1	1	1	1	1	1	1	1	1	1	1	1
OG00634	ATGGCAGAGTCTGAATACCACGCAGTAAAAGAATTTTCTGGTTTAGTGCGCTTGTTTCACTGGGGACGGGCTTTGGCGATCTTTTTGCTCTTGCCCACAGGATTTTACATTGCCTACCCCTTTTTACAACCCAGCGCTAGTGTTTATCACGATATGTATTTTTTACAGGCCTATATCCGTAGTTTCCATGAGATGTTAGGCTTTTTCCTCATCGCCCTATCCCTCTTTCGCTTTTACCTCTTTTTCTTTGATAAAAAAAGCCGGAATGAGCGCGCTTCTATCCGGTATGTGGGGCGTCTTAGTGCATGGATTGATCAACTTAAAGTGTACTTTTGGATTGGTAAACCCAAACACGCTAAGAGTACTTATAACCCCTTGCAATTTGTGGCCTACTTTGGT…	Quinone-reactive Ni/Fe-hydrogenase B-type cytochrome subunit	36	0	100	100	100	100	100	100	1	1	1	1	1	1	1	1	1	1	1	1	1	1	1	1	1	1	1	1	1	1	1	1	1	1	1	1	1	1	1	1	1	1	1
OG00635	TTGACTCTTGCGCTTAAATACCGCCCTAAGCATTTCAAGGATTTAATCGGACAGGAAAGTGTTTCTAACACTTTAAGCCTAGCCCTTGATCACGCGCGTTTAGCCCATGCGTATTTGTTTAGCGGTTTACGCGGGAGTGGTAAAACTAGCACAGCGCGCATTTTTGCGCGGGCTTTGCAGTGTGAAAAAGGACCTAGTAGCATACCTTGTGATAGCTGTTTAAATTGCCTAGATGCCCTTAAAGATCGCCATTTAGACATTATAGAAATAGATGGCGCGTCTAACCGGCGGATTGAAGATGTGCGCAACATTATTGAACAAACAAAGTATAAGCCTAGCTTGGGTCGTTTTAAAATTTTTATGATTGATGAAGCCCACATGCTCACTAAAGAGGCATTT…	DNA polymerase III subunit tau	36	0	100	100	100	100	100	100	1	1	1	1	1	1	1	1	1	1	1	1	1	1	1	1	1	1	1	1	1	1	1	1	1	1	1	1	1	1	1	1	1	1	1
OG00636	ATGAACACCCGTTACTGCAGTTTTTGCAATAAGCCGGAAAACACCCTGCAACACCACCGCCGCTTGGTGTTTTCCTCTAAAAAATCGGGTAAGGATATCCACATCTGCGAGTACTGCGTGGAATATCTTTATAAAGAACTCCACACAGAACTACACACCAGTGTTTTAGATGTGCGCAAGCACACAGGAGAAGATCCCTTACCCCTTAAAAACAACACCCCTGCCATGATTGCCTCTCCTAAACTTTTAAAAGAAGCCTTAGATCATTATGTTATCGGGCAAGAGGACGCTAAGCGGGTTTTAAGTGTGGCGGTGTATAACCATTATAAACGCTTGCATTACCAAGAAACACGCGATTCAAACACACAAGAAGTAGAGATTTCTAAATCCAATATTTTA…	ATP-dependent Clp protease ATP-binding subunit ClpX	36	0	100	100	100	100	100	100	1	1	1	1	1	1	1	1	1	1	1	1	1	1	1	1	1	1	1	1	1	1	1	1	1	1	1	1	1	1	1	1	1	1	1
OG00637	ATGAAAGGGAAAAATATTAGGCTAGGTTTTTATAGTGGCTTACTAGCTTTATTACTGGCTACCTGTTTTGGATCAAGTGGCTTACTTGGCTCTATTGGGGAATTAATAGCCGCTTTACACTTCCATTATTTGGGATATATTGCCTATGTAGATGTGTTTTATTTACTCTATGTCTCTTTTTTAATCCGCCAAAAAAGCCTGAGAGCATTACAATCTCTTTTGGCTAGTTTATTAGGGTTTTTAGCCTTGTTAATGATCCAATCCTTACTGCTACACAGAGGAGAGGTTGGCATGGCTTTATTAGAGGCGATGTTAGATTATATTGGGACTTTAGGGGCATGGGTTGTGGCTTTGATTATTCTTGTATATGCCTATTCTAATCTCTTTCCTAAAAGTTTT…	DNA translocase SpoIIIE	36	0	100	100	100	100	100	100	1	1	1	1	1	1	1	1	1	1	1	1	1	1	1	1	1	1	1	1	1	1	1	1	1	1	1	1	1	1	1	1	1	1	1
OG00638	ATGAGTAAAAATACACCTCTTTTTTCTATTATTGTGCCCATTTATAATGTGCAATCCTATCTTAAAGAATGCCTAGATTCGCTCTTAGAACAAAGTTATAAAGATTTTGAAATTATACTCATTAATGATGGCAGCACTGATAAAAGCGGAGAAATAGCACAAACTTACGCAGAATCACATTCATTTATTACTCTTGTTCATCAAAATAACGCTGGACAAAGCATTGCGCGGAATGAAGGTTTAAAAAAAGCCAAAGGTCAATACATTGTCTTTGTGGATTCTGATGATAGAATAGATTCTAAAGCTTTAGAATATTACGCCCAGTGTTTTAAGAATGACCCTACATTAGATATTATCTATACAGAGTTTAATCTTATTAGCGATGAGGGACATTCACTT…	putative glycosyltransferase EpsJ	21	11	50	59.2593	50	57.5758	50	58.6207	2	0	1	0	1	0	0	1	0	0	2	1	0	0	2	0	2	0	2	0	2	2	1	1	3	2	1	0	1	1	0	3	4	0	0
OG00639	ATGGCCACTAGAAGTCAAGTTAGAGAGGCAGTTGTAGGCTTGTTATATGCCTATGAAAGCGGGAATGAAGCGGTGCTAGAAAAGGCCTCTGATTTTTTAAACCAAAGAAAGATCAAAAACGCCCAACAACAATTTGCTTTAGAACTTTTAAAAGGAACATTAGATCGCCTAGAAAATTTAGATCAAATTTTACAGCCCTTATTAAAAGATTGGCCTATCAAGCGTATTGGGAGCATGGAAAGGGCAATTTTGCGCTTAGGGGCTTATGAGGTGCTTTATACGACTACTAAGCCTCCCATTGTGATTAACGAGGCCATTGAGTTAGCCAAACAATACGGCGAAGATCAAGCCCCTAAACTTATCAATGCTATTTTAGATGTTTTAGCCAAACAAAAAGCC…	hypothetical protein	36	0	100	100	100	100	100	100	1	1	1	1	1	1	1	1	1	1	1	1	1	1	1	1	1	1	1	1	1	1	1	1	1	1	1	1	1	1	1	1	1	1	1
OG00640	TTGGTTGTTAGCGTGCCTGCCACGAGTGCTAACTTGGGTCCGGGCTTTGATTGTTTAGGTTTGAGTTTGGATTTGAGAAACCGCTTTTCTGTATTGCCCTCTATCTATACAAGCATTAAAATACAAGGCGAGGGCGAGGGATTTTCTAAATTTTTGGTTGATAATATTTTTGTGAAACTTTTTAAAGAAGCCCTAAGAAAACAAGGAATTCAAGAGAATTTTGAATTTTCTTTTTATAATTCCATTCCCATTTCCAGAGGTCTTGGGAGCAGTTCAGCTATTATTGTAGGGGCTATGAGCGCTGTTAGCCATTATTTGCATGGGAGTTTGCATAGGGAGGAAATTTTAGATGCTAGCCTCATGCATGAATCCCATCCGGATAATATAACTCCGGCTGTA…	Homoserine kinase	36	0	100	100	100	100	100	100	1	1	1	1	1	1	1	1	1	1	1	1	1	1	1	1	1	1	1	1	1	1	1	1	1	1	1	1	1	1	1	1	1	1	1
OG00641	GTGAGGCATTTTATAGGCTACATTCTAGGGTTTTTGGTTTTCTTATTAGGTTTACAAGCAGAGGAAGAGCCTAAAGCTAAGGTTGTTTATCTCAAGGTGTTAAACCTGCAAGAACTGAGTAGTAAACCTGTATATGTGGGGCAGAGTGTTTCTGTGCAATATAGCCTTTTACTTTTTCCACAAGCCAAATTCTTAGGCGCTGAACTCTCTAAAATTCCGGATTCCAAACAACTCAAACGCCTTAATTTTACGCCCACTTGGAAAGCTTTAGGCAATGATACTTTTAGTGCAACCTACATTTATAAGGTAACAGGAACTCAAGCGATAATCCCTGAACTTAAAGTGAGTGCTTTTGTTAAAGATCAAGGTTATGTAGATAGCTCTAGCGCGCCTAGTATC…	hypothetical protein	36	0	100	100	100	100	100	100	1	1	1	1	1	1	1	1	1	1	1	1	1	1	1	1	1	1	1	1	1	1	1	1	1	1	1	1	1	1	1	1	1	1	1
OG00642	ATGAAAGAACTTAAGATTTTAGCACTCTTAATTATTGTCATAGGCGCGCTTTACTATGGGGTAGAACCTTATGCCCACTCGGTGATGGAACCAAAGACAGCCCCCGCAGATTTTGCCTTTAAGGATTTAAAACCGATTGATTTAAGCAAGGGCGATGCGAGTAAGGGCAAAAATTTAGTAGCGCAAAACTGCACCGCCTGCCATGGCATTTCTAGCCAAAAAATCAAAGCGCCTATGGATGCAAAGAGTGCCGGCTCAAGCTTTGGGGTGGTCCCTCCTGATCTTTCCGGCGTTGCTAGCGTGCTTAACCCCCAGTTTTTAGCCCACTTTATCAAAGACCCCACTAAGGCAACCAAACTCACCCATAAATACAAAGACAACCACCCCTATCCTATGCCT…	Cytochrome c	36	0	100	100	100	100	100	100	1	1	1	1	1	1	1	1	1	1	1	1	1	1	1	1	1	1	1	1	1	1	1	1	1	1	1	1	1	1	1	1	1	1	1
OG00643	GTGAAAGTATTACTGCTACAAGATGTTAAAAATCTAGGCAAAGCTGGAGATGTGTGTGAGGTTAAAGATGGCTATGGCAATAATTTTTTACTGGCTAAAAACTTAGCCCAATTAGCTACTACAGAGGTGATTCGTAGATATAAAGCTAATGTGCAAAAACGGGTACAACAAGAGGCTTTAGAGTTAGCTGCCAAACAAGAGCTTGCCCAAACATTAGAGGGGATTATTCTAAAGATTAGTAAAAAAGTAGGGGCTAATGGCGCGCTTTTTGGATCTATTACTAAAGAAGAGGTGATTGAAACCCTGCAGGCAAACCACCCTATCAGCCTTGATAAAAAAACACTGGAACTTAAAACGCCTATTAGAAGCACCGGGATTTATGAAATTGATGTTAAGCTT…	50S ribosomal protein L9	36	0	100	100	100	100	100	100	1	1	1	1	1	1	1	1	1	1	1	1	1	1	1	1	1	1	1	1	1	1	1	1	1	1	1	1	1	1	1	1	1	1	1
OG00644	ATGAGATTAAAACCAAACCACATCCGCTACATCGTCAATAAAATCGCCCAGGATCTAGTCCAATCCACCCTTTTAGAACTCAAAGGCACTTTAGAATCCCTCACCCAAATTACACTTTCCGTTGTACAAGAAAATGTGGATCAAGAAGTTGCCATTGATCATAGAGCGCGGGATTTATTAGAGGAAAACCTAGATGAAATAGAATTCATGCGCATGGACGAGCGGCAACTTTTCTGGATGATTAAAAAACAATTAGCGCTTAAAGAGGATTTTGTATTGGGCTGGGAAGATCGTTGCAATCTGCTTTCACATAAAATTTTAGAAAAAATTTTAGAAGAAGATTTGCTCATGTTTTCTGTTTCAGAAAACTTAATCCGTAATGTGATTTTTAAATCCATA…	hypothetical protein	36	0	100	100	100	100	100	100	1	1	1	1	1	1	1	1	1	1	1	1	1	1	1	1	1	1	1	1	1	1	1	1	1	1	1	1	1	1	1	1	1	1	1
OG00645	ATGGTTGATTATGATGCACCTCTTTACTTAATTAGTGTGGTAGCCAAGATGTTAGATGTCCATCCCCAGACTCTGCGCCAATATGAAAAAGAAGGGCTTGTTGAACCCAAACGCACAGATGGAAAAGTACGCCTATATTCTCAGAGGGATATGGATAAGATCAAAACCATTTTGCGCTTAACTAGAGATATGGGCGTTAATTTAGCGGGGGTGGATATTATTTTGCGCCTTAAAGAGCGATTAGACGAGTTAGATAGCCTTAATGAGCAATTACAAACACACATGCAACAAAGTACGCCAAGTAGATCAGAAACCAAACAACTCCAAAAAACATCTTATGAATTAATTTTGTTTAAAAAAACCTAG	Putative heat shock protein HspR	36	0	100	100	100	100	100	100	1	1	1	1	1	1	1	1	1	1	1	1	1	1	1	1	1	1	1	1	1	1	1	1	1	1	1	1	1	1	1	1	1	1	1
OG00646	TTGGTATTAAAAAATGCAAGATTAGCAGAGGGGGAGAGAGTAGATGTGCGGGTAGTGGGGGATTATATTGTGGCAATAGAAAATTTTTTAAGCCCTAGTCAGCATGAGATCGTGATAGATTGCCAGCAACATACCCTCTTACCTAGCTTTGTAGATTTAGGCGTGTTTTTACATAATTTGCAAGCCCAAACCTATCTCAAACTTAAGAAACAGGCTTTAAGAGGGGGTGTGGGGACTTTAATGGGCATTGATCTAACCCCCTTGTATTCTTTGAATGAACCTGATATGCAACCCCTAAGCTTAGAACAAGAGAGCCCTAGTCCCCTAGAAGCCGCATTAGAACAAGCCATTACCTTTAAAGACCCCATTTGTTTTCACCCTTTAAATGCGAAAGAACGG…	Dihydroorotase	36	0	100	100	100	100	100	100	1	1	1	1	1	1	1	1	1	1	1	1	1	1	1	1	1	1	1	1	1	1	1	1	1	1	1	1	1	1	1	1	1	1	1
OG00647	ATGGCTTCTAGTTACCAAATGAATGCCGTAGAGGCTTGGGATGGTTGTACCGCTAGCGCGCATGCTTTGCGCCAAGCCCAAGTTGATGTCGTAGCAGCTTATCCTATCACCCCCTCTACCCCCATTATCCAAAACTACGGCTCGTTTAAAGATAATGGTTATATTGATGGCGAGTTTGTACTAGTTGAATCTGAGCATGCGGCTATGAGTGCGTGTGTGGGGGCTGCTGCGGCTGGGGGGCGGGTGAGTACAGCTACTAGTTCACAAGGTTTTGCTCTAATGGTAGAGGTGCTTTATCAAGCCTCTGGCATGCGCTTGCCTATTGTGCTGAATGTGGCTAATCGCGCCCTAGCCTCTCCGCTTAATATCCACTGTGATCACTCAGATATGTATTTAGGG…	Pyruvate synthase subunit PorA	36	0	100	100	100	100	100	100	1	1	1	1	1	1	1	1	1	1	1	1	1	1	1	1	1	1	1	1	1	1	1	1	1	1	1	1	1	1	1	1	1	1	1
OG00648	GTGTCTTTAGAAATTTTAAGGGCGCAATTACAACACAAGCGCGATCTCTCTCCGCGTTATGGGGTGGTGGTTAAAATCTTGCCTAATATGGTCTTTGTAAGCGGATTTTTACCCTCTCTTGGGGATATGGTACAAGTAGAGCGCGCAGATGGGGGGGAGTGTTTGGGTATGGTGGTTGTAGTGGAAAAAACCCAATTTGGGTTTACGCCTTTTTCCTTTGTGGAGGGGTGCAAAGTAGGCGATCGCGTACTATTTGTCAAAGAGGGTTTGAGTTTTCCAGTAGGTCAGGGGCTTTTAGGGCGCGTATTAGATCCTTTGGGTAATCCCTTAGATAAACTAGGATTTGTACGCGCTAGTGGCTTTGCTCCTGTAATGCTAGCTCCTATTAAACCCCTAGAT…	Flagellum-specific ATP synthase	36	0	100	100	100	100	100	100	1	1	1	1	1	1	1	1	1	1	1	1	1	1	1	1	1	1	1	1	1	1	1	1	1	1	1	1	1	1	1	1	1	1	1
OG00649	ATGAAATACCTGATTTTTCTATTTTTGCTTTTGCCTTTAAGTGCTGCGCCCTTTATTTCTCTAGGTGAACCCCCTAAATACAGCAAAAATTTTACGCACTTTGACTATGCCAATGCTAACGCCCCCAAAGGCGGGATTTTAAGAAATTACGCGCTGGGTACTTTTGATAGCCTTAATCCTTTTGTGCTCAAAGGTAGTAAGGCTAGCGGGCTGGATTTAGTTTATGATACTTTGCTAGCCCAAAGCCTAGATGAACCCTATACTGAGTATGCCCTCATTGCTAAAGATATACAAGTCGCCCCCGATCACAGCTTTGTGATCTTTACCATTGATGATCGCGCGCGCTTTAGCGATGGAGTGCCTATTTTGGCTACAGATGTAAAATACAGCTTTGATATT…	Oligopeptide-binding protein AppA precursor	35	1	100	96.2963	100	96.9697	100	96.5517	1	1	1	1	1	1	1	1	2	1	1	1	1	1	1	1	1	1	1	1	1	1	1	1	1	0	1	1	1	1	1	1	1	1	1
OG00650	ATGCTTTCGTTGTTCTTTTATCTTAGTATACCGATAAAATCTAGTAGCATTGTTTACATACCAAATGGCCCTCTTAAAAAGGCCTTTTATCACTTAAAAAATATCTCTTTAGAGGCTACAACCCCTACAATTCCTATACAAGTTAACACCCTAGACCTGTGGATTTTGCGTCTTATGGAAGGATTGCACATATGGCAAAAACCTAAGAGTGGTTATATCGCTATTTCTATTAAGAAACACAATCAAATTAGAAAGGGGGATTTTTTACATGCTCTCAGCATTTCTAAGCCTGTGTATAGAGATATTACCCTAATCCCTGGAGAAACCCTTTATTTTTTTATCCGCGATTTAGCCCGAATTTTTTATTTAAAAGTGCAGGATTTAAAGCAGGCTTACAAC…	putative aminodeoxychorismate lyase	36	0	100	100	100	100	100	100	1	1	1	1	1	1	1	1	1	1	1	1	1	1	1	1	1	1	1	1	1	1	1	1	1	1	1	1	1	1	1	1	1	1	1
OG00651	ATGGCAAAAAAAGTTGTCGGCCAGATTAAATTGCAAGTCCCCGCAGGCAAGGCTAATCCTTCCCCCCCCATTGGACCCGCTCTAGGCCAAAGAGGGGTGAATATCATGGAATTTTGCAAGGCTTTTAATGAGAAAACTAAAGACATGGGTAGTTTTAATATCCCGGTGATTATCACGGTGTATCAAGATAAGAGTTTTACTTTTATCACCAAAAAGCCCCCGGTTACGGATCTGATTAAAAAGGCTAGCGGGGTGGCTAAGGGCTCGGATAATCCGCTAAAAAATAAGGTGGGCAAACTGACCATGCAACAGGTAGAGGAGATCGCGCAAAATAAAATGGAGGATCTCAACACAACCACCCTAGAGGCGGCTAAAAAGATTGTGATGGGCAGTGCTAAG…	50S ribosomal protein L11	35	1	100	96.2963	100	96.9697	100	96.5517	1	1	1	1	1	1	1	1	1	1	0	1	1	1	1	1	1	1	1	1	1	1	1	2	1	1	1	1	1	1	1	1	1	1	1
OG00652	ATGAAACTGCGCTACTATGGTACATTTACAATTTTATTTATGGCAGCTATTGGCTGGTATATCTACCACGCCACCCCCGAAAAGCTTACGCTCAATGTCGCACAACACACTTTTGTTTTACCCGTTGCTTTTTGGGTAGTGGGGGCGGTGTTTGTGTTTTTCCTTTTTACCCTATTTTTTATGCTCTTAGGAGGGATTGGTAGCTTTTTTAAACGCTACAAGGAAAAACGGGATTTTGAAAAACTTGTAGGGCAGATCATTGATCAAAACACCCACAATAGCTTTAGCAAGCAAAATTATTCTAACGCCCATTTTGCAGAACTTTCTAACATTCTCTCCCGCTTTTTTCTCAAAGAGGATTTAAACACAGCACAAAGTGGGCATGAAAGAGTTGATCAA…	hypothetical protein	36	0	100	100	100	100	100	100	1	1	1	1	1	1	1	1	1	1	1	1	1	1	1	1	1	1	1	1	1	1	1	1	1	1	1	1	1	1	1	1	1	1	1
OG00653	ATGCAACCTTTTAAAAGAATCTTACTCATCGGATCGGGTCCTATTGTCATTGGGCAAGCATGCGAGTTTGACTACTCCTCAAGTATTGCGCTTAAAACGCTTAAAAGCTTAGGCTATGAAGTGGTGCTTTTAAATTCTAATCCTATTACCATCAACACAGATAAAGCCCTGGCCTATAAAACCTATATTGAGCCTATTACTACAGATAATGTTTTAAAAATTGTGGCTTTAGAGAGTATTGAGGCGATTTTGCCCACTATGGGCGGACAAACAGCTTTAAATATCATCGTTGCCTTGCATAAACAAGGGCATTTTGAGGGCGCGCTAAAGGGTGTGAAACTTTTAGGGGCTAGCATTGAGAGTATTTTAAAAGCAGAAGATCGGCGCGCTTTTAAAGAG…	Carbamoyl-phosphate synthase large chain	36	0	100	100	100	100	100	100	1	1	1	1	1	1	1	1	1	1	1	1	1	1	1	1	1	1	1	1	1	1	1	1	1	1	1	1	1	1	1	1	1	1	1
OG00654	ATGCAAAAAACATGGCAGGCTACTAGCTGGCGTACCTTTCCCATTCTCCAACAACCACACTATAGCGATCCTTTAGCCTTAAAGAGAGCCGAAAAAACCCTTAAAACCTACCCGCCACTTGTTTTTGCCAAAGAAATCAATAGCCTTAAAACCGCCCTTAAAGAAGCCGCACACGGGCGGGCCTTTTTATTACAAGGGGGGGATTGTGCAGAGAGTTTTGCTAGTTTTAGCGCGGATAGTATCCGTGATCTTTTTAAAGTGATTTTACAAATGAGCGTGGTTTTAGCCTTTAGCGGGGGTTGTCCTGTGATTAAAGTAGGGCGTGTGGCCGGGCAATTTGCTAAACCAAGAAGTTTAGAGAGTGAGATCATTAATGGGGTTGAAGTGCCTATTTACCGG…	Phospho-2-dehydro-3-deoxyheptonate aldolase	36	0	100	100	100	100	100	100	1	1	1	1	1	1	1	1	1	1	1	1	1	1	1	1	1	1	1	1	1	1	1	1	1	1	1	1	1	1	1	1	1	1	1
OG00655	TTGAAAATGGTCATGGATACACTAGAGTGGATCGCGGTATGGGTATTTGTGCTAGGTCTAAATTATTATCTAATCACGCTTTTGCAGTGGTATCATTATAGCTATATGCGGGTGATCACCAAGCACCATAAACGGCGTTGGCATTTTTACCATGCTATCTTGCCCACCGCTGTTTTTATCACCACACAGATCATGCATTGGGATTTGGCCTTTATATTATTCGTAGGCTTTGTACAAATCCCTTCTCTTCTCTCTTGGAATGTACACTTAGATAAACGGCTTGTTTTTACCCCACGGGTGGTACGCTTCTTTACCTTTCTACTTTTATTTTTACTCACCGATGCGATCTTAGTGCATGTTTATGGCAAGGTGTGTTCTTTGCTCTATCTTTTGCTTGTA…	UDP-N-acetylmuramoyl-tripeptide--D-alanyl-D-alanine ligase	36	0	100	100	100	100	100	100	1	1	1	1	1	1	1	1	1	1	1	1	1	1	1	1	1	1	1	1	1	1	1	1	1	1	1	1	1	1	1	1	1	1	1
OG00656	ATGTCTAATATCACTTACTCTCAAAAACTCATTGTAGTGGATAATGTCTATAATGCCTATGGGGAGCGCTTGATTCACCGGGGCGTGAGTTTTGAGGTGTTTAAAGGGGAGATATTAGCTATTCTAGGGGGAAGTGGGAGTGGGAAGAGTACCTTACTGCGCAGTTTAATTTTACTTAACCGCCCTATTAAAGGCGTAATTAATGTTTTTGGGACAGATATTTGGAAACTTAAGGATCGCCAAAGAGATCAAATTTTACAGCGTATAGGGGTATTATTCCAATTTGGAGCGCTTTATAGCTCGCTTACGGTTTTAGAAAATGTAGGGGTGATGTTGGAGGAATATAGTTTTTATCCCAAACAAAATATTCTTGAAATTTCTAAAATGTGGCTGGATCGA…	putative ABC transporter ATP-binding protein	36	0	100	100	100	100	100	100	1	1	1	1	1	1	1	1	1	1	1	1	1	1	1	1	1	1	1	1	1	1	1	1	1	1	1	1	1	1	1	1	1	1	1
OG00657	ATGACTGAGGAACAAAAAGAACGCTATAAACGGCATTTAATGCTTGAAGATGTAGGGGAGGAGGGGCAGGAAAAATTATTAAGGGCTAGCGTGCTTGTCATTGGAGCTGGGGGGCTTGGTTCGCCTAATACGATGTATTTAACTGCAGCCGGGATTGGGCGCATTGGGGTATTAGATTTTGACATTATTGAATTAAGCAATCTACAACGCCAAATTATCCACACCACAGCTGAGATCAACAGCTCAAAGGTACAATCAGCCGAGCGTAAAATGCTTGCTCTTAATCCAGAGACTCAGGTAGAGACCTACTTTGACAGACTCAACGCCTCTAACGCTCTTAAAATTATTCAAAATTACGATTTTGTCATTGATGCAACAGATAACTTTGCGGGTAAATTT…	putative adenylyltransferase/sulfurtransferase MoeZ	34	2	100	92.5926	100	93.9394	100	93.1034	1	1	1	1	1	1	1	1	0	1	1	1	1	1	1	1	1	1	1	1	1	1	0	2	1	1	1	1	1	2	1	1	1	1	1
OG00658	ATGACCTTTGCCTTCTGCTTCGTCGTATTAGATACTTCTCTTTTAGGAATTTTTGATCGCTTTTTAGCTTTCCACGCCTCCACACTTTGCCTTCCCTATGCCTCTATTTTGCAAGATAAAAACTACTCTTTTTATATCAAAGCTACAGAGAATAAAGCCCAAGATTTTGCTACTTTGCTTAGCCAAAGACTACCCGCCTCTTTAGGTTTTAGTTTTGTTAAAGTAGAGGCGCTTAATTTAGAATGCAAATGGCAAAGTGAAAAACCTTTAGAGCCAAAAATAGATGTATTAAAATGGCAGGCTTCTTTAGAGGGGGAGGTTTGGGAGGGCGCTATTTTGCATTTGAACTATCAAGGCGTGCCTTGTGCATTAAGCGATCTTAAGCCCACTTTTTCAGAG…	hypothetical protein	36	0	100	100	100	100	100	100	1	1	1	1	1	1	1	1	1	1	1	1	1	1	1	1	1	1	1	1	1	1	1	1	1	1	1	1	1	1	1	1	1	1	1
OG00659	ATGAAAAAAGCAGAGTTTGTAGAATTGATGAAAGAGGCAGGGTCCTTTGATAGCAGAAAAGATGCAGAATTTGCCCTAGATGGGTTTGTTAGAGCCGTACAAAAAGCCCTTAGCACCCATGAAAGTGTGGAATTAGTGGGGTTTGGTAAATTTGAAGTGGCTTTACAAAAGGGCAAGAGTGGGAAAGTACCCGGGAGTGATAAAACTTATATGACTAAAGATAAAATGGTGCCTAAATTTAAGCCCGGCAAGGTCTTAAAAGACATTGTATCTTCTGAAAAATCTAGCAAAGGTACAAAGTCTAGTAAGAAAAAGTAA	DNA-binding protein HU	36	0	100	100	100	100	100	100	1	1	1	1	1	1	1	1	1	1	1	1	1	1	1	1	1	1	1	1	1	1	1	1	1	1	1	1	1	1	1	1	1	1	1
OG00660	ATGCTGGCCTTTATCTTTGGGGTGGGCTTTTCTTTGCCTAGTTTTTTACAAACTAAGGGGCCTAAGATCACTTTAGGGTTGGATTTAAGGGGGGGGTTGAGTTTGCTTTTAGGGGTGCAGGTACAAGAAGCGCTTAAAAATAAATATGCCTCTATAGCCACCTCTTTAGATTATGCTTTCAAACAACAAAATTTGTTAATCCAAGATTTGCGCTCTTCATTACAGGGTGTTTCTTTTACTTTGCTAGATAAAGATGACGCTAAGAGCGTTGCGCATATTTTGGAGGATTTGCGCAAAGATGGAATTGAGATTTTTGTTAGCCAAAATAGCTATAACTTGCATTTTTCCTTTGAAAAAGCCCAAGCTCTCAAGCAACAAACCGTAGTACAGGTTATTAGC…	preprotein translocase subunit SecD	36	0	100	100	100	100	100	100	1	1	1	1	1	1	1	1	1	1	1	1	1	1	1	1	1	1	1	1	1	1	1	1	1	1	1	1	1	1	1	1	1	1	1
OG00661	ATGGAAGTTAAAGAAATTGTCATTGAAGAATCGTTAAAAGCCAGCTATTTAGATTACTCCATGAGCGTCATTGTAGGGCGTGCTCTGCCAGATGCACGCGATGGGTTAAAACCAGTACACCGGCGTATCCTTTATGCTATGCACGAGTTAGGCTTGGGGGCACGCGTGCCTTATAAAAAAAGTGCGCGCATTGTAGGCGATGTCATTGGTAAATACCACCCCCATGGCGATAGTGCAGTCTATGAGGCCTTAGTGCGCATGGCACAAGATTTTTCTATGCGTCTGCCTTTAGTAGATGGGCAAGGTAATTTTGGCTCTATTGATGGGGATAATGCCGCGGCGATGCGCTATACAGAGGCACGCATGGCAACTCCAAGTGAGGAACTTTTAAGAGACATT…	DNA gyrase subunit A	36	0	100	100	100	100	100	100	1	1	1	1	1	1	1	1	1	1	1	1	1	1	1	1	1	1	1	1	1	1	1	1	1	1	1	1	1	1	1	1	1	1	1
OG00662	TTGCCCGTATTAAGCCATTTTAACTACACCTTACTTAACGCGCTACCCACAGTCTTAGGGCATCTTAAAAATCCACCGCAAAATTTATACTATGTGGGTCGCTTAGAGCTTTTCAACGCTCCTTTTAAAATCGCGCTAGTAGGTACGCGTAAACCCAGTGTCTACACCCAGCAACTCACAGCTAAATTAGCAAAGGGCATTATGCAAATGGGGGGAGTGGTGGTCAGTGGTGGGGCTTTTGGGGTAGATATTATTGCCCAAAAAAATGCATTACCCCATACAATTATGATCTCTCCATGTAGTTTAGATTTAATTTATCCTCCAAGTAATCATGCAACCATTACGCGCATTGCTAAAGAAGGCTTACTTGTGAGTGAATACCAAGAGAATTTTCAACCT…	hypothetical protein	36	0	100	100	100	100	100	100	1	1	1	1	1	1	1	1	1	1	1	1	1	1	1	1	1	1	1	1	1	1	1	1	1	1	1	1	1	1	1	1	1	1	1
OG00663	ATGAATTCTCTCCTTCTTTTAGGTAGCACTGGATCTATTGGTAAACAAACCTTAGAGGTGGCTAAAGCTTTAAATCTGTCTATAGAGGGTTTGAGTGCGGGTAAAAATATAGAACTTCTCAATGCCCAAATTCAAGCCTACCACCCCCAAAAGGTCGCGCTTTTAGACCCACAAGATTTATCTCTTTTAAAAGTCCCTACAGGTGTAGAGGTATTTGTAGGAACTGAGGGGTTAAATGAATTAGTAGCTAGCGCTTCTAGCTCTCTTGTACTAAATGCACTAGTAGGCTTTGCCGGGCTAGAACCCAGCCTTGTAGCGCTTAAACAGGGTAAAACCCTAGCCCTAGCTAATAAAGAATCTCTGGTTGTGGCCGGGTGGCTTTTAGATACAAGCCAAATT…	1-deoxy-D-xylulose 5-phosphate reductoisomerase	36	0	100	100	100	100	100	100	1	1	1	1	1	1	1	1	1	1	1	1	1	1	1	1	1	1	1	1	1	1	1	1	1	1	1	1	1	1	1	1	1	1	1
OG00664	ATGGGATCACTACGCGCTAGATCTTTACTTAAAAATAAACTCTCTGCAACTTTAAAGAGTTGGTTACCCATTTTACAAAGCGATCCTTTAGAACTTGAGGAAACCTTGCAGATTTGTGCTAAGGATAATCCCTTTGTACATGTACAAAGTGGCTTGCAGGAGGATTTTAGCGCGTTTAAATCCAAGATACAGCGCCCTTATTCTTTAAAAAGTGCTTTGGGAACTAAAATAGAGATGTTAAGCACCTATTCTAAAACTTTATATGAAAGCTTGCATGAACAAATCCTCCCCCCTCTTTTCCCAACACCTCTTTCGGTACAAATTGCCAATGACATTATAGATAATCTAAATAGCGAAGGGTATTTTGAGGGTGATAGTACGGTGCAAGCTGCGCATTTA…	RNA polymerase sigma-54 factor	36	0	100	100	100	100	100	100	1	1	1	1	1	1	1	1	1	1	1	1	1	1	1	1	1	1	1	1	1	1	1	1	1	1	1	1	1	1	1	1	1	1	1
OG00665	ATGCAACGGTTAGAAACTTTAGAGTCTATTTTAGAGCGTTTGCGTATTTCTATTAGGAAAAATGGTTTAAAAAACTCCAAGCAAAGAGAGGAAGTGGTGAGTGTGCTTTATAAGAGTGGGACTCATTTAAGCCCAGAGGAGATCGCCCAAAGTATCCGCCTCAATAACAAAAATACGAGTATTTCCTCCGTTTATCGTATCCTAAATTTTTTAGAGAAAGAAAACTTTATTTATACTTTAGAAACGAATAAAAATGGGCGGCGCTATGAAATTGCAGCCAAAAAACACCACGATCACATCATTTGTTTGCATTGTGGGGAAATTATTGAATTTGTAGATTTAGAAATTGAAGAGCGCCAAATCCAAGTGGCACAAGAACATAAGGCTAAACTTGTCAGC…	Ferric uptake regulation protein	36	0	100	100	100	100	100	100	1	1	1	1	1	1	1	1	1	1	1	1	1	1	1	1	1	1	1	1	1	1	1	1	1	1	1	1	1	1	1	1	1	1	1
OG00666	ATGCGCTACTCTACTCTCTTTGCCCCCTCTCTTAAAGAGCCCCCCAAAGACGCGGTTTTAAAAAGCCACCAGTTTTTGATTCAGGCCGGTTTTATCAAACAAATAGGCAGTGGCATTTATAGCTTTTTGCCCTTAGGGCAAAAGGTGCTTTCTAAGATTAAAAACATCATTAAAGAGGAGATGGATAAGCATGGCGCGCAGGAGTGCATGTTTAATTTCATCACACCTGCAAGTTTATGGGAACAAAGCAAAAGATTACATAAATACGGGCAGGAGTTATTAGTTTTTAAAGATCGCAAAAATTACCCCTTTGTACTAGGCCCTACGCATGAAGAGGTGGCGGTGGAAGTGGTGAAGGGTTTTGTGCAAAGTTATAAGCAGTTGCCCCTACATCTTTAC…	Proline--tRNA ligase	36	0	100	100	100	100	100	100	1	1	1	1	1	1	1	1	1	1	1	1	1	1	1	1	1	1	1	1	1	1	1	1	1	1	1	1	1	1	1	1	1	1	1
OG00667	ATGAAATTAGAAAACTTTGTAAATTTTTCCATTGTGGGGGGGTTTTTTATCGGTCTGATTTTATCGCTTTTAAAATTTGATCAACCCGAGTATATTTTATTTGGGACTCTTACTTCTACTGTGGGGTTTTATCTCATTATTTTATTTTTTGCCTCTATTTATATGGGGTTTGTCTCTCCGCGTAAAAAACTTTTAAACAAAGCAGATTTAGAGCGTAAATTAGTCTATTTTAATAAAGAATTTGTACAGCGTGAAAGAGAGATTGAAGATCTACTCAACTATGTACGCAACTACGAGTACAATGAGGATTAA	hypothetical protein	36	0	100	100	100	100	100	100	1	1	1	1	1	1	1	1	1	1	1	1	1	1	1	1	1	1	1	1	1	1	1	1	1	1	1	1	1	1	1	1	1	1	1
OG00668	ATGATTAAAGCCATGCTCAGTAAAATCATCGGCACGAGAAACCAACGGGCGATTAAAAATTATAAAAAACGCGTAGCTACGATCAATGCTTTAGAACTAGAAATGATTAATTTAAGCGATGCAGAGTTACAGGCGCGTTTTGATCACTTAAAAGTGCAAGTTCAAAGTCAGGAAAAAGGGTTAGACGAGGTGTTGGCTGAGAGTTTTGCTATCACTAGAGAGGCTTCTAAACGCACGCTTGGCCTGCGCCACTTTGATGTCCAACTCATCGGGGGCATGGTTTTACACGAGGGTAAGATTGCTGAGATGAAAACTGGAGAGGGCAAAACTTTAGTGGCCACTTTAGCCGTAGCCCTTAATGCTTTAAATGGGCATAGCGTGCATGTAGTTACGGTTAAT…	preprotein translocase subunit SecA	36	0	100	100	100	100	100	100	1	1	1	1	1	1	1	1	1	1	1	1	1	1	1	1	1	1	1	1	1	1	1	1	1	1	1	1	1	1	1	1	1	1	1
OG00669	ATGGGTTTGAAGGCCGATACTTGGATTAAAAAGATGAGTCTAGAGCATGCCATGATTAAGCCCTTTTGTGAGAATCAAGTGAGTAAGGGCATGGTGAGTTATGGGCTAAGTAGTTATGGCTATGATATACGCGTGGGTACGGAGTTTATGCTCTTTGAGCAACAAAAAGGAGTGGTTGATCCTAAAAACTTTGATCCGCGCTTAGTCCAAAGTATCCACACCCAAACTTTTATCACTATCCCACCTAATGCCTTTGCGCTAGCCCATAGCATAGAGTATATCCGCATGCCTAAAGATGTACTAGCCATTTGTTTAGGTAAAAGTACTTATGCGCGCTGTGGGATTATTGTCAATGTTACACCCTTTGAGCCGGAGTTTGAGGGGTATATTACTATCGAA…	Deoxycytidine triphosphate deaminase	36	0	100	100	100	100	100	100	1	1	1	1	1	1	1	1	1	1	1	1	1	1	1	1	1	1	1	1	1	1	1	1	1	1	1	1	1	1	1	1	1	1	1
OG00670	ATGCTTAGCATTGCCCATAGCCCAGATGCAGATGATATTTTTATGTTTTATGCCCTAGCATTTGGCTGGGTTGATTTCCCTAAACCCTTTATTCACCACGCCCTAGACATTGAAACCCTCAACACAGAAGCACTTAAAGGCACGCATGCCATTAGTGCGGTGAGTTTTGCTCTCTATCCGCTGATTAAAGATCAATATGCCCTTTTAGAGTGTGCCACGAGTTTTGGAGAGGGCTATGGGCCTAAGCTAGTGCGCCTTAAAAACAAACCTCTAAAAAAGAATTTTAAAGTGGCTTTGAGCGGGCGCTATACCACTAATGCCATGCTCTTTAGGCTTTATTACCCACAAGCGCGTATCGTGTATAAAAACTTTTTAGATATTGAAAAGGCTGTGCTTAAC…	1,4-dihydroxy-6-naphtoate synthase	36	0	100	100	100	100	100	100	1	1	1	1	1	1	1	1	1	1	1	1	1	1	1	1	1	1	1	1	1	1	1	1	1	1	1	1	1	1	1	1	1	1	1
OG00671	ATGAAACAAAAAGTTTATTTTAAAACCTTTGGATGCCGCACTAATCTATTTGATACTCAAGTTATGCTAGCGCATTTAAAGGATTTTGAAACTACAAATCATGAGGAAGAGGCACAGATCATTATTCTTAACTCTTGCACGGTTACTAATGATGCAGATTATAGCGCTAGAAGTTATGCTAAAAAAGCCACTCGTTTAGGTAAAAAGGTGTATTTTACCGGCTGCGGGGCAAATACACAGGGGCTACAACTCTTTCAAAACGGGCATGTTTTTGGAGTTTTTGGACACGATCATAAAGAAGAAATTAATGCCTTACTCCAAGAAAAACAGGGATTTTTTCATGAAGACAAACAAGAATGCTTAGATCAAATCCTTTTATCTAATTTTGTTGGTAAAACA…	Threonylcarbamoyladenosine tRNA methylthiotransferase MtaB	36	0	100	100	100	100	100	100	1	1	1	1	1	1	1	1	1	1	1	1	1	1	1	1	1	1	1	1	1	1	1	1	1	1	1	1	1	1	1	1	1	1	1
OG00672	ATGCGCCTCTTTGGAGTTTTTGGTAACCCTATCGCGCATTCTAAATCTCCTTTGTTGCATAATGCGGTGTTTTTGCGCTTTGAGCAAGAACTTAAGTTTAAAGGCAGCTACCACCCCCTTTTACTAGATAGAGAGGCTAATCTCAAAGAAAAATTTTTAGAACTCCACTTAAGCGGGGCTAATATCACCACTCCTTTTAAAGAAAAGGCCTTTGCTTGTAGCGATGTTGTAAAAGGTGTAGCGCAAGAGACAGGGGCGGTGAATGCGTGGGTGTTTGAGGGTGGGCAGATTGTGGGCTATAACACCGATGTAGAGGGTTTTTTATATCCCCTTCAAGATCATACTTTTTCAAGCGCGCTTATTTTAGGGGCTGGAGGGAGCGCAAGAGCTATAGCCCAC…	Shikimate dehydrogenase	36	0	100	100	100	100	100	100	1	1	1	1	1	1	1	1	1	1	1	1	1	1	1	1	1	1	1	1	1	1	1	1	1	1	1	1	1	1	1	1	1	1	1
OG00673	TTGCCTTTAGCTATTTCCTTTTTTACCTTTCAGCAAATTGCATTTTTGGTGGATTGTTATAAAAGAATTGATATTAAAGACTTAGAAGAAAATTACGATTCCATCTTTTCAAGTCATTTTAAAATTGATTTTTTAGATTATTGCTTATTTGTTAGCTTTTTTCCACAGCTTATTGCAGGACCTATTGTGCATCATAAAGAAATGATGCCACAATTTAAGTCTTTATCTAAAAGTGTGCAATGGGATAAAATTGCTAAGGGTGTATTTATTTTCTCTATGGGTTTATTTAAAAAAGTTTTTATTGCAGATAGTTTTGCAAAATGGGCTAATAATGGATTTAGCATTGTAGAGAAGGGTGGGTTTTTAAATATTGCAGAGTCTTGGGCGACTTCTTTATCT…	Peptidoglycan O-acetyltransferase	20	11	12.5	70.3704	0	60.6061	16.6667	65.5172	0	0	1	0	0	0	0	0	1	0	0	2	2	1	4	0	3	1	2	0	2	2	1	2	1	1	1	0	0	3	0	2	3	1	0
OG00674	ATGCGAAGTGATATTGTAAAAAAGGGGCATAATCGCGCCCCTCACAGAAGTTTGCTAAGGGCAACAGGGCTAAAAGATGAAGATTTTAGCAAACCCTTTATCGGCGTGGCAAATAGCTATATTGACATCATTCCGGGGCATTTTTTCCTAAACAAATATGCCGAGATTGTAAAGGACGAAATCCGCAAGGCAGGGGGCGTGCCTTTTGAGTTTAACACCATTGGCGTAGATGATGGCATCGCTATGGGGCATAGCGGTATGCTCTACTCTCTGCCTAGCCGTGAGTTGATTGCGGACTGCATAGAATCTGTGATGAATGCCCACGCGTTAGATGCGATGATTTGCCTACCAAACTGCGATAAGATTGTGCCCGGAATGCTTATGGGGGCATTGCGTGTG…	Dihydroxy-acid dehydratase	34	2	100	92.5926	100	93.9394	100	93.1034	1	1	1	1	1	1	1	1	1	1	2	1	1	1	1	1	1	1	1	1	1	1	1	1	2	0	1	1	1	1	0	1	1	1	1
OG00675	ATGTTGAATTTTTTGCAAGAATACCAACAAATCACGCGGGAGCGTGCTAGGGAGCATATCCCCCCCTTGCCCTTAAACGCAGAACAAGTAGAAAGGGTGGTTAATATCCTTTTATACTCTAATGACAAAGCAGAATGCGCTTTTGCTAAGGATTTATTGATTCACCGTGTAAGCCCGGGCGTAGATGAGGGAGCAAAGGTTAAGGCAGAATTTTTAGGCAATCTTGTGAGTAAAAAAGTAGAATGCGTACATTTCAGCCCTTTAGAGGCGGTGGAGTATCTAGGAACTATGCTTGGGGGTTATAATGTTGCGCCTCTGATTGAAGCCTTGCAAAGTAGCGATACAGAAATTGCTAAGGCTGCTTGTAATGCCCTTAAGGCAACTTTACTTGTTTATAAC…	Aconitate hydratase 2	35	0	100	96.2963	100	96.9697	100	96.5517	1	1	1	1	1	1	1	1	1	1	1	1	1	1	1	1	1	1	1	1	1	1	1	1	1	0	1	1	1	1	1	1	1	1	1
OG00676	ATGCGCCGTTTTAAACTTGTGTTAGCCTATGATGGTAGCGCCTTTTCTGGCTTTGCTAAACAAGCAGGTTTGTACACCGTAGAGGGTAGGCTTATAAAAGCTTTAGAGAGTTTGCAAATACCAAGCAAAATTTTAGCCGCTGGGCGTACCGATAGGGGTGTACACGCCACCCACCAAGTGATTGCCTTTAATACTTGTGATATTTGGAGTTCCTCTAAACTCCTTAAACACCTAGCCCCCAAACTAGGGTATTTTATTGCCTGTAAAAGTTTAGAAGAAGTTCCGCTTTCTTTTCACCCCAGATTTGAAGCTACAAGGAGGCGTTATCGCTATTTTTTAAGCTTAGCTAAGCCCAGCCCTTTTTTAAGCCGCTTTGTAGGCTATCACCCTTGCGGGGAT…	tRNA pseudouridine synthase A	35	0	100	96.2963	100	96.9697	100	96.5517	1	1	1	1	1	1	1	1	1	1	1	1	1	1	1	1	1	1	1	1	1	1	1	1	1	0	1	1	1	1	1	1	1	1	1
OG00677	ATGTTTAAACGCTTTAGACGCCTTAGATCCACACAAACCATGCGTACGCTTGTGTGCCAAACCAAGCTTTGTATACAAGATTTTATCGCCCCTCTTTTTATTGCAGAAGGTTTAGAAGACAAAACCCCCATTGCCTCCATGCCCGGGGTCTATCAAATGGGTCTTAAAGTTTTGCTAGATGAGTGTAGACTTTTGCAAGATTTAGGCATTCAAGCGGTTTTACTCTTTGGTATCCCTAAGCATAAAGACGCTATAGGTTCAGCAGCTCTTGATTCTAATCACCCTGTAGCTCAGGCAACAAGAGCCATCAAAAAGCATTTTCCTCATTTATGTGTGATCGCCGATTTGTGTTTTTGCGAATACACCAATCACGGGCATTGTGGGATTTTAAAAGAGGGG…	Delta-aminolevulinic acid dehydratase	34	1	100	92.5926	100	93.9394	100	93.1034	1	1	1	1	1	1	1	1	1	1	1	1	1	1	1	1	1	1	1	1	1	1	0	2	1	1	1	1	1	1	1	1	1	0	1
OG00678	GTGGCGCGTTATGACGCACTCGCCCTCTGCCTAACCCAACCTGAAGTTTTAAACGATGTCAAGCGGCTTACTGAATTAAGCAAGGAACAAGCTAGTTTAGAGGAATTAGCCCAAGCAGCTAAGCGCTATTTAAAGATTTTAGATCAAATCCAAGAAAATAAGGCGCTATTAGAGGATAAAGAACTAGGCGAGTTAGCCAAAGAAGAGCTTAAAAGTCTGGAGGAGCAAAGCAAGAATCTAGGAGATCACATTAAAATCTTGCTTATCCCAAAAGATCCAAACGATTCTAAAAATATCTATCTGGAATTACGCGCCGGTACAGGGGGCGATGAGGCAGGGATTTTTGTAGGCGATTTGTTTAGAACCTATTGCCGTTATGCAGATTTAAAGCGTTGGAAA…	Peptide chain release factor 1	35	0	100	96.2963	100	96.9697	100	96.5517	1	1	1	1	1	1	1	1	1	1	1	1	1	1	1	1	1	1	1	1	1	1	0	1	1	1	1	1	1	1	1	1	1	1	1
OG00679	ATGAAAATCTACTTTTTAGATAATTTTGATTCTTTTACTTATAATCTTGTCTATGATTTAGAAGGGTTAGGGCATTCTGTACTAGTGTTTCGCAACACCACACCCGCAGACACCCTTTTTAAAATGATGCAGAGTGAAAAAGAAACGCCTTTACTTTTTATCTCACCCGGTCCGGGTGATCCACAACACTCCGGAGAACTTTTGCCTATTTTAAAACGGATGCGCGGGAATTTCCCGATTTTAGGCATTTGTTTAGGTTTGCAAGCCTTAGCAGAAAGTTATGGGGCAAGAATTATACGCAGTATAGAGATCGCACATGGCATGAGTTCAACAGTCACTCTTGAGCCCTTTGAACCCTTTAAAGGATTGGGTTATTCTTTACAGGTTGGGCGTTATCAT…	Anthranilate synthase component 2	31	3	87.5	85.1852	100	84.8485	83.3333	86.2069	1	1	1	1	1	1	1	0	1	1	1	1	1	0	2	1	1	1	2	1	1	1	1	1	1	1	0	1	0	1	1	3	1	0	1
OG00680	ATGTTAGAAGTGGTTTTGATTTTAGGGGTGGCTGTAGTGCTCATTTATCTTTATTATACTTTGCAAGAATATTTAAAAAATCCTCTAAAAGACCCACCTGAATTTAATAAGCCAAAAGAAGCGCTAGAAGTTTATGTACTGCCCAACCCTTTAGAAACTTTAAAGGCAAGTGAGGCGGGGGTCTTAGCTAGTCTTATGGGTAGTTTTACTAAACATCTTGAACCCACACCTCTTAGCCAAGCGCTTTTGGAGGTGTTTTTACAGGACTTAAGCCAAATAGAAAATAAAGATTTAGAATCCTTACAAGAAATTTATCATAGCCCCCCTCCACCTCTAGATCAGATTTGCACACAACTTTTAGAATGCGGGCATGGGGAGTATAAAAAACGCTTAAAATGG…	Tellurite resistance protein TerB	35	0	87.5	100	100	96.9697	83.3333	100	1	1	1	1	1	1	1	0	1	1	1	1	1	1	1	1	1	1	1	1	1	1	1	1	1	1	1	1	1	1	1	1	1	1	1
OG00681	ATGCGTAGAATTGCACTAGCATTTGTTTTGCTAGCTACGCTCAAGGCAGACTTTCTTAACCCACAAATTAAAAAGGACGATGATCCCATTTCTACAAGCTTTTACAAACCTTGGTACTACAATCTCAAAAACAGCTGGGAGGTCGCGCCAAGAAGACCTAAAAAGCACAATATCCTTATAGAATTTGCTAAAAAATACCTAGACATCATGGAATATAGAGGAACTTATTTTCTACCTTTTTACTATAGCTTCACCCCTATTTATCAGTGGTATCACCCGGATATTAACCGCTACCAACCTGTAGATTTTAAATTCCAAATTAGTTTTAAAGTGCCAGTAATTCACCATTTCCTCTACACAAAAGGTACGCTTTATTTAGCCTATACTGAAACTAACTGG…	Putative phospholipase A1 precursor	29	6	37.5	92.5926	100	78.7879	16.6667	93.1034	1	1	0	0	1	0	0	0	1	1	1	2	1	1	1	1	1	1	1	2	1	1	1	2	0	0	1	1	1	2	2	2	1	1	1
OG00682	ATGCGAGTGTGCAAACTTAGCTTTTTATTTTTATCTCTCTTGTGGGTTTTACATGCAGAGAAAATTGAAGATGTGGCCAATATCGTAGGGGTGCGCGATAACCAGTTAGTAGGCTATGGGCTTGTGATTGGGTTAAATGGCACGGGGGATAAATCTGGCTCTAAATTTACCATGCAATCTATTGCAAACATGCTTGAAAGTGTCAATGTTAAGGTCTCTCCTGATGATATTAAATCTAAAAATGTAGCCGCTGTGATGATCACGGCTACCTTGCCCTCTTTTGCTAGACAGGGGGATAAAATTGATGTACAAATTTCTTCTATTGGCGATGCAAAGTCTATTGATCACGGGGTTTTAGTGATGACGCCACTAAGTGCCATTGATGGCAATATTTATGCG…	Flagellar P-ring protein precursor	35	0	100	96.2963	100	96.9697	100	96.5517	1	1	1	1	1	1	1	1	1	1	1	1	1	1	1	1	1	1	1	1	1	1	1	1	1	1	1	1	1	0	1	1	1	1	1
OG00683	ATGGAAACGATTGTTGTCGCGCTAGTAGGACAGCCCAATGTAGGGAAAAGTTCGCTCATCAATGCCGTGAGTGGCGCGCATTTAAAAGTGGGCAATTTTGCAGGAGTTACAGTAGAAAAGACAGAAATTAGTGTTGTTTATGGTGGCTACACTATCAATATTATTGATTTACCCGGTATTTATGCGCTCAATGATTTTACCATTGAGGAAAAGATCACCAAGCGCTTTTTAGATCATGAGTCTTACGATCTTATTTTAAATGTAGTGGATTGTACCAATTTAGAGCGCAACCTCACCCTCACCACCCAACTTTTAAACCAACATAAGATTCTCATCGCCCTTAATATGTGGGATGAGGCATGTGAGGAAGGATTAGAAATTGATATTAAAATGCTTTCT…	Ferrous iron transport protein B	35	0	100	96.2963	100	96.9697	100	96.5517	1	1	1	1	1	1	1	1	1	1	0	1	1	1	1	1	1	1	1	1	1	1	1	1	1	1	1	1	1	1	1	1	1	1	1
OG00684	ATGCCTAAAACATTTTATTTAGAACAAAGCGATCCAGAAATCTTTGATTTATTGCAAGCAGAATTAAAACGCCAAAGCGCGCATTTGGAGATGATTGCTAGTGAAAATTACACCTTTGAGAGTGTGATGGAGGCAATGGGGAGTGTGCTAACCAATAAATACGCTGAAGGGTATCCTTTTAAGCGCTATTATGGGGGTTGTGAGGTTGTTGATGCTATTGAAACTTTAGCGATAAATCGGGCTAAAAAACTCTTTAATTGTGCCTTTGCTAATGTGCAAGCCCATTCAGGTAGCCAAGCCAACATGGCCATTTATCACGCCTTATTAAAACCCTATGATAAAATCTTAAGCATGGAGCTTAATAGCGGAGGGCATTTAAGCCATGCCTCTAAAGTCAAT…	Serine hydroxymethyltransferase	35	0	100	96.2963	100	96.9697	100	96.5517	1	1	1	1	1	1	1	1	1	1	1	1	1	1	1	1	1	1	1	1	1	1	1	1	1	1	0	1	1	1	1	1	1	1	1
OG00685	ATGCAACGATTGAGCCGTACAGAATTATTAGATTTTTTAGCAAATAAGCCTCTAAAAGAATTAGGCAAAATGGCCCTAGCCAAAAAGCAAGAATTACACCCAGAAAACACCACAACTTTTATTGTAGATCGCAATATCAATTACACTAATATTTGTTTTGTGGATTGTAAGTTTTGTGCGTTTAAAAGAGATCTTAAAGACTCAGAGGCCTATATCCTAGATTTTGCCACTATTGATCAAAAAATTGAGGAGCTCTTAGCCATTGGAGGTACACAGATTTTATTTCAAGGGGGGGTACACCCTAAGTTAAAAATAGACTATTATGAAAATTTAGTTTCTCATATCGCACAAAAATTCCCCACCATTACCATTCATGGTTTTTCAGCTGTAGAAATTGAC…	Aminodeoxyfutalosine synthase	35	0	100	96.2963	100	96.9697	100	96.5517	1	1	1	1	1	1	1	1	1	1	1	1	1	1	1	1	1	1	1	1	1	1	0	1	1	1	1	1	1	1	1	1	1	1	1
OG00686	ATGGGAGGCAGCCTAAAGGAAATCCGTAAAAAAATTGCCAGTGTTAAAAATACCCAAAAAACCACCCGTGCTATGAAACTGGTTTCTACCTCTAAACTTAAAAAAACAGAGGAAGTAACGCGCCGTTCTAGGGTGTTTGCCCAAAAACTTAATGAAGTCTTTGCGGATATTTGCGCGAAAGTTAAAAGTAGAGGTTTAAAAAGCATTGAGAGTAAGTATTTTCTTAAATTAGAACACTTAGAAGTCCAGAAAATTGACATCATCTTTGTTACCGCTGATAAAGGTTTGTGTGGTGGGTTTAATACCACAACGATTAAAGAGGTGATGCGTTTAATCAATACTTATAAGAATCAAAATATCAAGGTGCGTTTGCGCGGAGTTGGCAAAAAGGGCGTGGCG…	ATP synthase gamma chain	35	0	100	96.2963	100	96.9697	100	96.5517	1	1	1	1	1	1	1	1	1	1	1	1	1	1	0	1	1	1	1	1	1	1	1	1	1	1	1	1	1	1	1	1	1	1	1
OG00687	ATGGCAGAGTTTAAAAAAGCAGAAGGCATAGGAGACTGGCTCGATCAAAGACTTGGGATTAAAAAACTCACCAAAGTCTTGATGACAGAATACTGGATACCCAAAAACATTAACTTCTTATGGGCTATGGGGGTGATTTTACTTGTCCTTTTTACGACTTTGGTGATCTCAGGCATCTTTTTGTTGATGTATTACAAGCCGGATGCCAAATTAGCCTATGACAGCGTAAATTTTACGATCATGCAAGAAGTGGCCTTTGGTTGGCTGTGGAGGCATATCCATGCCACAGCTGCTAGTATGATCTTTGTGATTATCTATATCCATATGTTTGTGGGTATCTATTATGGCTCGTATAAAAAGGGACGGGAGATGATCTGGATTTCAGGCATGCTCTTATTT…	Cytochrome b	35	0	100	96.2963	100	96.9697	100	96.5517	1	1	1	1	1	1	1	1	1	1	1	1	1	1	1	1	1	1	1	1	1	1	0	1	1	1	1	1	1	1	1	1	1	1	1
OG00688	ATGCGTTTAGTCTCTTGGAATGTTAATGGCCTGCGCGCCTGTATGCAAAAGGGTTTTTGCGATTTTTTAGAGCAAAGCCAAGCAGATATTTTTTGTGTACAAGAGACTAAAATGCAACAAGAACAGGCGTCTTTTTGTTTTGAGGGGTATGAGGTCTTTTGGAATAGTGCACAGAAAAAAGGCTATAGTGGCGTGCTCACTCTAAGCAAAATTGCGCCTTTGCAAGTTAGCTATGGCATTGGCATAGCAGAACATGACACAGAAGGGCGGGTAATTACCTGTGAATACCCCAATTTTTATTTGGTTAATGTCTATACCCCTAATGCACAAAGAGGTTTATTGCGTTTACCTTACCGTTTAGAATGGGAGCGTTCTTTTAGAGGGTTTTTACAAAATCTT…	Exodeoxyribonuclease	35	0	100	96.2963	100	96.9697	100	96.5517	1	1	1	1	1	1	1	1	1	1	1	1	1	1	1	1	1	1	1	1	1	1	1	1	1	1	1	1	1	1	1	1	1	1	0
OG00689	ATGAAATCGCCCATAAAGTCTGATCCTAAATTTAAACCCGTTGTAGAAGGGGCAAACACTTTAAGTTTAGGTATTTCTATTGTGGTTGCGCTTTTGCTAGGGGTTGGTATTGGCTATGGTCTTGTTAGACTCACTAAAATCTCTTGGCTCTTTTGGTTAGGGGTTTTTTGGGGAGTGGGCGGGGCTATTTTAAATGTGTATAAAGCCTATAAACAAGCCAAAGCAGAGCTAGATAGTTTAGCCTCTGATCCAAAATACCAACACCATAAAATCTAA	Putative F0F1-ATPase subunit (ATPase_gene1)	35	0	100	96.2963	100	96.9697	100	96.5517	1	1	1	1	1	1	1	1	1	1	1	1	0	1	1	1	1	1	1	1	1	1	1	1	1	1	1	1	1	1	1	1	1	1	1
OG00690	ATGCTCTCTTATATTCTCAAACGGCTTTTATTGATCATTCCTACTTTATGGGGAATCATTACAATTAATTTTTTTATTATCCAAAGTGCTCCGGGTGGACCTGTGGAGCAGATGATGGCTAAGTTAAGCAATGCGTCTAATCAAGAGAGTACTAATAACTCTCTAAAAGATCAGCAATTTAAAGAAAGCGTCTATAGAGGAGGGTTAGGTATGGATAATGCGCTTTATTTAGAGATCACAAAAATGTATGGCTTTGATAAACCCTTGTTAGAGCGTTATTTTATTATGCTGAAAAAATATGTGTGTTTTGATTTTGGGCAAAGTTTTTATCGCCAAATTGGGGTACTTGATTTGATCAAAGAAAAGTTACCCGTCTCTATCTCGCTAGGTTTTTTTAGC…	Inner membrane ABC transporter permease protein YejB	35	0	100	96.2963	100	96.9697	100	96.5517	1	1	1	1	1	1	1	1	1	1	1	1	1	1	1	1	1	1	1	1	1	1	1	1	1	0	1	1	1	1	1	1	1	1	1
OG00691	ATGCCTATTTCACCTGTAGAGTTGCTTGCTCCTGCTGGCAATCTTGCTAAGCTTAAAATTGCTCTTGATTATGGCGCAGATGCGGTTTATGCCGGTTTGGGGCAGTTTTCGTTGCGTAACCGCGCGGCTAAAGAATTTGATCTAGAGAGTTTTAAAGAGGGGGTGGATTATACCCATGCAAGGGGTAAAAAATTCTACGCTACTTTAAATGCTTTTCCTTTTAACTCCCAAATTAAGCTTTTAGAAGAACACCTTAAAAAGTTAGCCGCTTGTCAAGTAGATGCGCTTATCATTGCTACTATTGGCGTTCTTAAACTTGCCCAAAAAATCACCCCCCATATTCCTATCCACCTTTCTACTCAAGCTAATGTCATGAATGTTTTAGATGCGCGCGCCTTT…	putative protease YhbU precursor	35	0	100	96.2963	100	96.9697	100	96.5517	1	1	1	1	1	1	1	1	1	1	0	1	1	1	1	1	1	1	1	1	1	1	1	1	1	1	1	1	1	1	1	1	1	1	1
OG00692	ATGTCTTTACTAGTTAATCAAGAATGTATCGCCTGCGATGCTTGCCGCGAGGAATGCCCCACAGATGCTATTGATCAAGATGATCCGATTTATAGCATTGATCCGGATCGTTGCACAGAATGCGTAGGTTATAGCGATGAGCCCGGTTGTGTGAGTGTGTGCCCTGTAGATGCGATCATTCTTGATCCACACAATACAGAAAGCCAAGAGGAACTTCAGTATAAATACCTGACTCTTCAAGAAAAAATCTAA	Ferredoxin	35	0	100	96.2963	100	96.9697	100	96.5517	1	1	1	1	1	1	1	1	1	1	1	1	1	1	1	1	1	1	1	1	1	1	1	1	1	1	1	1	1	0	1	1	1	1	1
OG00693	TTGTTAAAACGCTTTAGAAATGGCTTTGTTTTGCGGGCTGTACCGGTGCTTATTTATTGGGTTTTAACATGCCTTTTTAAAACCTGTAGAAACCGCTTTTATTTGGCTCAAGGGTTAGAAAAACAATCTTTTATCGCCAGTTTTTGGCATGGAGAAATTGCGATGTTGCCCTTTGCTTATTTGCGTTTGAAAAAAAAGCCTAATTTGTATGTGGTGGCTAGCCAACATTTTGACGGGAGTTTAGCCGCAAAACTTTATGAATGCTTTGGGTTTATGTCTATTAGAGGCTCTTCTAAAAGGGGAGGTGTGCGGGTGTTAGTTGAGGGCATGAAACATTTAAAAGAGGGAGCAGATGTAGGGCTCACACCAGATGGCCCTAAAGGGCCTTATCATAGTATC…	hypothetical protein	35	0	100	96.2963	100	96.9697	100	96.5517	1	1	1	1	1	1	1	1	1	1	1	1	1	1	1	1	1	1	1	1	1	1	1	0	1	1	1	1	1	1	1	1	1	1	1
OG00694	GTGGGCTTTAAACAAACGCTACAAGTTTTACACGCTAGCTTACGGCTTAAGGCCTTTATCACCGATATTTTTATGATCTACACCCCTCTTTTATACATCACCACCTATTTTATTCTAGGCTCAGCGCAGGCCTTTAGAGAAAACCAAATAGCCATTTTTGCCTGTGTGTGCGTCTATGGTCTCATTTCTGCGCTTTTTTTAAGTTTGAGCGCTCAAACCCCGGGGCTGCGCTATGTAGGCTTAGAGCTTGTCAAAAAAGATCGCTCCCGTGTGGGGTTTTTACAGGCTTTATTGCGCTTTTTTCTCTGGCTTTTAGGGGTGGCTTTGCTTGTAGGTTTGATCTTTCCCTTTATTAGTTCGCAAAAGCGGTTTTTACACGATATTTTATGTGGTACGGAT…	RDD family protein	35	0	87.5	100	100	96.9697	83.3333	100	1	1	0	1	1	1	1	1	1	1	1	1	1	1	1	1	1	1	1	1	1	1	1	1	1	1	1	1	1	1	1	1	1	1	1
OG00695	GTGCATCGCATTAAAAACGCCCATATGTGCGAGGCTATTGCTAAACATTTTCCCTTAGAAGAATCCATTAAAAAAGCCATGTGTGCTATTGATCGCGAGGAATTTGTCTCCCCTAAACATTTAGCCTATAGTTTAAATGCTTTGCCTATGGGAGGGGATCAATTTGTCAGCTCCCCGCTTACTGTGGCTAAAATGACGCAATATTTAGAACCAAGTGGGGCTGATAGCGTGTTAGAAATTGGGTGTGGGAGTGGTTATCAGGCAATGGTGCTCTCTAAGCTTTTTCGCCGTGTTTTTAGCATAGAGCGCATAGAAAAACTGCTTTTACAGGCCAAAGAGCGTTTTAGAAAATTACAAGTTACTAATATCCACACTAAACTTGGCGATGGGCAAGAAGGC…	Protein-L-isoaspartate O-methyltransferase	35	0	100	96.2963	100	96.9697	100	96.5517	1	1	1	1	1	1	1	1	1	1	1	1	1	1	1	1	1	1	1	1	1	1	1	1	1	0	1	1	1	1	1	1	1	1	1
OG00696	ATGAGTTTTACTAAGGGGAGATTAGCCGAACAATTTGCATGCCAGTATTTGATTGCTAGGGGATATTGTATTTTAGCGCAAAATTTTTCTTGCCGTTTTGGTGAAATTGATATTATTGCCTTGTATGATCAGGTGTTGCATTTTATAGAAGTTAAAAGCCGTAAAAGTACAGACCCTGTTTATGCAATCACCCCCTCCAAGCTTGAAAAAATTAAAAAGAGCATTGGTGTTTATCTACAACAAAGCCAAGTCAATTATGATTTTTGTATTGATGCAATCACTCTTAAAGGTACTCCCCCCCACTGCCAGATTGAATGGATTGAAAATATTACCCTTTAA	hypothetical protein	35	0	100	96.2963	100	96.9697	100	96.5517	1	1	1	1	1	1	1	1	1	1	1	1	1	1	1	1	1	1	1	1	1	0	1	1	1	1	1	1	1	1	1	1	1	1	1
OG00697	ATGACTACCAAACATTTTTATATTGAGGGCATGACTTGTAGCTCGTGCTCAAGTGGAATTGAACGCTCTTTAGGGCGCAAAAAGTATATTCAAAGTATTGCGGTGGATTTAATTAGTAAAAAGGCGGTAGTCAATTATGATGAGAGTCAAGCTAGCCTAGAGGATATTTTTAAACAAATTGAAAAACTAGGTTATCACCCGCAAAATGAGGCTCTCATTAACAAAGCCAGCGCTAAAACCTCCTTTTTAAATCCTGCTTTTCTCACACCTAATTACAGACTCATTTTAACCTTGTTAGCCAGTTTAGGGGTACTTAGTCTTTCTATGTTTGCTAAACTTCTGCACTTACCCCCAGCCTTACAAAACCCTTTTAATAATGGCTTGATTCAGTTGTGCTTT…	Copper-exporting P-type ATPase A	35	0	100	96.2963	100	96.9697	100	96.5517	1	1	1	1	1	1	1	1	1	1	1	1	1	1	1	1	1	1	1	1	1	1	1	1	1	1	1	1	1	0	1	1	1	1	1
OG00698	ATGGAGTGTAGGGTGGGTGCTTTTTGTAAAGGTGTTTTATTTGTGTCATTTTGTTTTGCGGGTGTCCTTTTTGCAAAAAAAGCTACTTTAGCCGAGTGTGTTGACCCGCGCAACTTCACCCCCGCGCAAAAACAGGTTTTAGTGTATGCCTACCGCTATGGTTTAAAAGATAATTTAGGCTATGAACTAGCTGCTATTGCTTGGAAAGAATCTTGTGCGGGTATGTACCGGGTAAATTTTAATGAACCAAGCGCAGGGATTTACCACGCCTATATCCCCCATGTACTTAAACTCTACAATGAACGCGATACGAGTTTTATGCAAGGTGTTTATGGGGATTTACTCATTAAAGATCAAAATTTTGCCTCCCGCGTGGCTTTAGATACTTTAGTTAGCTGG…	hypothetical protein	35	0	100	96.2963	100	96.9697	100	96.5517	1	1	1	1	1	1	1	1	1	1	1	1	1	1	1	1	1	1	1	1	1	1	1	0	1	1	1	1	1	1	1	1	1	1	1
OG00699	ATGCAACTTGATTCTAGTATTTTTAGAGAATACGACATTAGAGGGATTTTTGATCAAAACCTCACAGAGGAGGTGGTACGCCAATTGGGTTTACATCTGGGTGCTTTAATGGCTAAAGAGAGCGACTCTGTGGCTGTGGGCTATGATGCACGTACCCACTCGCCTATTCTTTTTGAGTGGCTTAAAAGCGGGTTAGAAAATTTTATAAAAGTCTATGATCTAGGACTTATCCCCACCCCTATTGCTTACTTTGCTACCTTTCATCCGATTCAAGATACCCACCTTAAAAATTCTATTATGATTACCGGCTCACATAACCCGCCTAATTACAATGGTTTTAAAATCACGATCAATCAAAAACCCTTTTACGGACAGCAGATTCAAGAACTCCAAGAGCAG…	Phosphomannomutase/phosphoglucomutase	35	0	100	96.2963	100	96.9697	100	96.5517	1	1	1	1	1	1	1	1	1	1	0	1	1	1	1	1	1	1	1	1	1	1	1	1	1	1	1	1	1	1	1	1	1	1	1
OG00700	ATGGATTTTAGGCTAGACCGGATAGATGGCAAAGCCCGCGCGACAACTTTATTTTTATCCCATGGAATGGTACAAACCCCTATTTTTATGCCCGTAGGCACACAAGCTAGCGTGAAGAGTTTAGACGCTTTAGACCTGCAAAATCTCCAAGCCCCCATTATTCTAGCCAACACCTACCACCTCTATTTAAGACCGGGGGCGGCATGTATTGAGCAATTAGGCGGGTTGCATGGTTTTACCCAATTTCCGGGTAATTTTTTAACCGATAGCGGGGGGTTTCAGGCCTTCTCTCTTTCAAGCAACGCTAAACCCCACGATCAAGGAATCGTATTTAAATCCCATATTGACGGTAGCACTCATCTTTTTACGCCCTCTAAAGTACTAGATATTCAATATGCC…	Queuine tRNA-ribosyltransferase	35	0	100	96.2963	100	96.9697	100	96.5517	1	1	1	1	1	1	1	1	1	1	1	1	1	1	1	1	1	1	1	1	1	1	0	1	1	1	1	1	1	1	1	1	1	1	1
OG00701	ATGCCCCTAGAAATCCTTAACCACAGCGATTTAGCTCCGGATTTAGAGACAGATTTATCCTACAAACTTATTCCGCTTATGGAGTATTTAAACATACAGGGTCTAGTAGAATTACTGCTTGTAGATGTAGAAAAGATGCGGGAGTTAAATTTAGAGTTTAGAGGACTAGATAAAAGTACCGATGTGCTAAGTTTCCCATTAGAAATACCCGGGCAAAAACTGTTAGGGAGTGTGGTGATTAATGTAGAATTAGCCACAATAGAAGCCAAACAAAGAGGGCATAGTTTGTTTGCAGAAATCACGCTTTTATTTGTACATGGCTGTTTACATCTTTTAGGTTTTGATCACGAAAAAGATAGGGGGGAGCAAAGAGAGAAAGAAGAGGAAGTGATTAGAGTT…	Endoribonuclease YbeY	34	1	75	100	0	100	100	93.1034	0	0	1	1	1	1	1	1	1	1	1	1	1	1	1	1	1	1	1	2	1	1	1	1	1	1	1	1	1	1	1	1	1	1	1
OG00702	ATGCATTCTGGTTTATCTGTTAAGCTAATTGGCGAATATGTAGACATCGCCATTTTTTCGGCACTAGGTTTAATGAGCTTTGTAGCGGTGTGGTTTACCATTGAGCGAATCATCTTTTATACTAAACTAGATTTTAGTTTATATGACGATCCAGATCGCCTAGATTTAGATTTAAGTAGAAATCTAACCACTCTTTATATCATCTACTCTAACGCACCTTATGTAGGACTTTTGGGCACAGTTTTAGGGGTGATGGTTACCTTTTATGATATGAGTACGAGTTCTACAGGGCTAGATGCTAAAGCTATTACTTTAGGGTTATCTCTAGCCTTGAAAGCTACAGCCTTTGGCTTGGTGGTAGCAATTCCAACTTTGGTTGTTTATAACGCGATGTTGCGT…	Biopolymer transport protein ExbB	35	0	100	96.2963	100	96.9697	100	96.5517	1	1	1	1	1	1	1	1	1	1	1	1	1	1	1	1	1	1	1	1	1	1	1	1	1	1	1	1	0	1	1	1	1	1	1
OG00703	ATGGCAGATGTGGTTGTGGGGGTGCAGTGGGGCGATGAGGGCAAGGGTAAGCTAGTGGATCGCCTAGCGCCTAATTATGACTTTGTGGTGCGTTTTCAGGGCGGACATAATGCAGGGCATACCATTGTCGCCAATGAAAAAACTTATGCGCTCCACTTAATTCCCTCCGGTGTACTCTACCCACAATGTAAAAATGTGATTGGTAATGGCGTGGTGGTGGCTTTAGATGCCCTTATTCAAGAGATGAGTCTATTTAAAGATTTAAAAGGGCGTTTGTTTATTAGTAATCGAGCGCATTTGATTTTACCCCACCACCCACTCTTGGATATCCGCCATGAAAATAACCCCCAAATGGCCATTGGCACAACAAAAAAAGGCATTGGACCGGCTTATCAAGAC…	Adenylosuccinate synthetase	35	0	100	96.2963	100	96.9697	100	96.5517	1	1	1	1	1	1	1	1	1	1	0	1	1	1	1	1	1	1	1	1	1	1	1	1	1	1	1	1	1	1	1	1	1	1	1
OG00704	ATGTATAAAATAGCAATTGAAAGACCCATTACAACTGTGATGTTTGCCCTCATGATTGTTTTCTTTGGGACAATGGCCTTAAAGAAAATCAGCGTGGCGCTTTTCCCGAATGTGGATTACCCTATTGTGGTGGTTAAAACCCAGTACCCCGGAGCAAGTGCGGACATTGTAGAGAGTAAGGTAACTGATAAAATTGAAGAAGCCGTGATGGAAATTGATGGGATTAAAAAGGTTACTTCTAATAGTGCGCTTAATGTCAGCGTGGTTACGATTGAATTTGTGCTTGAAAAACCTATCACAGTAGCGGTGAATGATGTGATCAATAAGGTTTCCTCTGTTACTTTTAATGATACCAATATCAGAAAACCCACCGTTGATAAAGTAGATACTAGCGGGCAG…	Multidrug resistance protein MdtC	35	0	100	96.2963	100	96.9697	100	96.5517	1	1	1	1	1	1	1	1	1	1	1	1	1	1	1	1	1	1	1	0	1	1	1	1	1	1	1	1	1	1	1	1	1	1	1
OG00705	ATGACAACAACTGTAGGCCAGTATCTGCTGGATCGCTTGAAGGATTATGGGGTACGCCATGTTTTTGGAGTACCCGGGGATTATAATTTGGAGTTTTTAGATCTAATTGAAGATGATCCGGGCTTAGAGTGGGTGGGCAATTGTAACGAGCTTAATGGCGCATATGCTAGCGATGGCTATGGGCGTATTAACTCTATGGCTGCTCTAGTAACTACCTTTGGTGTAGGCGAACTAAGCGCTATTAATGGAATCGCGGGCTCTTATGCTGAAAGTGTACCTGTGGTTAAGATTGTGGGCATGCCCTCCAGAAATGCCTCTATCAATCGCCGCTACATGCACCACACTTTAGGCGATGGGGAGTTTATGAAGTTTTATGATATGTATCGTGCTATCACGGTT…	Acetolactate synthase large subunit	32	2	100	85.1852	100	87.8788	100	86.2069	1	1	1	1	1	1	1	1	0	1	1	1	1	1	1	0	1	1	1	1	1	1	1	1	2	0	1	0	1	1	1	3	1	1	1
OG00706	TTGATAGCTATCTTAAAACCCACCAAGGAGAAAAGCGTTTTAGTCAAACCCTCTAATGGCTTTAATGCCCTTTGGCAAGAAATAGAAAGCAGTACAAATGCTTGTGTTAAATGCGCTAAATGTATACCTAGTTGCACGATTTATCGTATCCATAAAGATGAAATCACCTCTCCGCGCGGGTTTTTAGATTTGATCGCACAGGTCAAACAAGAGAGTTTAGAGCTAGATAACTCGCTTAAAAAAATCTTTGAAACCTGCTTTTTATGCACCACTTGCGTACAAGTCTGCCCCCTGCATTTGCCAATAGATGCCATGATAGAGAGAATCCGCCACATGAGCGCAAATAAACATGGCATTAGTTGGCATAAAAGGGCGTATTTTTATCTTTTAAAGCATCCT…	Anaerobic glycerol-3-phosphate dehydrogenase subunit C	35	0	100	96.2963	100	96.9697	100	96.5517	1	1	1	1	1	1	1	1	1	1	1	1	1	1	1	1	1	1	1	1	1	1	1	1	1	0	1	1	1	1	1	1	1	1	1
OG00707	ATGCAGTTTTGTACTAAGGGGAGTGATCTTATTAGTTTTAGAGGCCAAGAAATTGGATTTGTACCCACAATGGGGGCTTTACACTCCGGACATGCTAGTTTAATCCAGAAGGCTAGGGCGCAAAATAAAATCGTGATTGTCTCTATCTTTGTTAACCCGACCCAATTTGGCCCCCATGAAGATTTCAACCAATATCCTAGAACGCTGCAAGCTGATTTAGAACTCTGTGAAGATCTAGGGGTAAGTGCTGTTTTTGCCCCAGAACCTACAGAAATTTATCCTTTTAAACAGAAAATCACACTCCAACCGCCCCCCTCTTTACTAGGCTTTGAAGCTGATGCGCGCCCACATCATTTTGAGGGCGTTTTACAGGTGGTGCTTAAACTCTTTAATCTAGTG…	Pantothenate synthetase	35	0	100	96.2963	100	96.9697	100	96.5517	1	1	1	1	1	1	1	1	1	1	1	1	1	1	1	1	1	1	1	0	1	1	1	1	1	1	1	1	1	1	1	1	1	1	1
OG00708	ATGACCCAGGAAGAATTGGATGCCTTGATTAATGGAGGCGGTTTAGAGATAGTAGAACCTCTAGATCGAGAAATAAATTCCTCTGATGAGGCAAAACAAAAAGAGGAAGAGCACACTCTTACTGGGGCGGAGAGTAAAAAAGAAACCGCTACAGAAACCGGCTATATGAAAGTGGATAAAAAGTACGCAGAGAGATATGGCAAGATTGATTCTGAGGAGTGGCCACCTCCCCCCCCTACTGAAGAACATAAAGTAGTACACCAGCTTGATGATGTAACAAAAGACTCTGAAGTTAAAGCTACCCAAGTTTTTGATCAACTAGATTATGTCAACATGAGTTCTGAGGGCATTTTAAAAACCCTTAAAAAGATCAAAACACCCTTGCAAAAACACCTAGAA…	hypothetical protein	35	0	100	96.2963	100	96.9697	100	96.5517	1	1	1	1	1	1	1	1	1	1	1	1	1	1	1	1	1	1	1	1	1	1	1	1	1	0	1	1	1	1	1	1	1	1	1
OG00709	ATGGGTATAGGGGTTGGGGTTGTAATTTTTACCGGAGCCTGTGTAGCCCCTGTTATTTTTAAAACTTCTAGTATTTTACCCACACCTCTTACCCGGTATGATGCAGGTATTTTAATGAGTCATATTTTTATCCGCTCTAATTGGGTTTTAAACGCCCTAGCCTGTATCTTAGTGCTAGATAGTTTAATACTCAAAAAAGCTATTCTTTTACGCCTATCTCATCTGGCTAGTTCTGTTTTGATTTTTCTCTTCAGCTTTTATTACACACCCTTTATTCTTAGGGCTCAAAGTCTAGGGAGTGTTTATACTACAAGTGAAAAATTTATACAAATGCACGCGCAAAGTGAAATCATCTTTAAAATTCTTTTAACTCTGCTTTGTTTTTCATTTGTTAGCCGC…	hypothetical protein	35	0	100	96.2963	100	96.9697	100	96.5517	1	1	1	1	1	1	1	1	1	1	1	1	1	1	1	1	1	1	1	1	1	1	1	1	1	0	1	1	1	1	1	1	1	1	1
OG00710	ATGCAACAAACACAAGATTCTAATCATTCAGAGCTAATTGCACAAGCAGAGAAAGTGCTACTAAAAACATACAATAGAAAACTAATTATAGATAGGGGTAATGGTGTTTTTCTTTACGATATTGACAATAATGAATATTTAGACTTTGGTGCAGGTATAGCAGTTTGCGCACTAGGATACCAACACAAGGATTTAAATGAAGCCCTATATAATCAAATAAACAAAATTTTACACACATCAAATCTTTACTACAATGTCCCAGCAATCACTGCAGCAAAAAAGCTTAGCGAAGCTAGTGGGATAGAGAAAATATTTTGGACAAACTCAGGAACGGAAGCAAATGAAGGTGCAATAAAGGCTGCAAAGAAATATGCTTTTTTGCGAGACAAGCATCATAAG…	Acetylornithine aminotransferase	30	5	87.5	81.4815	100	81.8182	83.3333	82.7586	2	2	1	1	1	1	1	0	0	1	1	1	1	1	1	0	1	1	1	1	1	1	1	2	1	1	1	0	1	2	0	1	1	0	2
OG00711	GTGGTTATCACAATTACATCTGGCAAAGGGGGAGTGGGTAAGAGTACAACTACGGCTAATTTAGCCATCGGGTTAGCCATGCAAGGCAAAAAAGTCTTAGCAATTGATTTTGATATTGGGTTGCGCAATTTAGACATGATTTTAGGTTTAGAAAACCGCATCGTTTATGATGTTGTAGATGTGATGGAGGGTAACTGTAAATTGCCCCAAGCCCTCATCAATGATAAAAAAAACAAAGACCTTTATTTCCTACCCGCCTCACAGAGTAAGGATAAAAATATTTTAGACAAGGCTAAAGTGCAGGCATTACTTGATGCAGTTAGAACCCAATTTGACTTTATTTTATTAGATTCTCCTGCTGGGATTGAAAGCGGGTTTGAACATGCCATGCTCTTTGCC…	Septum site-determining protein MinD	35	0	100	96.2963	100	96.9697	100	96.5517	1	1	1	1	1	1	1	1	1	1	1	1	1	1	1	1	1	1	1	1	1	1	1	1	1	0	1	1	1	1	1	1	1	1	1
OG00712	ATGTCTATTAAAGAGGCGGTTGTTTTGCTTAACATGGGCGGCCCTAATCATTTAGCTGAGGTCGCGCTTTTCCTTAAAAACATGTTTGCTGACCCCTGTATTCTCTCTTTTAAAAACCCTCTTTTGCGCAAAATTTTAGGGAGTTTCATTGTCAAAAACCGCCTACAAAAAGCCCAAGATATTTACAAATGCATTGGCAATAAATCCCCCATTAACGATCTTACCGCTAGGCTTACAAACCGCCTTAATGCTTTGGATACAAGCCGCCACTACACCTATGCTATGCGCTACACCCCTCCCTTTACCTCTATGGTTTTTAACGAATTAGCCCAACAAGGTTTTAATTCTTTAGTGCTTTTTTCTATGTATCCCCAATATTCCACTACCACCACACAATCC…	Ferrochelatase	35	0	100	96.2963	100	96.9697	100	96.5517	1	1	1	1	1	1	1	1	1	1	1	1	1	1	1	1	1	1	1	1	1	1	1	1	1	1	0	1	1	1	1	1	1	1	1
OG00713	ATGTCTATTACGCTAATTAACAACGAGACTAATGAAAAATTTGAGTTTGAAACTGTTCCGCGCACAAGAGGTCCTCTGGCGGTGGATTTTTCTAAGCTGTATGAAACTGCTGGAATCGTCTCTTATGATCCGGGTTACTCCTCTACGGCTGGATGCCAGTCTACTATTAGCTATATTGATGGCAAAAAGGGTGAGCTTTACTATAAGGGTTATCCCATCGAAGAGCTGGTAGCCAAATACAAGTATGTAGATGTGTGTAGACTTCTACTTACTGATGAGCTACCCAAAAATGAGGAAGAATCTTTAGCCTTTGAATTAGAATTGCGCCACAGAAGTTTTATCCATTCTACACTGATGAACATGTTTTCAGCCTTCCCCACCAATGCCCACCCTATGGCT…	Citrate synthase, plasmid	35	0	100	96.2963	100	96.9697	100	96.5517	1	1	1	1	1	1	1	1	1	1	1	1	1	1	1	1	1	1	1	1	1	1	1	1	1	0	1	1	1	1	1	1	1	1	1
OG00714	ATGGCTGATGAGGTTAAAGAGGCCAAAAAGAGCAAGGCGTTTTTGTTTGTGGTGATTGGTGCTGTCTTGGTTATGCTAATTTTGGTGGGAGTGATTGCCATTTTGCTACTGGGCAGAAATGATAAAAAATCAGAAGGGGATACGGGAAATAGAATGCGCCAGATCAGAGAGGCTAGTAAATTAAATGACAATGGCGGGCAATCAGATTTGATGGTCAAATCATCGGATTATTTGTCTTTAGGGCCTTTATATCCTTTAAGCGATCCCTTTGTGGTGAATTTAATTGCCCAAAATGGACGCCGTTATCTTAAAACAAGCATTAGTTTAGAGTTAAGCGATCCTAAACTAGTAGAGGAGGTTAAAGTTAAAGAAACAGCGATTAAAGATACCATTATTGAA…	flagellar basal body-associated protein FliL	35	0	100	96.2963	100	96.9697	100	96.5517	1	1	1	1	1	1	1	1	1	1	0	1	1	1	1	1	1	1	1	1	1	1	1	1	1	1	1	1	1	1	1	1	1	1	1
OG00715	ATGAAAGATTGTTATTTGTGGTGTGATTTTATTGAACGCAGTTTTTTAGAGGATCAATTTTTAACCCTTGTAGAAAAGCGGCATGTTTTTGGCGCAACTTCTAACCCGGTTTTATTTGCCAAAGCCCTTAGTAAACCCGCCTATAGAGGAGACATTGCTAAGCTTAAGAGTACTAAAAGTACGGCTAAGGATATTTATGAAAATTTAGTGATTACAGATATTAAAAGGTGCGCTCAAATTTTACTTCCTTTATGGGAACAAAATAAGGCTACGGGCTATATTAGTTTAGAGATTGATCCTTTTTTAGCTGATCAAGTACAGGCAAGTATTAAAGAAGCCCTTTCTTTATTTAAACGAATCAATATGCCTAATGTGATGATTAAAGTACCGGCCACACAA…	Transaldolase	34	1	100	92.5926	100	93.9394	100	93.1034	1	1	1	1	1	1	1	1	1	1	1	1	2	1	1	1	0	1	1	1	1	1	0	1	1	1	1	1	1	1	1	1	1	1	1
OG00716	TTGCTCGTGTTGTGTTGTGCTTCCTTGCTCTTTTGCAAATCTCTTAACCAGCGCATCACCCTTAAAAAAGATCAAACTTTTAGCGGGACTTTGCAGCTACAAAAATTTAAAAAACCTTTATCTGTGCGTTGGACACTCTACAAAGATAAGGGGTTAGTGGTGCATTTGCATTTTAACCAATTCCCCTACCAGTTTATTTTGTATAAAGATTTCCAGCGCAACAGCTTTAGAAAAGAGATTTTTAAAGAGGAGCAAATAAGCACAGATAAAACGCCGCTTTTTTTTCTCATCACCTTTAAAAATTTTGATAACAAAGAGGAAAGCGCTACTTTGTATTTGCGCGCCTCTGAAAAGCTCCAATGGTTGCAGAATTAA	hypothetical protein	35	0	100	96.2963	100	96.9697	100	96.5517	1	1	1	1	1	1	1	1	1	1	1	1	1	1	1	1	1	1	1	1	1	1	1	1	1	0	1	1	1	1	1	1	1	1	1
OG00717	ATGTTTGTTTTAAGAGATTTGCCCTACAGCAAAGATAGCATGGGAGATTTTTTAAGCCCTGTGGCCTTTGATTTCCACCATGGCAAACACCATCAAGGTTATGTCAACAATCTTAACAACCTCACTAAAGAGGGGGAATTCAAAGATAGCGATCTCTTTAGCATCATTAATAAGGCTAGCGGAGGTGTTTTTAACAACGCAGCCCAAATCTATAACCACGATTTTTACTGGGATTGCTTAAGCCCTAAAGCTACAGAAATGACTGATGAACTTAAAAGTGCCTTAGAACACGATTATGGCTCTTTAGAAGCCTTTAAAGAAGCCTTTATTAAAAGCGCAACGACTCTTTTTGGCTCTGGTTGGAACTGGGCGGTTTATAACCCCACTAATGGCAAAGTT…	Superoxide dismutase [Fe]	35	0	100	96.2963	100	96.9697	100	96.5517	1	1	1	1	1	1	1	1	1	1	1	1	1	1	1	1	1	1	1	1	1	1	1	1	1	1	1	1	1	0	1	1	1	1	1
OG00718	ATGTATTCTCTCCCCTTAGATGGGTTACCCAAATTTTTTAGCTATCCTAGCACTTCTCTACTGGGCTTGAGTGTTTCTAAGAAAGTGGGTAATGCGGTGCAGAGAAATTTAATTAAGCGACGGGTGCGTTCTCTTTTTAAGAATATCCATTTAGAAAAAGAGCGGGTGATCGTGTTTGTGGCTAAAGCAGGGATTACACAACTCAAATACAAAGATTTAAAACAACAGGTTTTAGCATGTCTATACCGCAAAACAAAACCGCTTGTTATGAGGCATGCGTGA	Ribonuclease P protein component	34	1	87.5	96.2963	100	93.9394	83.3333	96.5517	1	1	1	1	1	0	1	1	1	1	1	1	1	1	1	1	1	1	1	2	1	1	1	1	1	1	1	1	1	1	1	1	1	1	0
OG00719	ATGCAAAAGTATTATTTTAAAGGGCTTGATTGTCCAGATTGTGCCAATAAATTAGAAATAGAATTAAACAAACAAAGTTACATCAAAGCCGCTCAGGTATCTTTTAACACGGGTACTTTGTATTTAGATACAAAGGATATTCAAAAGGCTTTAAAGCTCATTGAAGAATTAGAACCGGAGATGATTCTTTCTAATAAGCAAGATCACCCTTCTCCAGACTCTTTAAGTATCTATCCAATTTTAAGCTCCATTGGGCTTTATTTAGTTGCTGTTATAGCGCTACATTTTACACAAGTTGTTTTTGTGCGCTATTTAGCTTTTATAATTTTGGCTGGAGTGTATGCATTTGCTGGTAAAGATGTTTTTCTAGGGGCTCTTAGAGGTGTAAAAAATAGACGC…	Cadmium, zinc and cobalt-transporting ATPase	35	0	100	96.2963	100	96.9697	100	96.5517	1	1	1	1	1	1	1	1	1	1	1	1	1	1	1	1	1	1	1	1	1	1	1	1	1	0	1	1	1	1	1	1	1	1	1
OG00720	ATGGAAAACAAAAACCCTAATAAAGCAACCAAAAATAGCATCTCTACTAAGCAGAATTTTCCCCAAGAAAAATTAGAAAAACTTTTCCAAGAACCCCATCCTACCGTCTCTTATGAGCGCATTATTGATGTGATCCAAAAAATCCCCACCACATCTCAGCTCAAAAAAATTAAGGAACTAGTGGCTAAGTATCATAAAACCCTTGTCCACTCCTCTGAGTACGCCCACACTTCCTTATCCTCCCTTGAGCATAAAAATTCGCGCAAGAAATCTAAAGTCTTAGAATACGATATAGAGGAAAACTTAGATTTTATCAAAGAAAAGGAACTACCGGAGTGGTCAAGAAGTGATAGCCCTGTGCGCATGTATTTGCGCGAAATGGGTGAAATCCCACTTCTA…	RNA polymerase sigma factor RpoD	35	0	100	96.2963	100	96.9697	100	96.5517	1	1	1	1	1	1	1	1	1	1	1	1	1	1	1	1	1	1	1	1	1	1	1	1	1	1	1	1	1	1	1	1	1	0	1
OG00721	ATGCGCTATAATGCTTACATGTTAGATTGGTTAGCCTACATGAGCGATCAAAATGTAGAGGGGTTTTTGCTCCTATTTTTGCGTTTAAGTGGGGTGATCGCGCTCTTTCCTTTCTTTGATAATAATCTTATTCCTGTCTCTATAAGAGGGGCTCTTAGTTTTTTTCTAACCCTTGTGTTTTATCCCACTCTACCCCACCCCCCACTCTACACCACAGCAGAAACTTTTTTAATCGCTTGCTGTGCGGAGTTTTTCTTAGGGCTATGTGCCTCATTTTTTTTACAAGTGGTTTTCCACGCTATTGCTTTTGCCACAGATACGATCAGTTTTTCTATGGGTTTAACTATGGCTAGTGCTTATGATCCTATCTCAGGGGCTCAAAAGGCCATTGTGGGACAG…	Flagellar biosynthetic protein FliR	35	0	100	96.2963	100	96.9697	100	96.5517	1	1	1	1	1	1	1	1	1	1	1	1	1	1	1	1	1	1	1	1	1	1	1	1	1	1	0	1	1	1	1	1	1	1	1
OG00722	ATGGCCATTGATCTAAAAACCACCCCCATTCCTAGACTCTTTTTTTATTATTTTATCCCCCTTGCCTTTTCTATGATCTCGCTTTCTACCTATTCTATGATTGATGGCATGTTTGTGGGCAATAAATTAGGCAAGCAAGCTTTAGCAGCTATTGGGGTGTGCTGGCCTATTTTCCCTACTTTTATTGCCTTTGAATTGCTCTTTGGATTAGGGGCTGCCTCTATTGCTTCTTACTTTTTAGGCAAAGATCACGCCAAGCGCGCGCGGCTTGTTTTTAGCTCTGTTTTTTATTTTGTAGCCATTAGCATTACTTGTATTAGCTTAGCTTTAGTACCCTTCAGTGAAGCTATCGTTAAAATGCTAGGTAGTAGCGATGTGATCTTGCCTATGGCTTCTAGT…	Multidrug export protein MepA	35	0	100	96.2963	100	96.9697	100	96.5517	1	1	1	1	1	1	1	1	1	1	1	1	1	1	1	1	1	1	1	1	1	1	1	1	0	1	1	1	1	1	1	1	1	1	1
OG00723	GTGGTGTTTAACACGGCCATGAGCGGGTATGAGGAAATCATTAGCGATCCAAGTTATTGTGGGCAGTTTGTGGTGTTTAGTGCCCCTGAGGTGGGGGTTGTGGGGATTAATGAAATGGACATGGAATCTTCTCATAGTTTTTGTGCGGGCATTCTGGTACGAAATTATCCTAGTTGTTATTCTAATTTTAGAGCTAGGCAAAGTTTGGGGGCGTTTTTACAAAAACAGGGGATTTTGGGGCTGTGTGGACTTAATACCCGCGCATTGGTAGGAATGCTTAGAGATGAGGGAGCGATGCGGGCTATTATCTCTACAGATAATCTAAATAAATCAGAACTACAAAAACTTTTACAGGCTTCAAATCCTACTCAACATCTTATCCCCCCCTTTTTTCCACAA…	Carbamoyl-phosphate synthase small chain	35	0	100	96.2963	100	96.9697	100	96.5517	1	1	1	1	1	1	1	1	1	1	1	1	1	1	1	1	1	1	1	1	1	1	1	1	1	1	0	1	1	1	1	1	1	1	1
OG00724	GTGCTTGCAGTTTATGGGCGGGGGGTGAGAGTAGCTAGAGAAGTCCTTGAGGGGGCTATTTTTGTATCTGATGTCCACCACCAAGAGGGTTTATCCCACTTTCCCCGCCTTTTAAATCACCTTCTAGCTAGTCCGCCCAGTCAACTCTTTTTAATGGGGGATATTTTCCAGATTTTAGTAGGCAGTGTCAAAAGCAGTTACAGGCCTTATATCTCTATTCTGGAGCAATTAGAGCTACTGAGCCAAAAAAGTACCCTTTTTTATTTTGAGGGTAACCATGATTTTGGATTAACCCAACTTTCTTATTTAAAAAATATCCAAATCTATCCTAGAAAAATCCAGCCCATTCCTTTTACCTGCCAACACAAACTCTTTTTATTAGCCCATGGGGATTTATTT…	UDP-2,3-diacylglucosamine hydrolase	35	0	100	96.2963	100	96.9697	100	96.5517	1	1	1	1	1	1	1	1	1	1	1	1	1	1	1	1	1	1	1	1	1	1	1	1	1	1	0	1	1	1	1	1	1	1	1
OG00725	ATGCAAGTACATCTAAAACATGCCACTCCGCTAAGTTGTTGTTATGAAGCTATCCGCACCTGTTATCAAAGCTTTGCCTACAGCGATGGGGGTGGGCGCAAGGATTTAGAGCTTATTGATCGCGTAGCTAATAAATACCGCCACAATTCTACCCTTGAACATCTCTTTTATAATTTTGATATACAAGGCATTAGCCGCGCCTGCTTACAAGAACTTGCCCGCCACCGCATGGCTAGTTTTTCGGTTAAATCTAGCCGCTACACTCTTAAAGAACTTAAAGACGAGGCTAGTTTTTTACCCCCAGAGCAAAATTTAAAGCGGGCTCAAAAATTCTTAGTTTTTACAGGGGTAGAGGCGGTAGATTTAGCCAGTATCCAAGCTTTAGAAAATTTGCGCCTC…	Thymidylate synthase ThyX	35	0	100	96.2963	100	96.9697	100	96.5517	1	1	1	1	1	1	1	1	1	1	1	1	1	1	1	1	1	1	1	1	1	1	0	1	1	1	1	1	1	1	1	1	1	1	1
OG00726	ATGCATCTATTTCTCATGCAAATGGCGCATTTTGATTGGGAATTTGTACAAAAAAGTGTGAAACAAATGCCACCTAATGCGCTGCTTATTTTCCCTGAATATGTACTCACCCCCTTTTTTTTAGAGATATTAGAGAGTGAGGTAGAAAAAATTAATAGCTACAGCTTAGCGCGTTTAGAACAACTCGAGCAACTCGCACACAAACACCAGCTTTATATGAGTGCGCCTCTTATTTTGCAAGAACAAAAGGGATTAGTGAAACAAATTGCTTTAATCACGCCTCAAGACACACAATTTTATACCCAGCAAAAACTCATGCCCTATGATCACTGGAATGAAGCGCGCTTTTTTAATAACCCCCAGCCTGATAAATTAAGTACGCCTTTAACCTTTATGCTA…	C-N hydrolase family amidase	35	0	100	96.2963	100	96.9697	100	96.5517	1	1	1	1	1	1	1	1	1	1	1	1	1	1	1	1	1	1	1	1	1	1	1	1	1	0	1	1	1	1	1	1	1	1	1
OG00727	TTGCATTATCTCTTAAGCTTTTTACTAAGTTTTTTCATGTTTGCTAAGGCCAGCACGCAAGATGACAGTTTCATCACGCTTTTAGAGTACGGCAAGGAGCTTTATCACAATCCGCGCAATATTAGCTGTGCTAAATGCCACGGAGAACTAGGCGAGGAGAAAATCATCACCCGCTACACCACAGCCAATAACCAAGAGAGGATTTTTAAAGCCCCTCCCATTTATAACCTTGATTTTGAGCGCTTTTCAAAAGCCCTTTTTAGCGGCAAATCCATCATGCCCCGCTACAATCTAACCCCTGATGAAATCCGCGCTATCTACTACTACATCACCTCCACCCATAGCAAAAAAGATTAA	hypothetical protein	35	0	100	96.2963	100	96.9697	100	96.5517	1	1	1	1	1	1	1	1	1	1	1	1	1	1	1	1	1	1	1	0	1	1	1	1	1	1	1	1	1	1	1	1	1	1	1
OG00728	ATGCAAAAACCCTTTAGGAAAATTTCAGATTATGCTATTGTTGGGGGGCTAAGCGCTGTGGTTGTTGTGGCTTTGGTGGGTTGTAAGGGCTCAGATAATAACCAAGAAAAAGAAAAGCCAACCGAAAAAACAAGCAATACCACGCCCATTAAAAAAGGCGCATTTGTGATTTTACAAGAGCAGGCAGATAAGAGTTATAAAGTGGCTGAGGAGTATCCTAGCGATAAAACGCGCGTAGTGGTGCGGGATTTGCAGGGCAAGGAGAGGATGCTTAGCGATGAGGAGATTCAAAAATTCATCAAAGAGGAGGAGGTTAAAATTGATAAGGGCAATAGCCAGCTAACTAAGCCCCCTAGTGAGGGAGGAGGCTCAGGGCTTGGTATAGGCGCGGCAATACTA…	hypothetical protein	35	0	100	96.2963	100	96.9697	100	96.5517	1	1	1	1	1	1	1	1	1	1	1	1	1	1	1	1	1	1	1	0	1	1	1	1	1	1	1	1	1	1	1	1	1	1	1
OG00729	ATGAGTAGTAAACAGGTGGTTTTTGAGCGCATAACTGGGGCATTAAAAAGACACAGCATAACACACACAGACATGCCCTTTGAAAATATTCTTCTTGATGCCAAAGGGGATATTTTAGAGGAGTATAAATACTTCCAAGAGCTTAACCGCGCTAAACTTACAGATTCTAACCCTGAGAATTTAGCCACCGCCATAAAGGAGGCCTTAAAAGATTTTGCAAGCCAAAAGGTTTTATGCGCACTGGATTTGCCTTGCACTTTAGAACAAATTGATCCGGAAAATCTCTATGAAAAAATTCCTTACAATAAGCCAGTAGAGGAGTTTAGAGAGGAAATTTTTAGCATAGACACGGCTATTTTAAAAGCTAGCTGTGGGGTTGCTAATTTGGGAATGGTGGGG…	Lactate utilization protein C	34	1	100	92.5926	100	93.9394	100	93.1034	1	1	1	1	1	1	1	1	1	1	1	1	1	1	1	1	1	1	1	2	1	1	1	1	1	1	1	1	1	1	1	1	1	0	0
OG00730	ATGCGTTTTGGAAAAATTGATTATTTAAATTTACTCCCCTTTGATGTTTTTATTAAGGCCTACCCCACACCCTCTAACTTCAAGCAGTTTTTAAACCACAAAAAAACCTATCCGGCTAAGCTCAATCACGATTTTCTTTTTAAACGCATTGATGCGGGTTTTATCTCTTCCATTGCCGGTTTTAATTCTTGGCGCAAAAGACAAGTTACTCCCTGTGGCATTATTGGAGAAAAACAAGTATTGAGTGTTTTAGTGGTGCAAACTGAGCCTAAAATGGATAGCCAATCAAATACCTCTAATGCTCTTTGCCAAGTTCTTGGGCTTAGGGGACAGGTTTTAATTGGGGATAAAGCCTTGCGTTTTTATTACAAAAAAGGAAATAAGCCAGATTTTATAGAC…	hypothetical protein	35	0	100	96.2963	100	96.9697	100	96.5517	1	1	1	1	1	1	1	1	1	1	0	1	1	1	1	1	1	1	1	1	1	1	1	1	1	1	1	1	1	1	1	1	1	1	1
OG00731	ATGAAAGTGTATTTTTTTGCAACCTGTTTAGGGGGAGCTGTTTTTAGTAAAACAGCGATTAATTGCATTAAACTTTTGCAAAAAGAAGGGGTGGAGGTGATCTTTAAAAAGGATCAAACCTGTTGTGGGCAACCTAGCTATAACTCAGGCTACTACGATCAAAGCCGTGAGATCGTCTTGCACAATGTAGGGCTGTTTAAAGAGGATTATCCGGTTATCGTGCCTAGTGGGTCATGTGTGGGCATGATGGCCCATGACTATCTTGAACTCTTTGAAGGGCATAAGGATTATGAGGCGGTTAAAAACTTTTCCTCTAGGGTCTTTGAGCTTTCAGAATTTTTAGATAAAAAGCTAGATATTCACTATAAAGATGTGGGCGCGCCCATTAAAGTTACTTGG…	Lactate utilization protein A	34	1	100	92.5926	100	93.9394	100	93.1034	1	1	1	2	1	1	1	1	1	1	1	1	1	1	1	1	1	1	1	1	1	1	1	1	1	1	1	1	1	1	1	1	1	0	0
OG00732	ATGATTGCCTACGATCAAATCCAAGTTGTTGATTGCCCCCACTCCCCCTATTTTAAGCCAAAGCGGATTTTATACGAGGAAAATGGGGTGGCCAAAAGTTGGGACATGGTGCGCGTCCATGACAGTGTTTCTATTCTGCTCCATCATGTCCAAAAACAAAGCCTACTTTTAGTCAAACAATTTAGGCCTGCTGTTTTTGTTAACGCCTGTTTATACGCAGGGCAAAGTGTAGACGGTTATACCTACGAATTGTGTGCAGGATTAGTAGACAAGGCTAATAAAAGTTTAGAGCAAATTGCCTGTGAGGAGGTGTTTGAGGAGTGCGGGTATGCCATTGAACCCCAGATGCTACAAAAAATCGGGGTCTTTTATGCGGCTACTGGCATTAGCGGGAGTAAA…	GDP-mannose pyrophosphatase NudK	35	0	100	96.2963	100	96.9697	100	96.5517	1	1	1	1	1	1	1	1	1	1	1	1	1	1	1	1	1	1	1	1	1	1	1	1	1	0	1	1	1	1	1	1	1	1	1
OG00733	ATGCAAGTTGGTATTATCGGGCTAGGCTTAATGGGGGGATCGATGGGGCTGGCCTTGCAAGAGGTGCGCGCACAACTAGGTATCAAGCGCATTTTAGGCTATGATAATAATCCCTTACATGCACAAATGGCGCTTAATCTCGGGCTAGTAGAGGAGTGTGTGGACTTAGTAAGCATAAGAGCATGCCAAGTACTCTTTTTGGCCATTCCTTTAGATGGGATTATTCAAAGCTTGCAACAATTAGAAATTAGTCAAGAAACAACTGTAATTGAGCTAGGCGGGGCTAAGATGCAAATTATTAAATCTATTCCGCCTAAAATCCGCTCACAGGTTATCACTAGCCACCCTATGTGTGGAACGGAGTTTTATGGCCCCAAAGCCGCATTAAAAGGGTTATAC…	prephenate dehydrogenase	35	0	100	96.2963	100	96.9697	100	96.5517	1	1	1	1	1	1	1	1	1	1	1	1	1	1	1	1	1	1	1	1	1	1	1	1	1	0	1	1	1	1	1	1	1	1	1
OG00734	TTGAAAGATACTCTCTTTAGTAGCGCTCTACCTAAGCGTTTTGAATTTGATGCAGAGGTGGCCTCTGTCTTTGATGACATGTTAGAGCGCTCTATCCCCTACTATGAAGAAACCCTTAAACTAGCTAGCCACTTTGTAGCACAGGATTTAAACGGAGTTGTTTACGATCTGGGCTGTGCTACGGGTAATTTTTTAGCCACCCTTGCTTCCAAAGTAGATCCACAAACCCCCTTAGTGGGCGTAGACAACGCACAGGCCATGCTTAAAAAGGCTCAAGAAAAATGCGTGCATTTTTGCATTTCTTGGCGCTGTGAGGATATTTTGCAGACAAATTTAGAGGAGGCAGGAGCAATAGCACTACTCTACACTTTGCAATTTATTAGACCACTGCAGCGCCAG…	tRNA (cmo5U34)-methyltransferase	35	0	100	96.2963	100	96.9697	100	96.5517	1	1	1	1	1	1	1	1	1	1	1	1	0	1	1	1	1	1	1	1	1	1	1	1	1	1	1	1	1	1	1	1	1	1	1
OG00735	ATGCAAACCTATAATCCTAAAATCATTGAAAAAAAATGGCAAGAAATTTGGGCTAATGATTTAGCATTTGAACCTAGTTCTGATTTTTCTAAACCTAAAAAATATATTTTAAGCATGATGCCTTATCCTAGCGGTGAGGTACACATGGGGCATGTGCGCAATTATGCAATCGGCGATGCTTTAGCGCGTTACTACCGCCAAGTGGGTTATAATGTATTACACCCAATGGCTTTTGATGCCTTTGGCATGCCCGCAGAAAATGCGGCTATCAAACACCAAATCCACCCCAAAATCTGGACAGAGAAAAATATAGCCAACATGCAAGAGGAATTTAAGGCGCTAGGGTTTTCCTTTAGTAAGACTCGCGAATTTGCCACTTGCGATCCTAATTACACCAAA…	Leucine--tRNA ligase	35	0	100	96.2963	100	96.9697	100	96.5517	1	1	1	1	1	1	1	1	1	1	1	1	1	1	1	1	1	1	1	0	1	1	1	1	1	1	1	1	1	1	1	1	1	1	1
OG00736	ATGCGCATTAAAACTTTAGAACCTCTCACTCAAGAAGTTTTAGAAGAAATTGGGCTTGATTGGCACACAGATCCGGATAAAAGCCCTTATATTAGTAATGATTTAATTAGTATCAGCCAAAAGGAAGCAGATGCTTACTATGAGGCCTGCGAGGAGCTCTATAATATGTTTGTAGAGACGGCCCAAATGGTGATCGATCAGGAGCGCTTTTTTGAGCTAGATATTCCAAATAGCATCGTGCCTTTGATTAGACAGAGCTGGGAAGATGATATTCACTGGCATATTTATGGGCGGTTTGATTTAGCGGGGGGACTAGATGGCAAACCTATTAAGTTGCTTGAATTTAACGCCGATACCCCGACTATGTTATACGAGAGCGCGGTGGTGCAATGGGCTTTG…	Putative acid--amine ligase YgiC	35	0	100	96.2963	100	96.9697	100	96.5517	1	1	1	1	1	1	1	1	1	1	1	1	1	1	1	1	1	1	1	1	1	1	1	1	1	1	0	1	1	1	1	1	1	1	1
OG00737	ATGTTACTTTTTACCGGTGCTTGTGGGTATATTGGTTCGAGTGTGGCGCGCTATTTTTTAGAATACACGGCTTATAAAATCTGGATTGTGGATAATTTGAGTACAGGTTTTGCTATCCATGCAGAGATTTTAAAAAAGCTTTACCCGGATCGTGTGTATTTTGATCAGATAGATTTAAAAGAAAGCGCTAAGCTTGAGTTTGCCTTGCAAGAAAAAGAAGCGCAGGGGTATCAAATTATAGGGGTATTACACTTTGCGGCTAAAATTTTGGTTGAAGAATCCACCCATAAGCCTTTAGAGTACTATGAAAACAACACCCTTAACACCCTTAAATTAGCGCAACTTTGCCTCCAGCATAATATAAAATATTTTCTTTTCTCCTCCAGCGCAGCCACTTAC…	UDP-glucose 4-epimerase	35	0	100	96.2963	100	96.9697	100	96.5517	1	1	1	1	1	1	1	1	1	1	1	1	1	1	1	1	1	1	1	1	1	1	1	1	1	1	1	1	1	1	1	1	1	1	0
OG00738	ATGTTAGAGGCTATAGAAATTGGCCACAAATTTGATACATGGTTATACCAAGATTTGCACTTAGAGGCAAAGGCAGGGGAGTCTATTGCGCTTTTGGGTGTGAGTGGGAGCGGGAAGTCTAGTTTACTCAACCACCTATCTACCATGCTAAAACCCTTGCATGGCAAAGTACGGCTCTTAGAACATAGCGATATTTATGCCCTACCTTTAAAAACCTTGCTAGAGTTAAGACGCCATTTATTAGGGATTATTTTCCAAGCCCACTACCTTTTTAGAGGGTTTAATGCTTTAGAAAATTTACAAGTTGCCTCTATTTTGTCTAAAAAACCCATTGAAATGGAATTATTAGAAACGCTAGGGATTGCCCATACCCTAAAGCAACAAATTGGAGAGCTTAGC…	Lipoprotein-releasing system ATP-binding protein LolD	35	0	100	96.2963	100	96.9697	100	96.5517	1	1	1	1	1	1	1	1	1	1	1	1	1	1	1	1	1	1	1	1	1	1	0	1	1	1	1	1	1	1	1	1	1	1	1
OG00739	ATGTTAGATTTTAGCCAGTTTGGCGGACTTCTCTCTAGTTTACAAGAACAGATTAAAGACATGGAGGAGAAGAATAAAAATACAGAATTTAGCGCCAAAAGTGGGGGAGGGCTTGTAAAAATTAAACTTAATGGAGCGGGTGAATTATTAGATATTCAGATTGATGATAGTCTATTAGAGGATAAAGAAGCCTTGCAGATTTATCTAATGAGTGCGATTAATGAGGCGTATAAAAATATGGAAGAGGGGCGCAAAAACGCAACTCTTGGTATGCTAGGTGGTTTAAACCCCTTTGCTAAGTAA	Nucleoid-associated protein	35	0	100	96.2963	100	96.9697	100	96.5517	1	1	1	1	1	1	1	1	1	1	1	1	1	1	1	1	1	1	1	1	1	1	0	1	1	1	1	1	1	1	1	1	1	1	1
[truncated: 11,000 more rows]
